# Supplementary material for: Secretoneurin A Directly Regulates the Proteome of Goldfish Radial Glial Cells In Vitro
Source: Front Endocrinol (Lausanne). 2018 Mar 6;9:68. doi: 10.3389/fendo.2018.00068 (PMC5845582; doi:10.3389/fendo.2018.00068)
Supplement: Supplementary file 1 [file data_sheet_1.XLSX]

## Sheet: RGC 
N	Unused	Total	%Cov	%Cov(50)	%Cov(95)	Accession	Name	Species	Peptides(95%)-1	10nM FC	10nM Pval	100nM FC	100nM Pval	1000nM FC	1000nM Pval
1047	1.61	4.77	18.95	2.64	0.8274	tr|Q5U7N6|Q5U7N6_DANRE	Talin 1 OS=Danio rerio GN=tln1 PE=2 SV=1	DANRE	3	0.908868	0.0216739	0.445643	9.82395e-07	0.106951	3.56462e-09
1	178.68	178.68	56.78	50.67	44.4	tr|F1R9P5|F1R9P5_DANRE	Uncharacterized protein OS=Danio rerio GN=flna PE=1 SV=2	DANRE	177	0.996091	2.05754e-07	0.961845	0.00020814	0.915546	8.22956e-09
894	3.01	5.93	33.06	7.917	2.917	tr|A0JMJ1|A0JMJ1_DANRE	Scinderin like a OS=Danio rerio GN=scinla PE=2 SV=2	DANRE		0.879619	0.538975	0.0928461	0.0180507	0.0287277	4.60479e-07
1116	1.36	6.07	24.81	11.17	8.189	tr|Q0GC55|Q0GC55_CARAU	HSP47 OS=Carassius auratus PE=2 SV=1	CARAU	3	1.13208	0.45481	1.10517	0.00145473	0.339191	7.05968e-07
214	9.13	9.13	80.51	64.41	36.44	tr|Q6PBR5|Q6PBR5_DANRE	ATPase, H+ transporting, V1 subunit G isoform 1 OS=Danio rerio GN=atp6v1g1 PE=1 SV=1	DANRE	4	1.03895	0.0981281	1.50764	0.0350288	3.04921	7.16949e-07
754	2.15	17.2	55.02	27.17	18.72	tr|F1RDG4|F1RDG4_DANRE	Uncharacterized protein OS=Danio rerio GN=si:dkey-222f2.1 PE=1 SV=1	DANRE	21	0.748426	0.105746	0.564501	0.000110474	0.275634	7.78632e-07
1018	2.51	2.69	34.51	10.92	4.225	tr|Q7ZTZ6|Q7ZTZ6_DANRE	STIP1 homology and U-Box containing protein 1 OS=Danio rerio GN=stub1 PE=1 SV=1	DANRE		0.91623	0.337071	0.0659284	3.83274e-05	0.0177944	8.1921e-07
9	71.35	72.75	53.03	40.02	30.12	tr|F1R1J9|F1R1J9_DANRE	Uncharacterized protein OS=Danio rerio GN=ahnak PE=1 SV=2	DANRE	94	0.703084	0.294436	2.59542	1.07583e-05	2.85765	8.48353e-07
672	4.2	4.57	45.87	35.78	11.01	tr|Q804W1|Q804W1_DANRE	Parvalbumin isoform 4b OS=Danio rerio GN=pvalb6 PE=1 SV=1	DANRE		0.828021	0.276979	0.0371322	3.7872e-05	0.0104713	1.21706e-06
376	5.38	8.22	31.2	6.489	4.267	tr|F1QFN1|F1QFN1_DANRE	Uncharacterized protein OS=Danio rerio GN=erc1b PE=1 SV=2	DANRE	4	1.22634	0.146484	0.578955	0.175417	0.185982	1.41289e-06
692	4.13	4.62	22.57	6.944	4.34	sp|Q7T2A5|EIF3L_DANRE	Eukaryotic translation initiation factor 3 subunit L OS=Danio rerio GN=eif3l PE=2 SV=1	DANRE		2.78077	0.548983	0.28014	1.29543e-05	0.1	1.41964e-06
947	2.76	2.78	55.17	21.38	5.517	tr|Q7SXA1|Q7SXA1_DANRE	Ribosomal protein L26 OS=Danio rerio GN=rpl26 PE=1 SV=1	DANRE		1.40138	0.187627	0.0892581	3.39333e-05	0.0279281	1.62567e-06
466	4.14	4.37	26.47	4.358	2.853	tr|E7F049|E7F049_DANRE	Uncharacterized protein OS=Danio rerio GN=ktn1 PE=1 SV=2	DANRE	3	1.51052	0.163242	0.647524	5.12577e-05	0.199468	1.90253e-06
716	2.28	2.81	11.29	2.775	0.9569	tr|B3DGP9|B3DGP9_DANRE	Protein tyrosine kinase 2.2 OS=Danio rerio GN=ptk2aa PE=2 SV=1	DANRE	1	1.5781	3.44331e-05	1.85573	6.22768e-05	1.26775	1.95732e-06
1090	2.31	2.41	22.33	6.918	6.918	tr|Q7ZW39|Q7ZW39_DANRE	Phosphoribosyl pyrophosphate synthetase 1A OS=Danio rerio GN=prps1a PE=2 SV=1	DANRE		0.892017	0.299272	0.0828337	9.3436e-06	0.0291672	1.95894e-06
824	2.06	2.09	11.94	4.722	4.722	tr|Q803A9|Q803A9_DANRE	DnaJ (Hsp40) homolog, subfamily B, member 11 OS=Danio rerio GN=dnajb11 PE=2 SV=1	DANRE	2	1.00223	0.535024	0.506818	0.00088937	0.375003	2.32387e-06
807	2.07	2.48	73.33	60	55.56	tr|A0A0R4I9C6|A0A0R4I9C6_DANRE	Ubiquitin-fold modifier 1 OS=Danio rerio GN=ufm1 PE=1 SV=1	DANRE	2	1.15498	0.432774	1.15087	0.0163235	0.352664	2.55232e-06
626	2.77	3.43	32.86	25.71	5.714	tr|B8JJS6|B8JJS6_DANRE	Programmed cell death protein 10-B OS=Danio rerio GN=pdcd10b PE=1 SV=1	DANRE	1	2.15269	0.000113843	5.37279	5.41569e-05	9.50643	2.57575e-06
1283	1.91	2.09	27.38	12.17	7.224	tr|F1QTN7|F1QTN7_DANRE	Acidic leucine-rich nuclear phosphoprotein 32 family member A OS=Danio rerio GN=anp32a PE=1 SV=1	DANRE		1.17524	0.115681	0.134146	7.50605e-06	0.0415064	2.57595e-06
1041	2.44	2.48	57.54	6.316	2.807	tr|A4FUN5|A4FUN5_DANRE	Rab43 protein OS=Danio rerio GN=isy1 PE=1 SV=1	DANRE		1.80302	0.209391	0.320849	1.74557e-05	0.108846	2.58554e-06
1318	1.58	1.64	75.58	17.44	10.47	tr|Q502F6|Q502F6_DANRE	Zgc:112271 protein OS=Danio rerio GN=zgc:112271 PE=2 SV=1	DANRE		2.81841	0.0284995	0.291757	1.19723e-05	0.118277	2.74298e-06
1337	1.48	4.17	26.98	6.115	2.878	tr|Q9W792|Q9W792_DANRE	T-complex polypeptide 1 OS=Danio rerio GN=tcp1 PE=2 SV=1	DANRE		2.13817	0.359178	0.199439	0.0332451	0.0489205	2.78265e-06
22	38.72	39.87	54.47	34.12	27.17	sp|Q7ZU99|TERA_DANRE	Transitional endoplasmic reticulum ATPase OS=Danio rerio GN=vcp PE=1 SV=1	DANRE	22	1.57712	0.108984	0.772515	0.36911	0.329982	2.81627e-06
339	8.39	8.73	47.69	36.57	24.07	tr|Q1LYC9|Q1LYC9_DANRE	Uncharacterized protein OS=Danio rerio GN=capns1a PE=1 SV=1	DANRE		0.9419	0.527905	0.348273	2.04342e-05	0.143955	3.1103e-06
1028	1.7	1.75	30.77	2.991	2.991	tr|Q5XJ65|Q5XJ65_DANRE	Zgc:114034 protein (Fragment) OS=Danio rerio GN=bloc1s3 PE=2 SV=1	DANRE	1	1.223	0.338779	0.628033	0.0162702	0.330148	3.94343e-06
1096	2.3	2.34	58.49	9.434	4.403	tr|O73666|O73666_CYPCA	40S ribosomal protein S11 OS=Cyprinus carpio PE=2 SV=1	CYPCA		0.916696	0.414832	0.0522422	8.23576e-05	0.0173666	4.60611e-06
336	6.11	6.23	20.59	14.41	8.529	tr|F1QM02|F1QM02_DANRE	ELAV-like protein OS=Danio rerio GN=elavl1 PE=1 SV=1	DANRE	3	0.996681	0.601112	0.529488	0.135899	0.229604	5.24269e-06
962	2.66	5.13	21.69	4.701	2.244	tr|F1QF73|F1QF73_DANRE	Uncharacterized protein OS=Danio rerio GN=eps15l1a PE=1 SV=3	DANRE		0.9955	0.45729	0.101737	0.000275328	0.0369386	5.41007e-06
497	4	13.79	50.79	35.43	33.46	tr|Q6TNR9|Q6TNR9_DANRE	Phosphoglycerate mutase 1 (Brain) OS=Danio rerio GN=pgam1l PE=2 SV=1	DANRE	12	0.93892	0.661967	0.804656	0.0593927	0.929368	5.46741e-06
476	4.07	20.77	54.98	37.16	33.53	tr|Q32PU2|Q32PU2_DANRE	Calponin OS=Danio rerio GN=cnn3b PE=1 SV=1	DANRE	19	2.78737	0.0164105	2.18059	0.00279844	1.24959	5.78742e-06
1084	2.31	5.66	45.66	6.054	1.094	tr|F1QM39|F1QM39_DANRE	Uncharacterized protein OS=Danio rerio GN=uacab PE=1 SV=2	DANRE		0.628385	0.0648382	0.279746	0.00207231	0.074913	6.04553e-06
1141	2.19	2.29	15.69	5.732	1.961	tr|B3DKQ7|B3DKQ7_DANRE	Sf1 protein OS=Danio rerio GN=sf1 PE=2 SV=1	DANRE		0.840742	0.169147	0.463992	4.16247e-05	0.197027	6.09127e-06
759	2.14	2.46	27.27	11.89	7.692	tr|A8KB78|A8KB78_DANRE	Uncharacterized protein OS=Danio rerio GN=rps23 PE=1 SV=1	DANRE	1	1.57986	0.491216	0.655693	0.000528168	0.233152	6.24638e-06
642	2.66	2.83	17.89	5.963	3.67	tr|Q7ZTI4|Q7ZTI4_DANRE	Ubiquitin carboxyl-terminal hydrolase OS=Danio rerio GN=uchl1 PE=2 SV=1	DANRE	1	1.47717	0.547817	0.511149	2.36056e-05	0.426194	6.30218e-06
783	3.76	7.6	39.13	23.41	11.37	tr|Q6P2T5|Q6P2T5_DANRE	Actin related protein 2/3 complex, subunit 2 OS=Danio rerio GN=arpc2 PE=1 SV=1	DANRE		1.12839	0.440921	0.105269	0.00311918	0.0392627	6.31002e-06
462	4.16	4.65	45	10.59	9.412	tr|Q804H2|Q804H2_DANRE	Annexin OS=Danio rerio GN=anxa1a PE=1 SV=1	DANRE	4	2.15615	0.370771	0.877404	0.0655354	0.411023	6.76741e-06
1026	1.7	2.15	20.27	2.385	1.192	tr|E7F062|E7F062_DANRE	Uncharacterized protein OS=Danio rerio GN=lmod1b PE=4 SV=1	DANRE	1	2.98751	0.534958	1.1416	0.000794694	0.3767	6.83241e-06
913	2.91	3.07	29.82	16.67	13.16	tr|X1WG15|X1WG15_DANRE	Uncharacterized protein OS=Danio rerio GN=limd2 PE=4 SV=1	DANRE		0.806822	0.263243	0.070387	0.000381842	0.0131128	7.53735e-06
802	3.58	5	42.68	10.88	3.766	tr|Q9I9E5|Q9I9E5_DANRE	Small nuclear ribonucleoprotein-associated protein OS=Danio rerio GN=snrpb PE=1 SV=1	DANRE		1.69051	0.0339322	0.323818	0.00107959	0.0470862	7.73534e-06
464	6.13	9.04	43.21	10.46	5.67	tr|F1QIN6|F1QIN6_DANRE	Uncharacterized protein OS=Danio rerio GN=clip2 PE=1 SV=2	DANRE		0.916308	0.208407	0.047842	4.75607e-06	0.0157352	8.4044e-06
1334	1.5	12.18	42.12	6.902	2.042	tr|E7F4T0|E7F4T0_DANRE	Uncharacterized protein OS=Danio rerio GN=plecb PE=1 SV=1	DANRE		1.34966	0.370838	0.159515	0.00030168	0.0324586	9.52289e-06
985	1.9	4.78	15.54	3.339	0.821	tr|E7F0L3|E7F0L3_DANRE	Uncharacterized protein OS=Danio rerio PE=4 SV=2	DANRE	2	0.623662	0.0226374	0.441346	9.15324e-05	2.6223	1.06883e-05
1307	1.68	2.3	33.69	2.583	0.7535	tr|E7F1X7|E7F1X7_DANRE	Uncharacterized protein OS=Danio rerio GN=srrm1 PE=1 SV=1	DANRE		1.6524	8.06033e-06	0.124676	0.00010179	0.135336	1.09377e-05
750	3.94	4.72	29.65	16.33	5.779	tr|K0G3E2|K0G3E2_CTEID	Cathepsin D OS=Ctenopharyngodon idella PE=2 SV=1	CTEID		0.798003	0.219837	0.146134	5.3991e-05	0.101047	1.19349e-05
821	2.06	2.17	19.06	4.348	2.341	tr|A9UIG3|A9UIG3_CARAU	Nucleophosmin OS=Carassius auratus PE=2 SV=1	CARAU	1	1.09443	0.358497	1.29163	0.0858152	0.475095	1.20599e-05
504	4	4.27	23.16	17.89	15.79	sp|Q6DHH7|LZIC_DANRE	Protein LZIC OS=Danio rerio GN=lzic PE=1 SV=1	DANRE	4	0.833425	0.240425	0.777052	0.128595	0.206086	1.30654e-05
1360	1.32	1.56	16.27	5.085	2.881	tr|E7EYW2|E7EYW2_DANRE	Uncharacterized protein OS=Danio rerio GN=epn2 PE=4 SV=1	DANRE		0.790754	0.214651	0.0192033	8.55893e-06	0.0234869	1.35134e-05
355	5.75	6.88	19.66	5.344	3.435	tr|E7F2M0|E7F2M0_DANRE	Protein phosphatase 1 regulatory subunit 12A OS=Danio rerio GN=ppp1r12a PE=1 SV=2	DANRE	5	1.30604	0.2325	0.692665	0.0262744	0.570912	1.37124e-05
890	3.04	4.8	25.51	10.91	7.024	tr|F1QNJ3|F1QNJ3_DANRE	Uncharacterized protein OS=Danio rerio GN=tes PE=1 SV=1	DANRE		4.28621	8.58181e-06	1.76121	0.000340974	0.754809	1.42099e-05
1014	2.52	5.91	28.45	6.122	1.921	tr|Q7ZU46|Q7ZU46_DANRE	Heat shock protein 4, like OS=Danio rerio GN=hspa4a PE=1 SV=1	DANRE		0.564945	0.0104946	0.144656	1.36138e-05	0.130174	1.4841e-05
1335	1.5	3.49	20.18	2.996	0.8811	tr|B0UXN7|B0UXN7_DANRE	Tyrosine-protein kinase OS=Danio rerio GN=abl2 PE=1 SV=1	DANRE		3.00255	1.19283e-05	2.93992	6.4284e-05	4.13308	1.5237e-05
411	4.8	4.81	30.59	16.47	16.47	tr|Q4V918|Q4V918_DANRE	Proteasome subunit alpha type OS=Danio rerio GN=psma3 PE=1 SV=1	DANRE	3	1.48	0.156185	0.766949	0.0864285	0.472554	1.53835e-05
1117	2.26	2.26	36.36	15.66	5.556	tr|Q6PBX2|Q6PBX2_DANRE	SAR1a gene homolog 2 (S. cerevisiae) OS=Danio rerio GN=sar1b PE=1 SV=1	DANRE		2.61888	0.276072	0.473601	0.000852842	0.203248	1.54784e-05
1070	2.36	2.46	19.95	5.505	2.064	tr|Q0PKX6|Q0PKX6_DANRE	Ovarian TNF receptor OS=Danio rerio GN=tnfrsfa PE=2 SV=1	DANRE		2.06118	0.410502	0.673019	2.39929e-05	0.60226	1.56862e-05
650	4.31	6.48	25.68	6.477	4.205	tr|A0A0R4IMX7|A0A0R4IMX7_DANRE	Uncharacterized protein OS=Danio rerio GN=sh3pxd2b PE=1 SV=1	DANRE		1.87109	1.22949e-05	0.587661	8.58148e-05	0.186226	1.63012e-05
1314	1.61	1.78	30.73	16.1	3.415	tr|Q7ZUJ8|Q7ZUJ8_DANRE	Proteasome subunit beta type OS=Danio rerio GN=psmb3 PE=1 SV=1	DANRE		1.79795	0.235351	0.349322	0.005092	0.0924655	1.6317e-05
470	4.13	4.82	29.83	8.333	5	tr|A0A0R4IAX0|A0A0R4IAX0_DANRE	Uncharacterized protein OS=Danio rerio GN=fnbp1l PE=1 SV=1	DANRE	4	1.1489	0.356271	0.958934	0.116438	0.463107	1.67876e-05
943	2	2.17	27.6	17.19	8.854	tr|F1QMH0|F1QMH0_DANRE	Uncharacterized protein OS=Danio rerio GN=csrp1b PE=1 SV=1	DANRE	1	0.68643	0.210731	0.478682	0.00128967	1.54056	1.69656e-05
385	7.61	8.46	47.41	30.37	24.44	tr|K4N1L5|K4N1L5_CYPCA	Histone H2A OS=Cyprinus carpio PE=2 SV=1	CYPCA		2.83247	0.396006	2.07191	0.0629852	1.64601	1.78401e-05
305	6.51	7.09	55.08	26.17	15.63	tr|F1QYM4|F1QYM4_DANRE	Uncharacterized protein OS=Danio rerio GN=eif4h PE=1 SV=2	DANRE	8	0.575168	0.170736	0.498716	3.10657e-05	2.93825	1.78554e-05
847	3.26	3.54	52.05	30.14	24.66	sp|Q7SXF2|UBL5_DANRE	Ubiquitin-like protein 5 OS=Danio rerio GN=ubl5 PE=3 SV=1	DANRE		1.19124	0.521689	0.433174	3.79422e-05	0.130312	2.04371e-05
663	2.56	2.78	19.8	7.756	3.63	tr|Q7ZVQ3|Q7ZVQ3_DANRE	WD repeat domain 1 OS=Danio rerio GN=wdr1 PE=2 SV=1	DANRE	1	1.48488	9.44183e-05	0.715796	3.09277e-06	0.594726	2.06968e-05
467	4.14	4.19	7.626	4.46	3.165	tr|Q802U4|Q802U4_DANRE	Cell cycle associated protein 1 OS=Danio rerio GN=caprin1b PE=2 SV=1	DANRE	2	1.84304	0.349367	0.732122	0.212081	0.232073	2.14863e-05
603	3.01	3.05	30.46	14.24	7.616	tr|Q6PC13|Q6PC13_DANRE	Prohibitin 2 OS=Danio rerio GN=phb2a PE=1 SV=1	DANRE	2	2.60674	0.144617	0.738947	0.0810919	0.225157	2.14985e-05
544	3.66	3.69	22.99	17.24	17.24	sp|Q5D018|RBM8A_DANRE	RNA-binding protein 8A OS=Danio rerio GN=rbm8a PE=2 SV=1	DANRE	3	1.89785	6.22122e-05	1.50801	0.000253122	1.80668	2.19235e-05
1128	1.3	3.57	39.34	10.93	5.191	tr|Q802Y1|Q802Y1_DANRE	Uncharacterized protein OS=Danio rerio GN=srsf4 PE=1 SV=1	DANRE	2	1.56571	4.17742e-05	0.638804	7.80086e-05	1.21063	2.26421e-05
757	2.15	2.16	26.26	9.596	5.556	tr|Q567Y5|Q567Y5_DANRE	SAR1 gene homolog A (S. cerevisiae) OS=Danio rerio GN=sar1ab PE=2 SV=1	DANRE	2	1.0333	0.475033	0.956005	0.538167	0.182202	2.30331e-05
624	2.79	2.82	25.21	6.198	6.198	tr|Q4KME8|Q4KME8_DANRE	Vesicle amine transport protein 1 homolog (T californica) OS=Danio rerio GN=vat1 PE=2 SV=1	DANRE	2	2.17646	0.0978288	0.87665	0.0129191	0.322834	2.3141e-05
812	2.07	2.07	46.3	42.59	42.59	tr|A0A023UI99|A0A023UI99_9TELE	Cathepsin L preproprotein (Fragment) OS=Carassius gibelio PE=2 SV=1	9TELE	3	2.66178	0.0406926	2.32729	0.0965567	0.0111174	2.33056e-05
741	2.21	2.21	14.25	5.204	3.62	sp|Q1L8J7|YAP1_DANRE	Transcriptional coactivator YAP1 OS=Danio rerio GN=yap1 PE=2 SV=2	DANRE	1	0.617543	0.110799	0.465327	0.000835645	1.79884	2.33868e-05
554	5.21	5.32	32.7	15.87	11.75	tr|Q0PWB8|Q0PWB8_DANRE	PDZ and LIM domain 3b OS=Danio rerio GN=pdlim3b PE=2 SV=1	DANRE		0.964197	0.448218	0.108282	1.50992e-05	0.22866	2.38422e-05
538	5.33	7.79	60.5	39.5	20	tr|Q5PR60|Q5PR60_DANRE	Ube2k protein OS=Danio rerio GN=ube2kb PE=1 SV=1	DANRE		1.35525	0.300955	0.162739	0.077131	0.0257471	2.41405e-05
686	2.45	2.73	16.72	3.553	3.135	tr|A0A0R4IG48|A0A0R4IG48_DANRE	Uncharacterized protein OS=Danio rerio PE=1 SV=1	DANRE	2	1.13226	6.89294e-05	0.728062	5.43665e-05	0.315742	2.43245e-05
560	5.16	5.2	23.13	5.821	3.433	tr|E7FDQ5|E7FDQ5_DANRE	Uncharacterized protein OS=Danio rerio GN=caprin1a PE=1 SV=1	DANRE		0.749285	0.198236	0.588667	0.00320056	0.422722	2.58207e-05
689	2.43	2.43	30.52	19.25	5.634	tr|Q32PT3|Q32PT3_DANRE	Zgc:123215 OS=Danio rerio GN=hmgb2a PE=2 SV=1	DANRE	1	0.876951	0.116988	0.603892	0.00242232	0.899602	2.69469e-05
1310	1.64	2.18	37.56	14.63	5.854	tr|Q7ZUR9|Q7ZUR9_DANRE	Ribosomal protein L13a OS=Danio rerio GN=rpl13a PE=2 SV=1	DANRE		1.23726	0.39534	0.761976	0.000363354	0.716318	3.15232e-05
453	4.26	5.07	39.41	32.02	27.59	tr|Q802W6|Q802W6_DANRE	Arhgdia protein OS=Danio rerio GN=arhgdia PE=2 SV=1	DANRE	4	2.69979	2.01471e-05	0.963142	4.9663e-05	0.938928	3.38636e-05
864	2.03	2.29	30.68	9.659	7.386	tr|Q08BR1|Q08BR1_DANRE	Uncharacterized protein OS=Danio rerio GN=dr1 PE=1 SV=1	DANRE	1	0.52833	0.000437662	0.628323	0.000598506	0.458957	3.42178e-05
579	3.29	3.41	37.78	13.97	11.11	tr|B0V1K1|B0V1K1_DANRE	Uncharacterized protein OS=Danio rerio GN=aimp1 PE=1 SV=1	DANRE	3	2.63323	0.274607	1.04406	0.0201061	0.373266	3.50589e-05
610	2.93	3.56	15.38	4.223	2.866	tr|F1QAK1|F1QAK1_DANRE	Uncharacterized protein OS=Danio rerio GN=sept9a PE=1 SV=2	DANRE	2	1.66657	0.406124	1.12777	0.524398	0.320142	3.59205e-05
999	2.56	2.58	45.26	36.84	11.58	tr|B3DGI9|B3DGI9_DANRE	Translocase of inner mitochondrial membrane 8 homolog B (Yeast) OS=Danio rerio GN=timm8b PE=1 SV=1	DANRE		2.06346	0.150062	0.318021	0.00145967	0.283905	3.59758e-05
1032	2.45	3.27	32.65	23.81	12.24	tr|Q6PC58|Q6PC58_DANRE	Ubiquitin-conjugating enzyme E2D 1 (UBC4/5 homolog, yeast) OS=Danio rerio GN=ube2d1b PE=1 SV=1	DANRE		0.977496	0.530703	0.0383791	7.14482e-05	0.0575476	4.03567e-05
697	2.35	2.96	23.95	8.184	4.591	tr|Q568L3|Q568L3_DANRE	Sf3a3 protein OS=Danio rerio GN=sf3a3 PE=2 SV=1	DANRE	3	0.469526	0.0223184	0.397279	7.14946e-05	9.21971	4.09107e-05
728	2.25	2.62	22.79	4.912	3.143	tr|Q7ZVR5|Q7ZVR5_DANRE	Signal transducing adaptor molecule (SH3 domain and ITAM motif) 1 OS=Danio rerio GN=stam PE=2 SV=1	DANRE	2	0.807414	0.242918	1.20403	0.111047	0.626236	4.12633e-05
64	20.03	20.45	49.61	27.63	24.33	tr|Q7T049|Q7T049_CYPCA	Nucleolin OS=Cyprinus carpio PE=2 SV=1	CYPCA	14	0.967767	0.466109	0.835858	0.231824	0.324347	4.17091e-05
116	13.81	14.46	47.42	23.99	11.62	tr|Q5RKM3|Q5RKM3_DANRE	Stress-induced-phosphoprotein 1 (Hsp70/Hsp90-organizing protein) OS=Danio rerio GN=stip1 PE=1 SV=1	DANRE	10	1.369	0.296304	0.628276	0.00107319	0.257321	5.31925e-05
1308	1.65	6.34	79	62	37	tr|Q6IQI7|Q6IQI7_DANRE	Heat shock 10 protein 1 (Chaperonin 10) OS=Danio rerio GN=hspe1 PE=1 SV=1	DANRE		1.15054	0.438985	0.548037	0.176835	0.326423	5.54909e-05
737	2.21	2.52	27.39	16.09	10.87	tr|Q6IQL0|Q6IQL0_DANRE	Ostf1 protein OS=Danio rerio GN=ostf1 PE=2 SV=1	DANRE	1	1.39668	0.44411	0.663207	6.06693e-05	1.06103	5.86481e-05
1007	2.54	6.71	26.11	8.431	1.522	tr|Q1LXT2|Q1LXT2_DANRE	Novel protein similar to vertebrate eukaryotic translation elongation factor 2 (EEF2) OS=Danio rerio GN=eef2a.1 PE=4 SV=1	DANRE		1.16424	9.3237e-06	1.59983	5.96076e-06	0.831691	6.07219e-05
705	2.31	2.31	48.25	12.59	5.594	tr|Q6P6E4|Q6P6E4_DANRE	LSM4 homolog, U6 small nuclear RNA associated (S. cerevisiae) OS=Danio rerio GN=lsm4 PE=1 SV=1	DANRE	1	1.24809	0.114729	1.97255	0.293434	1.73638	6.22454e-05
810	3.49	3.87	26.45	8.63	6.379	tr|Q6P123|Q6P123_DANRE	T-complex protein 1 subunit delta OS=Danio rerio GN=cct4 PE=2 SV=1	DANRE		1.88173	0.344455	0.433859	0.0989859	0.202069	6.31081e-05
1015	1.75	9.08	49.14	25.14	14	tr|A0A0R4IFI9|A0A0R4IFI9_DANRE	Uncharacterized protein OS=Danio rerio GN=zgc:63587 PE=1 SV=1	DANRE	4	1.1681	0.000112438	1.1095	5.1536e-05	0.73441	6.74166e-05
797	2.09	2.18	19.96	3.766	3.013	tr|F1R246|F1R246_DANRE	Uncharacterized protein OS=Danio rerio GN=dars PE=1 SV=1	DANRE	1	1.36	0.266265	0.732159	0.22348	0.0119154	6.90849e-05
119	13.65	15.91	40.47	21.26	15.25	tr|F1QFC0|F1QFC0_DANRE	Uncharacterized protein OS=Danio rerio GN=hspa9 PE=1 SV=1	DANRE	9	1.1173	0.0730735	0.615769	0.0160397	0.222582	7.14846e-05
189	9.93	10.12	36.04	13.48	11	tr|M9T572|M9T572_MEGAM	Heat shock protein 90 beta OS=Megalobrama amblycephala PE=2 SV=1	MEGAM	8	0.914022	0.296803	0.54277	0.0123976	0.157027	7.51255e-05
1168	2.11	2.33	31.06	7.071	2.273	sp|Q7ZU42|OLA1_DANRE	Obg-like ATPase 1 OS=Danio rerio GN=ola1 PE=2 SV=1	DANRE		0.952874	0.461396	0.0834351	0.00992834	0.0337923	7.98639e-05
871	2.02	2.26	10.47	5.776	4.332	tr|E7F0E2|E7F0E2_DANRE	Glucosamine-6-phosphate isomerase OS=Danio rerio GN=gnpda2 PE=3 SV=1	DANRE	1	2.3216	0.349127	0.808456	0.00569598	0.570613	8.08976e-05
695	2.38	2.96	32.33	14.66	2.068	tr|Q66HW2|Q66HW2_DANRE	EH-domain containing 1 OS=Danio rerio GN=ehd1b PE=1 SV=1	DANRE	1	1.94077	0.473218	0.685358	0.00129216	0.246527	8.22887e-05
1322	1.56	5.1	40.17	3.456	0.7006	tr|E7FEK9|E7FEK9_DANRE	Uncharacterized protein OS=Danio rerio GN=golga4 PE=1 SV=2	DANRE		0.809954	0.193195	0.0375665	4.72496e-06	0.0119015	8.27751e-05
328	6.17	6.64	42.28	25.5	22.15	tr|Q7ZU59|Q7ZU59_DANRE	Histone H2A (Fragment) OS=Danio rerio GN=h2afvb PE=2 SV=1	DANRE	5	3.6832	0.287703	2.33979	0.421622	6.06357	8.29304e-05
541	5.31		41.92	23.46	15.77	tr|Q5XJS8|Q5XJS8_DANRE	Hsd17b10 protein OS=Danio rerio GN=hsd17b10 PE=1 SV=1	DANRE		1.45881	0.408367	0.155734	0.0199747	0.0596983	8.36364e-05
516	5.63	5.66	33.63	16.96	9.942	tr|Q6TGT2|Q6TGT2_DANRE	Cytotoxic granule-associated RNA binding protein 1, like OS=Danio rerio GN=tia1l PE=2 SV=1	DANRE		0.903688	0.273819	0.0357449	0.000170084	0.0180791	8.61877e-05
882	2.02	2.02	28.57	12.99	9.091	tr|Q5BKV7|Q5BKV7_DANRE	Uncharacterized protein OS=Danio rerio GN=crip1 PE=1 SV=1	DANRE	1	2.66341	0.453947	2.22987	0.0339878	0.660264	8.69738e-05
668	2.54	2.54	34.38	34.38	27.08	tr|E7EZ02|E7EZ02_DANRE	Uncharacterized protein OS=Danio rerio GN=lsm8 PE=1 SV=1	DANRE	3	2.04506	0.285716	0.827072	0.0576317	0.514129	8.76034e-05
111	14.3	14.3	60.44	46.2	29.11	tr|V5REE3|V5REE3_CYPCA	60S acidic ribosomal protein P0 OS=Cyprinus carpio GN=ARP PE=2 SV=1	CYPCA	7	1.42139	2.53517e-05	1.54781	6.85697e-05	2.43277	8.87091e-05
772	2.11	3.63	12.5	4.276	4.276	tr|Q7ZVF8|Q7ZVF8_DANRE	NADH-cytochrome b5 reductase OS=Danio rerio GN=cyb5r1 PE=2 SV=1	DANRE	2	1.67589	0.296231	0.707892	0.144655	0.115911	9.17627e-05
316	6.37	6.37	41.41	35.16	35.16	tr|Q7ZU93|Q7ZU93_DANRE	Uncharacterized protein OS=Danio rerio GN=snu13a PE=1 SV=1	DANRE	9	0.991286	0.253298	1.46079	0.0729309	0.558029	0.000101098
713	4.04	4.05	55.44	13.99	13.99	tr|C0LYZ3|C0LYZ3_9TELE	High-mobility group box 1 OS=Carassius auratus x Megalobrama amblycephala PE=2 SV=1	9TELE		2.01509	1.22799e-05	1.56548	1.34912e-05	2.01821	0.000108023
1179	2.07	2.61	32.99	8.247	4.124	sp|P62084|RS7_DANRE	40S ribosomal protein S7 OS=Danio rerio GN=rps7 PE=2 SV=1	DANRE		0.77983	0.214318	0.0505784	4.66779e-05	0.147284	0.00011198
523	5.53	8.55	30.66	6.435	1.83	tr|B8JL46|B8JL46_DANRE	Uncharacterized protein OS=Danio rerio GN=eif4g1a PE=1 SV=1	DANRE		1.66811	0.20613	0.265916	0.0450914	0.0699286	0.000112369
822	3.4	4.1	24.9	1.94	0.6845	tr|F1R0M1|F1R0M1_DANRE	Uncharacterized protein OS=Danio rerio GN=map1ab PE=1 SV=2	DANRE		1.04824	0.490634	0.275399	0.128915	0.063759	0.000114172
465	4.14	8.74	50.91	50.91	40	tr|A7M8X9|A7M8X9_9TELE	Peptidyl-prolyl cis-trans isomerase (Fragment) OS=Carassius carassius GN=ppia PE=2 SV=1	9TELE	8	1.96381	0.0742606	0.942631	0.203445	0.200052	0.000114547
662	2.57	4.99	25.37	12.87	7.649	tr|Q7ZVE9|Q7ZVE9_DANRE	Procollagen-proline, 2-oxoglutarate 4-dioxygenase (Proline 4-hydroxylase), alpha polypeptide I OS=Danio rerio GN=p4ha1b PE=1 SV=1	DANRE	3	0.998598	0.314947	0.78353	0.0604032	0.694288	0.00012003
764	2.13	2.26	36.63	23.76	11.88	tr|Q08BN2|Q08BN2_DANRE	Zgc:153129 OS=Danio rerio GN=cst14b.1 PE=2 SV=1	DANRE	1	1.16101	0.354787	0.484906	0.0297733	0.038546	0.0001231
734	2.21	2.64	16.96	8.631	3.869	tr|Q501W5|Q501W5_DANRE	LIM and senescent cell antigen-like domains 1 OS=Danio rerio GN=lims1 PE=2 SV=1	DANRE	1	2.04644	0.0800223	0.818798	0.00446052	0.126619	0.000127659
421	4.66	4.66	50.46	31.48	26.39	tr|Q7ZUW5|Q7ZUW5_DANRE	RAB5A, member RAS oncogene family OS=Danio rerio GN=rab5aa PE=1 SV=1	DANRE	3	1.13726	0.499086	1.45158	0.231869	0.504082	0.000132144
1139	2.2	2.67	44.53	9.854	5.474	tr|A8E7K8|A8E7K8_DANRE	Uncharacterized protein (Fragment) OS=Danio rerio GN=anxa13l PE=1 SV=1	DANRE		2.7561	0.337387	0.532541	0.013903	0.273821	0.00013576
489	4.01	4.34	30.29	19.23	11.54	tr|Q52JI4|Q52JI4_DANRE	Beta B2-crystallin OS=Danio rerio GN=crybb2 PE=1 SV=1	DANRE	2	1.84576	0.663133	0.706731	0.028135	0.725946	0.000138982
1171	2.1	3.28	17.96	3.119	1.229	tr|Q9I943|Q9I943_CARAU	Ubiquitin-activating enzyme E1 OS=Carassius auratus GN=E1 PE=2 SV=1	CARAU		1.30018	1.17287e-05	1.14493	1.22161e-05	0.563101	0.000144376
91	16.54	16.54	64.86	35.68	35.68	tr|Q566W6|Q566W6_DANRE	Uncharacterized protein OS=Danio rerio GN=cirbpa PE=1 SV=1	DANRE	39	1.075	0.497637	1.22873	0.157359	0.897385	0.000152788
348	5.92	5.92	57.69	44.23	27.88	tr|Q1G1Y5|Q1G1Y5_CARAU	Glutathione S-transferase pi OS=Carassius auratus GN=GST Pi PE=2 SV=2	CARAU	6	0.956681	0.151746	0.980343	0.0892568	0.371066	0.00015866
547	3.59	6.12	22.93	2.509	1.717	tr|A0A0G2L1F5|A0A0G2L1F5_DANRE	Uncharacterized protein OS=Danio rerio GN=sptbn1 PE=1 SV=1	DANRE	4	1.0459	0.147352	0.502772	0.0664149	0.171121	0.000162141
1088	1.46	1.5	16.22	6.49	4.277	tr|Q8AW55|Q8AW55_DANRE	Striatin, calmodulin binding protein 3 OS=Danio rerio GN=strn3 PE=4 SV=2	DANRE	2	1.07172	0.55172	1.06736	0.30368	0.883281	0.000162682
1023	2.48	2.56	24.52	13.33	4.731	tr|Q4KMI5|Q4KMI5_DANRE	U2 small nuclear RNA auxiliary factor 2a OS=Danio rerio GN=u2af2a PE=2 SV=1	DANRE		1.35611	0.153172	0.282657	0.0126085	0.187437	0.000176907
860	3.21	3.34	41.94	14.75	4.147	tr|F1Q7S0|F1Q7S0_DANRE	Uncharacterized protein OS=Danio rerio GN=vti1a PE=1 SV=2	DANRE		0.826971	0.184459	0.0298376	3.31796e-05	0.0145517	0.000186609
937	2.8	2.92	25.9	11.03	7.674	tr|F1Q8W8|F1Q8W8_DANRE	Uncharacterized protein OS=Danio rerio GN=calr PE=1 SV=1	DANRE		1.10155	0.202622	0.733652	0.157847	0.276624	0.000190889
1305	1.68	2.99	25.17	6.076	1.215	tr|Q9IAX4|Q9IAX4_CYPCA	Hexokinase (Fragment) OS=Cyprinus carpio PE=2 SV=1	CYPCA		1.07244	0.344632	0.108979	0.00332065	0.0343712	0.000204232
19	41.93	68.88	62.58	57.34	53.32	tr|Q6NY60|Q6NY60_DANRE	Krt4 protein OS=Danio rerio GN=krt4 PE=2 SV=1	DANRE	66	1.45211	0.0252252	1.47533	5.0324e-07	0.349289	0.00020537
968	2.66	4.09	31.47	3.125	0.7267	tr|F1R6R1|F1R6R1_DANRE	Uncharacterized protein (Fragment) OS=Danio rerio GN=acin1a PE=1 SV=2	DANRE		1.6715	0.364494	0.597942	0.0940663	0.107855	0.000207049
625	2.78	3.9	52.86	50	22.86	tr|Q6DGL9|Q6DGL9_DANRE	Ribosomal protein L38 OS=Danio rerio GN=rpl38 PE=1 SV=1	DANRE	2	1.44265	0.509529	0.666064	0.0653706	0.208684	0.000208986
1362	1.31	3.77	28.1	10.48	5.476	tr|A0A0R4II76|A0A0R4II76_DANRE	Acetyl-CoA acetyltransferase, mitochondrial OS=Danio rerio GN=acat1 PE=1 SV=1	DANRE		1.21421	1.01831e-05	1.47987	1.05815e-05	0.651875	0.000210819
361	5.68	5.68	50.79	30.16	30.16	tr|F1RCH5|F1RCH5_DANRE	Uncharacterized protein OS=Danio rerio GN=zgc:86599 PE=1 SV=1	DANRE	3	0.954654	0.469554	0.639877	0.00617915	0.636613	0.000234771
621	2.83	4.21	29.63	29.63	28.7	tr|Q7ZUI4|Q7ZUI4_DANRE	Thioredoxin OS=Danio rerio GN=zgc:56493 PE=1 SV=1	DANRE	15	1.60207	0.257281	1.13573	0.16771	0.259251	0.000243069
243	8.25	10.18	32.48	21.58	16.71	tr|Q4V9J6|Q4V9J6_DANRE	Heterogeneous nuclear ribonucleoprotein K, like OS=Danio rerio GN=hnrpkl PE=2 SV=1	DANRE	6	1.36486	0.275461	0.585528	0.042144	0.408782	0.000251214
344	6.03	7.06	26.34	12.63	10.48	tr|Q6DRM4|Q6DRM4_DANRE	Actopaxin OS=Danio rerio GN=parvaa PE=1 SV=1	DANRE	5	2.67983	0.380831	0.774833	0.122049	0.347557	0.000267384
177	10.38	10.46	51.37	35.62	28.08	tr|Q1LWH1|Q1LWH1_DANRE	Ribosomal protein S16 OS=Danio rerio GN=rps16 PE=1 SV=1	DANRE	5	1.66138	0.108581	1.02035	0.0593654	0.315959	0.000269186
770	2.11	4.13	33.33	32.48	23.93	tr|A2BF67|A2BF67_DANRE	Uncharacterized protein OS=Danio rerio GN=ensab PE=1 SV=1	DANRE	2	1.59655	0.0023272	1.06423	0.00223193	1.72158	0.000271582
247	8.21	8.56	40.83	33.49	22.94	tr|Q7ZV49|Q7ZV49_DANRE	Hprt1 protein OS=Danio rerio GN=hprt1 PE=1 SV=1	DANRE	5	1.90472	0.0665457	0.758299	0.22517	0.180482	0.000275913
469	4.13	20.14	24.77	7.7	5.218	tr|Q4U0S2|Q4U0S2_DANRE	Smooth muscle myosin heavy chain OS=Danio rerio GN=myh11a PE=2 SV=1	DANRE	17	0.899451	0.163269	0.490904	3.08126e-06	0.472392	0.000276015
591	3.06	3.11	25.33	9.944	6.567	tr|Q6R3L1|Q6R3L1_DANRE	Paxillin OS=Danio rerio GN=pxna PE=2 SV=1	DANRE	3	1.05314	0.292629	1.07049	0.420016	0.517068	0.000281526
461	4.18	5.06	24.86	8.511	5.151	tr|Q1L8K3|Q1L8K3_DANRE	Cdh2 protein OS=Danio rerio GN=cdh2 PE=2 SV=2	DANRE	3	1.72878	0.000117584	0.846273	0.000117434	0.409504	0.000318125
522	3.87	3.91	20.19	11.59	4.299	tr|Q5TYP7|Q5TYP7_DANRE	Uncharacterized protein OS=Danio rerio GN=ehd3 PE=1 SV=1	DANRE	2	2.88299	0.448817	0.890728	0.135481	0.515169	0.000322061
513	3.97	4.01	23.63	9.247	9.247	tr|A0A0F6N0J5|A0A0F6N0J5_HYPNO	ATP synthase subunit gamma OS=Hypophthalmichthys nobilis PE=2 SV=1	HYPNO	2	1.01319	0.285655	0.753122	0.0634727	0.637532	0.000330343
615	2.87	14.34	44.88	24.39	17.46	tr|Q804J2|Q804J2_CYPCA	Nucleolin OS=Cyprinus carpio PE=2 SV=1	CYPCA	9	1.06308	0.288208	0.843501	0.306841	0.439476	0.000342642
1033	1.69	2	15.3	8.955	5.597	tr|F1QGZ7|F1QGZ7_DANRE	Uncharacterized protein OS=Danio rerio PE=4 SV=1	DANRE	1	0.740681	0.222732	0.513294	0.0181804	0.429842	0.000351371
43	26.09	26.3	55.64	46.72	42.78	tr|Q08BV6|Q08BV6_DANRE	Uncharacterized protein OS=Danio rerio GN=ckba PE=1 SV=1	DANRE	33	2.32555	0.135994	1.16717	0.409223	0.300193	0.000354108
592	4.8	13.9	53.02	32.55	20.47	tr|Q7ZU04|Q7ZU04_DANRE	Creatine kinase, brain b OS=Danio rerio GN=ckbb PE=2 SV=1	DANRE		3.34252	0.237444	0.848989	0.123552	0.14019	0.00035419
174	10.74	10.9	34.95	17.48	16.02	tr|Q7ZUP5|Q7ZUP5_DANRE	DnaJ (Hsp40) homolog, subfamily A, member 2 OS=Danio rerio GN=dnaja2 PE=2 SV=1	DANRE	9	1.58016	0.252543	0.850276	0.142678	0.237858	0.000365825
4	108.65	108.75	64.29	44.01	32.5	tr|F1QJK4|F1QJK4_DANRE	Uncharacterized protein (Fragment) OS=Danio rerio GN=myh9b PE=1 SV=2	DANRE		0.982789	0.253764	0.714232	0.00117698	0.711696	0.000366003
439	4.44	21.76	45.78	40.67	32	tr|Q6DC49|Q6DC49_DANRE	Tubulin alpha 8-like 3a protein OS=Danio rerio GN=tuba8l3 PE=2 SV=1	DANRE	24	0.650493	0.00934578	1.30519	0.000205034	0.863982	0.000366124
1050	1.6	1.63	32.69	15.87	6.25	sp|P62247|RS8_DANRE	40S ribosomal protein S8 OS=Danio rerio GN=rps8 PE=2 SV=2	DANRE	1	2.17898	0.104416	1.11259	0.394866	0.469495	0.000407386
480	4.06	4.07	24.74	9.694	6.633	tr|Q7LZH4|Q7LZH4_CYPCA	Mitogen-activated protein kinase OS=Cyprinus carpio GN=cERK1 PE=2 SV=1	CYPCA	3	0.771883	0.268712	1.47528	0.100712	1.13143	0.000420627
794	2.09	2.35	21.5	4.907	2.22	tr|Q6P122|Q6P122_DANRE	Dynamin2-like OS=Danio rerio GN=dnm2b PE=2 SV=1	DANRE	1	0.994554	0.50192	0.535321	0.254076	0.218582	0.000435035
1013	2.52	12.8	44.03	27.57	16.05	sp|P48672|VIM2_CARAU	Vimentin A2 (Fragment) OS=Carassius auratus PE=2 SV=1	CARAU		3.71728	8.07377e-06	6.06731	4.6138e-05	3.28274	0.000439681
433	4.52	4.82	73.4	62.77	58.51	sp|Q6DI05|SUMO3_DANRE	Small ubiquitin-related modifier 3 OS=Danio rerio GN=sumo3 PE=3 SV=1	DANRE	3	1.82119	0.513646	1.14863	0.000416025	0.478604	0.000458431
157	11.36	11.36	50.25	38.81	28.86	tr|Q7ZUV5|Q7ZUV5_DANRE	Uncharacterized protein OS=Danio rerio GN=rab1ba PE=1 SV=1	DANRE	7	1.17593	0.577522	0.776497	0.125711	0.0345718	0.000476444
954	2	2.03	15.45	4.292	4.292	tr|A3KNN1|A3KNN1_DANRE	Si:dkey-189p24.5 protein OS=Danio rerio GN=mmab PE=2 SV=1	DANRE	1	0.958843	0.610277	0.762596	0.0386748	0.35236	0.000479034
179	10.35	12.19	34.6	18.82	15.78	tr|Q804G4|Q804G4_DANRE	Annexin OS=Danio rerio GN=anxa11a PE=2 SV=1	DANRE	8	3.07542	0.493754	1.00312	0.206464	0.276146	0.000479778
282	7.25	19.8	52.35	34.68	30.2	tr|A0A0R4IXC8|A0A0R4IXC8_DANRE	Uncharacterized protein OS=Danio rerio GN=tubb6 PE=1 SV=1	DANRE	22	1.82924	0.231124	1.5806	0.389993	1.12093	0.000499166
1143	2.18	2.27	23.65	12.81	4.926	tr|Q7ZWB4|Q7ZWB4_DANRE	ADP-ribosylation factor-like 6 interacting protein OS=Danio rerio GN=arl6ip1 PE=1 SV=1	DANRE		0.959492	0.46447	0.0918478	6.59566e-05	0.0630902	0.000562794
434	4.5	14.69	58.53	43.6	28.44	sp|F1QGH9|PS11B_DANRE	26S proteasome non-ATPase regulatory subunit 11B OS=Danio rerio GN=psmd11b PE=2 SV=1	DANRE	11	0.968754	0.100554	0.593637	0.0567502	0.459507	0.000573701
720	2.28	2.28	19.21	11.26	8.609	tr|Q6PBW3|Q6PBW3_DANRE	Ribosomal protein S14 OS=Danio rerio GN=rps14 PE=1 SV=1	DANRE	2	1.90166	0.46543	0.773096	0.106117	0.625278	0.000582806
275	7.37	7.39	42.02	28.46	22.61	tr|Q7ZUZ2|Q7ZUZ2_DANRE	Uncharacterized protein OS=Danio rerio GN=actr1 PE=1 SV=1	DANRE	4	1.13138	0.0699138	1.31576	0.00142283	0.496893	0.000590442
636	2.71	5.14	15.1	5.223	1.33	RRRRRtr|A0A0R4ILC5|A0A0R4ILC5_DANRE	REVERSED Uncharacterized protein OS=Danio rerio GN=ciita PE=4 SV=1	DANRE	2	0.961354	0.509988	0.563797	0.0337693	0.0668443	0.000592428
858	2.03	6.08	16.09	6.683	5.198	tr|A7YYB1|A7YYB1_DANRE	Zgc:123349 OS=Danio rerio GN=rad23ab PE=2 SV=1	DANRE	3	1.32007	0.353769	0.933074	0.132091	0.430743	0.000648474
458	4.19	4.8	30.87	10.98	1.894	tr|B0S5S6|B0S5S6_DANRE	Uncharacterized protein OS=Danio rerio GN=pdia5 PE=1 SV=2	DANRE	1	1.58437	0.0701613	0.730633	0.187531	0.206802	0.000652489
919	2	11.36	41.79	38.81	28.86	tr|Q7ZSZ0|Q7ZSZ0_DANRE	RAB1A, member RAS oncogene family OS=Danio rerio GN=rab1ab PE=2 SV=1	DANRE	7	1.57124	0.599684	0.797776	0.0473723	0.0981093	0.000654352
306	6.51	6.6	26.94	13.89	11.67	tr|Q568J6|Q568J6_DANRE	Zgc:110259 OS=Danio rerio GN=sh3glb1a PE=2 SV=1	DANRE	4	1.14235	0.205146	0.702775	0.0368564	0.39068	0.000662403
1009	1.77	2.51	21.52	10.54	5.83	tr|F1Q8M3|F1Q8M3_DANRE	Uncharacterized protein OS=Danio rerio GN=arfip1 PE=4 SV=1	DANRE	2	1.40249	0.500881	0.777319	0.308123	0.227404	0.000674229
558	3.48	21.58	52	46.89	34.22	tr|Q6NWJ5|Q6NWJ5_DANRE	Tubulin alpha 6 OS=Danio rerio GN=tuba8l4 PE=1 SV=1	DANRE	30	1.19555	0.332857	1.38338	0.261575	0.671582	0.000674342
561	3.48	3.96	43.32	29.03	17.05	tr|B2GR90|B2GR90_DANRE	Cnpy4 protein OS=Danio rerio GN=cnpy4 PE=2 SV=1	DANRE	4	3.73575	0.408814	1.72133	0.103233	0.795787	0.000695784
688	2.43	2.75	35.39	14.61	7.865	tr|Q6IQI6|Q6IQI6_DANRE	60S ribosomal protein L11 OS=Danio rerio GN=rpl11 PE=1 SV=1	DANRE	1	1.1769	0.446931	0.57674	0.0274852	0.123026	0.000696243
447	4.29	5.34	21.56	6.231	3.858	tr|E7F789|E7F789_DANRE	Uncharacterized protein OS=Danio rerio GN=specc1 PE=4 SV=1	DANRE	3	0.871555	0.359245	0.80346	0.214918	0.341217	0.000697995
904	2	24.18	75.68	72.97	61.26	tr|A0A0M4JPN2|A0A0M4JPN2_MYLPI	Peroxiredoxin 6 OS=Mylopharyngodon piceus PE=2 SV=1	MYLPI	25	0.864205	0.412332	1.03661	0.0796609	0.288962	0.000710925
774	2.11	3.59	12.54	1.21	0.4179	RRRRRtr|F1QA09|F1QA09_DANRE	REVERSED Uncharacterized protein OS=Danio rerio GN=fat3a PE=4 SV=2	DANRE	3	0.871296	0.174653	1.1462	0.268632	1.02222	0.000715386
18	43.63	45.98	37.3	17.06	11.05	tr|A0A0R4IJ08|A0A0R4IJ08_DANRE	Uncharacterized protein OS=Danio rerio GN=spna2 PE=1 SV=1	DANRE	19	1.11514	0.0620807	1.24989	9.85055e-05	0.529792	0.000718888
484	4.03	5.49	20.29	3.912	1.1	tr|F1R101|F1R101_DANRE	Uncharacterized protein OS=Danio rerio GN=eif4g1a PE=1 SV=2	DANRE	2	0.929597	0.436279	0.959899	0.448456	0.151393	0.000765572
865	3.2	3.2	26.18	13.09	5.85	tr|Q5XJ03|Q5XJ03_DANRE	Fdps protein (Fragment) OS=Danio rerio GN=fdps PE=2 SV=1	DANRE		1.52134	0.524435	0.3737	0.0241315	0.102994	0.000778265
616	2.86	18.42	55.78	45.73	40.7	tr|Q6RWD6|Q6RWD6_CARAU	14-3-3 protein (Fragment) OS=Carassius auratus PE=2 SV=1	CARAU	11	3.46576	0.354104	1.3693	0.402478	0.471437	0.000798322
1302	1.7	3.3	37.84	2.613	0.8108	tr|F1QMA4|F1QMA4_DANRE	Centrosomal protein of 131 kDa OS=Danio rerio GN=cep131 PE=1 SV=2	DANRE		0.902943	0.484356	0.0829275	0.0158318	0.0110662	0.000853119
777	2.11	2.18	14.35	5.323	2.258	tr|A0A0R4IDG4|A0A0R4IDG4_DANRE	Uncharacterized protein OS=Danio rerio GN=sorbs1 PE=4 SV=1	DANRE	1	0.931585	0.28852	0.521306	0.145416	0.181781	0.000854009
743	2.2	2.4	22.88	5.128	2.17	tr|Q803L1|Q803L1_DANRE	Dihydrolipoyl dehydrogenase OS=Danio rerio GN=dldh PE=2 SV=1	DANRE	1	0.967205	0.494417	0.787392	0.0256766	0.798619	0.000894824
36	27.76	33.98	77.46	69.26	58.2	sp|Q5PRD0|143BA_DANRE	14-3-3 protein beta/alpha-A OS=Danio rerio GN=ywhaba PE=2 SV=2	DANRE	26	0.148725	6.06343e-05	0.990959	0.0136877	13.1526	0.000901112
495	5.84	6.81	43.13	13.15	5.996	tr|A5WUQ0|A5WUQ0_DANRE	Optineurin OS=Danio rerio GN=optn PE=4 SV=1	DANRE		1.28837	0.374439	0.158901	0.106538	0.0652104	0.000907958
1266	2	2.04	21.48	2.212	2.212	tr|Q6DRL7|Q6DRL7_DANRE	Enthoprotin OS=Danio rerio GN=clint1a PE=2 SV=1	DANRE		0.862979	0.44939	0.162864	0.0258231	0.0104713	0.000930572
1260	2	2.08	45.79	31.78	31.78	tr|A0A0R4IJN3|A0A0R4IJN3_DANRE	Uncharacterized protein (Fragment) OS=Danio rerio GN=vamp3 PE=4 SV=1	DANRE		0.821056	0.39286	0.0742108	0.0156611	0.0110662	0.000935937
327	6.18	6.21	41.26	23.79	19.42	sp|A1L243|MESD_DANRE	LDLR chaperone MESD OS=Danio rerio GN=mesdc2 PE=2 SV=2	DANRE	3	2.52473	0.240742	0.826429	0.504965	0.611858	0.00093709
1288	1.87	2.54	19.52	8.114	3.07	tr|Q6TGU6|Q6TGU6_DANRE	DNA helicase OS=Danio rerio GN=ruvbl1 PE=2 SV=1	DANRE		0.780128	0.345305	0.131374	0.0109111	0.0110662	0.000946313
257	8.04	8.05	29.82	8.35	8.35	tr|F1Q932|F1Q932_DANRE	Uncharacterized protein OS=Danio rerio GN=cttn PE=1 SV=2	DANRE	8	1.08154	0.475589	1.37852	0.283154	0.298937	0.000949681
760	2.14	2.42	30.36	6.429	4.643	tr|Q7T327|Q7T327_DANRE	Four and a half LIM domains OS=Danio rerio GN=fhl1b PE=2 SV=1	DANRE	1	3.9271	0.303997	1.53664	0.101211	0.853963	0.000955041
666	2.56	2.59	16.91	8.088	7.353	tr|A0A0R4IBV0|A0A0R4IBV0_DANRE	Uncharacterized protein OS=Danio rerio GN=faua PE=4 SV=1	DANRE	1	0.924786	0.0833203	0.904608	0.142715	0.727594	0.000959245
1339	1.47	3.14	33.61	5.909	0.5372	RRRRRtr|G9G127|G9G127_DANRE	REVERSED Ninein-like protein OS=Danio rerio GN=ninl PE=2 SV=1	DANRE		0.855212	0.429873	0.0565309	0.0109165	0.0110662	0.000961549
1347	1.43	1.48	27.27	14.29	8.442	tr|Q5XJ73|Q5XJ73_DANRE	Uncharacterized protein OS=Danio rerio GN=glipr2l PE=1 SV=1	DANRE		0.794631	0.357762	0.118912	0.0213407	0.0110662	0.000963259
55	23.07	23.11	45.48	29.49	21.5	tr|S4TZD2|S4TZD2_CYPCA	Calpastatin OS=Cyprinus carpio GN=cast PE=2 SV=1	CYPCA	15	1.78071	0.0165462	1.24155	0.0304228	0.526226	0.000965046
15	48.66	56.91	58.65	54.21	47.93	tr|B7U616|B7U616_CTEID	GRP78 OS=Ctenopharyngodon idella GN=GRP78 PE=2 SV=1	CTEID	44	0.856373	0.439087	0.0885955	0.0175439	0.0110662	0.000973722
567	3.41	3.53	15.68	3.571	3.571	tr|F1QGS9|F1QGS9_DANRE	Beta-glucuronidase OS=Danio rerio GN=gusb PE=1 SV=2	DANRE	2	1.24299	0.119262	0.684191	0.208413	0.529056	0.000977401
1021	1.73	4.06	24.34	7.16	2.864	sp|Q6PD83|BZW1A_DANRE	Basic leucine zipper and W2 domain-containing protein 1-A OS=Danio rerio GN=bzw1a PE=2 SV=1	DANRE	2	2.28638	0.520614	0.689723	0.00323861	0.658065	0.00100059
67	19.71	19.71	64.63	54.34	48.23	tr|Q6DEM2|Q6DEM2_DANRE	Uncharacterized protein OS=Danio rerio GN=crk PE=1 SV=1	DANRE	14	1.2653	0.123839	0.78083	0.290068	0.296487	0.00100552
1198	2.04	3.09	30.14	17.06	7.944	tr|Q7ZWF5|Q7ZWF5_DANRE	Aspartate aminotransferase OS=Danio rerio GN=got2b PE=2 SV=1	DANRE		0.76953	0.33483	0.046006	0.01104	0.0110662	0.00101959
1089	1.45	1.7	15.66	7.631	3.213	tr|B5DDM9|B5DDM9_DANRE	Zgc:56141 protein OS=Danio rerio GN=rbm4.3 PE=2 SV=1	DANRE	1	0.976458	0.646393	0.637296	0.00782286	1.19312	0.00102459
12	57.68	57.68	64.02	54.67	54.47	tr|Q803D7|Q803D7_DANRE	Protein disulfide-isomerase (Fragment) OS=Danio rerio GN=pdia3 PE=2 SV=1	DANRE	43	1.03812	0.0829405	0.938133	0.186348	0.819859	0.00102832
622	2.81	4.71	18.99	16.03	14.35	tr|Q6AW48|Q6AW48_CYPCA	NCC receptor 1 like protein OS=Cyprinus carpio GN=NCCRP 1 like PE=2 SV=1	CYPCA	5	0.916661	0.368085	0.605558	0.00459031	0.979157	0.00103097
1269	2	2.03	27.75	6.936	6.936	tr|Q6DH77|Q6DH77_DANRE	Uncharacterized protein OS=Danio rerio GN=pbdc1 PE=1 SV=1	DANRE		0.883314	0.467103	0.0625537	0.0153813	0.0110662	0.00103458
1073	2.35	4.38	27.9	4.37	2.857	tr|E7FAZ5|E7FAZ5_DANRE	Uncharacterized protein OS=Danio rerio GN=hp1bp3 PE=1 SV=1	DANRE		0.744858	0.551256	0.0306779	0.00629261	0.0138038	0.00105753
194	9.65	9.69	40.29	19.9	17.27	tr|Q6P003|Q6P003_DANRE	Phosphoglycerate kinase OS=Danio rerio GN=pgk1 PE=2 SV=1	DANRE	7	5.41715	0.019886	2.59595	0.0278635	0.772177	0.00106484
738	4	4.31	14.6	5.326	4.639	tr|F8W2M8|F8W2M8_DANRE	Uncharacterized protein OS=Danio rerio GN=tpp1 PE=1 SV=1	DANRE		1.02806	0.551745	0.0550747	0.00474249	0.0110662	0.00106635
1250	2	3.09	20.4	4.242	2.424	tr|Q1LYC7|Q1LYC7_DANRE	Neuro-oncological ventral antigen 1 OS=Danio rerio GN=nova1 PE=1 SV=1	DANRE		0.787881	0.35041	0.0972797	0.014441	0.0110662	0.00107886
1281	1.92	1.95	26.98	15.87	15.87	tr|A0A0R4IZM0|A0A0R4IZM0_DANRE	Uncharacterized protein (Fragment) OS=Danio rerio GN=si:ch73-42p12.2 PE=4 SV=1	DANRE		0.883089	0.463513	0.0487536	0.0109764	0.0110662	0.00108107
655	4.28	4.86	41.71	6.221	2.304	tr|Q58EC1|Q58EC1_DANRE	Snx4 protein OS=Danio rerio GN=snx4 PE=2 SV=1	DANRE		0.777243	0.322227	0.0331634	0.00376526	0.010666	0.00108396
1354	1.36	1.77	18.8	7.6	4.4	tr|Q6DHH9|Q6DHH9_DANRE	Ubiquitin-conjugating enzyme E2R 2 OS=Danio rerio GN=ube2r2 PE=1 SV=1	DANRE		0.939072	0.428631	0.166865	0.0278539	0.0110662	0.00108722
1177	2.08	2.15	27.88	4.461	4.461	tr|B0R028|B0R028_DANRE	Proteasome subunit beta type OS=Danio rerio GN=psmb5 PE=1 SV=1	DANRE		0.824173	0.391601	0.05284	0.011517	0.0110662	0.00109131
389	5.05	5.55	56.79	51.85	38.27	sp|Q7ZUG5|RS21_DANRE	40S ribosomal protein S21 OS=Danio rerio GN=rps21 PE=3 SV=1	DANRE	4	2.41199	0.0281253	1.1696	3.43451e-05	1.12392	0.00109397
1275	1.96	2	12.66	5.195	5.195	sp|Q6P6X9|NUP53_DANRE	Nucleoporin NUP53 OS=Danio rerio GN=nup35 PE=1 SV=1	DANRE		0.856373	0.429378	0.12671	0.0234232	0.0110662	0.00109991
755	3.92	4.21	34.53	8.633	7.914	tr|B8A5D3|B8A5D3_DANRE	Uncharacterized protein OS=Danio rerio GN=nars PE=1 SV=1	DANRE		0.734709	0.296814	0.0420693	0.00417989	0.0116001	0.00110874
1031	2.46	3.08	16.56	8.896	3.988	tr|Q7ZV08|Q7ZV08_DANRE	Secretory carrier membrane protein 2 OS=Danio rerio GN=scamp2 PE=1 SV=1	DANRE		0.809954	0.37865	0.208304	0.033987	0.0110662	0.00111585
1121	2.25	2.87	42.67	4.187	1.771	tr|Q6NZU8|Q6NZU8_DANRE	ATPase family, AAA domain containing 3B OS=Danio rerio GN=atad3b PE=2 SV=1	DANRE		1	0.354033	1.27192	0.0975768	0.702356	0.0011173
939	2.79	3.12	42.19	28.13	24.22	tr|Q7ZVB5|Q7ZVB5_DANRE	Small nuclear ribonucleoprotein D3 polypeptide, like OS=Danio rerio GN=snrpd3l PE=1 SV=1	DANRE		0.80913	0.371019	0.130027	0.0067857	0.0110662	0.00112791
1271	2	2.01	23.3	9.223	5.34	tr|B8A4U1|B8A4U1_DANRE	Uncharacterized protein OS=Danio rerio GN=cd99 PE=1 SV=1	DANRE		0.981811	0.498446	0.0513944	0.0188519	0.0114815	0.00113307
1027	2.47	8.84	15.93	3.519	1.111	tr|E7E1L4|E7E1L4_CTEID	Inducible nitric oxide synthase OS=Ctenopharyngodon idella PE=2 SV=1	CTEID		0.85158	0.430932	0.0752704	0.0150893	0.0110662	0.00113389
613	4.57	5.71	48.88	16.6	10.26	tr|Q32PR4|Q32PR4_DANRE	Zgc:123303 OS=Danio rerio GN=arfgap2 PE=2 SV=1	DANRE		5.86138	0.213443	0.879891	0.467666	0.274038	0.00114438
1072	1.51	1.52	23.4	4.863	4.863	tr|Q7SXJ4|Q7SXJ4_DANRE	3-hydroxyisobutyrate dehydrogenase OS=Danio rerio GN=hibadhb PE=2 SV=1	DANRE	1	0.996714	0.631611	0.896842	0.0766725	0.377784	0.00114559
1295	1.82	2	30.63	2.637	2.637	tr|A8WGP7|A8WGP7_DANRE	UDP-glucose 6-dehydrogenase OS=Danio rerio GN=ugdh PE=1 SV=1	DANRE		0.810778	0.375409	0.111829	0.0194525	0.0110662	0.00114601
1364	1.31	2.81	25.64	2.941	1.746	tr|E7F9V7|E7F9V7_DANRE	Uncharacterized protein OS=Danio rerio GN=plekha6 PE=4 SV=2	DANRE		0.688718	0.251194	0.108344	0.0201699	0.0110662	0.0011552
1234	2.01	2.5	28.95	28.95	15.79	tr|Q66I63|Q66I63_DANRE	Zgc:103688 OS=Danio rerio GN=snrpg PE=2 SV=1	DANRE		0.770222	0.32444	0.0283875	0.00378441	0.0110662	0.00115914
509	5.69	5.8	31.4	16.53	13.64	sp|Q7ZUH1|CN166_DANRE	UPF0568 protein C14orf166 homolog OS=Danio rerio GN=zgc:56576 PE=2 SV=1	DANRE		2.59421	0.040842	0.431929	0.133751	0.128163	0.00116535
1228	2.02	2.07	23.05	7.792	4.87	tr|Q4ZJE9|Q4ZJE9_DANRE	C-Jun OS=Danio rerio GN=jun PE=2 SV=1	DANRE		2.02978	0.212049	0.277488	0.0212402	0.100925	0.00116706
1229	2.02	2.04	37.24	6.122	6.122	tr|Q4V9D8|Q4V9D8_DANRE	Related RAS viral (R-ras) oncogene homolog OS=Danio rerio GN=rras PE=1 SV=1	DANRE		0.855103	0.421414	0.0819727	0.00394972	0.0122469	0.00117125
1151	2.15	2.58	40.77	4.042	3.339	tr|Q9DF20|Q9DF20_DANRE	KH domain containing RNA-binding protein FMR1 OS=Danio rerio GN=fmr1 PE=2 SV=1	DANRE		1.81978	0.217698	0.104425	1.51269e-05	0.1795	0.00117331
1071	1.51	1.58	35.29	3.063	1.731	tr|E7F0T2|E7F0T2_DANRE	Uncharacterized protein OS=Danio rerio GN=lrrfip2 PE=1 SV=2	DANRE	1	3.17197	0.000136052	1.0694	0.00225946	0.375864	0.00119761
514	3.96	3.96	51.3	29.57	29.57	tr|Q6PBJ9|Q6PBJ9_DANRE	Ribosomal protein, large P2 OS=Danio rerio GN=rplp2 PE=1 SV=1	DANRE	3	1.03315	0.517559	0.544573	0.135393	0.189018	0.00119787
813	3.48	3.49	47.92	12.8	8.929	tr|E7F7G6|E7F7G6_DANRE	Uncharacterized protein OS=Danio rerio GN=cdc42ep4b PE=4 SV=1	DANRE		0.82036	0.389379	0.136403	0.0237402	0.0110662	0.00120098
1240	2.01	2.07	24.56	7.456	5.702	tr|X1WBC0|X1WBC0_DANRE	Uncharacterized protein (Fragment) OS=Danio rerio GN=nfybb PE=4 SV=1	DANRE		0.721299	0.352658	0.0282856	0.00905601	0.0110662	0.00120122
1187	2.06	2.42	33.78	8.889	7.111	tr|F1R4S7|F1R4S7_DANRE	GTP:AMP phosphotransferase AK3, mitochondrial OS=Danio rerio GN=ak3 PE=1 SV=1	DANRE		0.777243	0.330178	0.0240332	0.0109971	0.0110662	0.00121609
1352	1.37	2.57	23.01	2.505	0.6494	tr|A0A0G2L679|A0A0G2L679_DANRE	Uncharacterized protein OS=Danio rerio PE=4 SV=1	DANRE		0.955942	0.47539	0.0426874	0.0264598	0.0114815	0.00122774
916	2.85	3.24	38.66	5.155	3.608	tr|Q6ZM49|Q6ZM49_DANRE	Uncharacterized protein OS=Danio rerio GN=cttnbp2nlb PE=4 SV=2	DANRE		1.01359	0.448612	0.015551	0.00325642	0.010666	0.00123168
1156	2.14	2.57	39.13	14.01	7.246	tr|Q6DH41|Q6DH41_DANRE	D-tyrosyl-tRNA(Tyr) deacylase OS=Danio rerio GN=dtd1 PE=2 SV=1	DANRE		0.875438	0.459437	0.0531484	0.0131414	0.0110662	0.00123371
1274	1.97	2.43	29.8	7.959	1.837	tr|Q6PHF5|Q6PHF5_DANRE	Zgc:66110 OS=Danio rerio GN=pdhx PE=2 SV=1	DANRE		0.931037	0.40069	0.0507156	0.00487354	0.0110662	0.00124907
895	3	12.24	52.62	23.23	15.95	tr|A0A0U2S323|A0A0U2S323_9TELE	90 kDa heat shock protein (Fragment) OS=allotetraploid Carassius auratus red var. x Cyprinus carpio GN=hsp90 PE=2 SV=1	9TELE		0.667259	0.236077	0.0886424	0.0092314	0.0110662	0.00125312
1239	2.01	2.12	26.63	4.178	4.178	tr|A9JTF1|A9JTF1_DANRE	Protein quaking-A OS=Danio rerio GN=qkia PE=1 SV=1	DANRE		0.724467	0.296227	0.185108	0.0363609	0.0110662	0.00125462
1287	1.89	2.14	28.57	8.73	5.556	tr|Q1LVK2|Q1LVK2_DANRE	DNA-directed RNA polymerase subunit OS=Danio rerio GN=polr2i PE=1 SV=1	DANRE		0.658223	0.225281	0.0110662	0.00126128	0.0110662	0.00126128
488	4.01	5.62	39.15	13.76	13.76	sp|Q5XJ36|PARK7_DANRE	Protein deglycase DJ-1zDJ-1 OS=Danio rerio GN=park7 PE=2 SV=1	DANRE	3	1.18127	0.44677	0.648388	0.189925	0.468469	0.0012653
1289	1.86	1.91	22.8	5.775	5.775	tr|Q7ZVS6|Q7ZVS6_DANRE	Opposite strand transcription unit to Stag3 OS=Danio rerio GN=gatsl2 PE=1 SV=1	DANRE		0.755484	0.314251	0.185337	0.0320567	0.0110662	0.00127136
1216	2.03	2.17	19.12	4.651	2.842	tr|F1QCT0|F1QCT0_DANRE	Mitochondrial import inner membrane translocase subunit TIM50 OS=Danio rerio GN=timm50 PE=1 SV=1	DANRE		0.813253	0.377652	0.0376675	0.00697008	0.0110662	0.00127413
1331	1.51	7.64	39.45	6.31	1.593	tr|E7F2X0|E7F2X0_DANRE	Uncharacterized protein OS=Danio rerio GN=clip1a PE=1 SV=2	DANRE		0.825852	0.394519	0.0786423	0.00874072	0.0110662	0.00128223
17	45.06	47.59	43.53	30.68	23.73	tr|A0A0S2I7K2|A0A0S2I7K2_DANRE	Vinculin b OS=Danio rerio GN=vclb PE=2 SV=1	DANRE	41	2.27625	0.0681701	1.08273	0.218549	0.253496	0.00128658
1217	2.03	2.09	36.77	3.226	3.226	tr|F1QTR9|F1QTR9_DANRE	DNA-(apurinic or apyrimidinic site) lyase OS=Danio rerio GN=apex1 PE=1 SV=2	DANRE		1.16424	0.00163964	1.39369	0.00135888	1.5027	0.00129617
1144	2.17	2.61	45.53	5.368	2.982	tr|Q6NYV1|Q6NYV1_DANRE	Proteasome (Prosome, macropain) 26S subunit, non-ATPase, 3 OS=Danio rerio GN=psmd3 PE=1 SV=1	DANRE		0.699299	0.263484	0.0184444	0.00224254	0.0110662	0.00130252
441	4.41	4.66	25.77	8.725	6.577	tr|F1QWF1|F1QWF1_DANRE	Uncharacterized protein OS=Danio rerio GN=si:dkey-40c11.2 PE=1 SV=2	DANRE	4	1.72528	0.117885	0.925795	0.252317	0.188629	0.00131135
1085	1.46	3.48	21.26	3.277	1.063	sp|A3KNA5|FIL1L_DANRE	Filamin A-interacting protein 1-like OS=Danio rerio GN=filip1l PE=2 SV=1	DANRE	2	0.887495	0.469441	0.0414228	0.00461115	0.0110662	0.00131144
1175	2.09	2.13	34.15	4.177	4.177	tr|Q8UW90|Q8UW90_CYPCA	MAP kinase kinase 4 OS=Cyprinus carpio GN=cMKK4 PE=2 SV=1	CYPCA		0.939511	0.520135	0.0343051	0.00246673	0.0110662	0.00131272
660	2.58	2.69	11.96	5.418	4.063	tr|Q502M7|Q502M7_DANRE	Asph protein (Fragment) OS=Danio rerio GN=asph PE=2 SV=1	DANRE	1	1.01611	0.595472	1.03041	0.426505	0.260894	0.00132322
1232	2.01	8.93	36.71	12.66	10.31	tr|F1QZL6|F1QZL6_DANRE	Glucose-6-phosphate isomerase OS=Danio rerio GN=gpia PE=1 SV=1	DANRE		0.679924	0.245346	0.0557514	0.0131414	0.0110662	0.00133424
370	5.48	5.51	49.53	40.57	26.42	tr|Q803J3|Q803J3_DANRE	RAB2A, member RAS oncogene family OS=Danio rerio GN=rab2a PE=1 SV=1	DANRE	5	1.53674	0.174839	0.713428	0.35023	0.19507	0.00133557
517	3.93	18.28	43.34	39.28	32.73	tr|S4U479|S4U479_HYPMO	Tubulin alpha 1-like protein 2 OS=Hypophthalmichthys molitrix PE=2 SV=1	HYPMO	20	1.03184	0.259465	1.28721	0.0734232	0.594841	0.00136995
706	2.3	2.58	48.67	45.13	14.16	tr|Q6P5K5|Q6P5K5_DANRE	Ribosomal protein, large, P1 OS=Danio rerio GN=rplp1 PE=1 SV=1	DANRE	1	0.995105	0.588912	1.24291	0.0379674	0.438249	0.00140148
1068	2.36	6.26	32.5	14.77	10.68	tr|A0A0R4ITP5|A0A0R4ITP5_DANRE	Uncharacterized protein OS=Danio rerio GN=vps4a PE=1 SV=1	DANRE		0.791358	0.360226	0.377318	0.0348618	0.0110662	0.00140904
6	74.72	75.27	72.27	67.03	61.63	tr|Q804B6|Q804B6_9TELE	Heat shock cognate 70 kDa protein OS=Carassius gibelio PE=2 SV=1	9TELE	63	6.8238	0.11647	4.05733	0.160651	3.05577	0.00141009
1270	2	2.02	38.42	5.728	3.819	tr|A9JT29|A9JT29_DANRE	RNA binding motif protein 4.1 OS=Danio rerio GN=rbm4.1 PE=1 SV=1	DANRE		0.757985	0.316135	0.0110662	0.00141335	0.0110662	0.00141335
1192	2.05	2.61	24.92	5.254	3.22	tr|F1Q820|F1Q820_DANRE	Uncharacterized protein OS=Danio rerio GN=farsb PE=1 SV=1	DANRE		0.859826	0.420069	0.0110662	0.00142022	0.0110662	0.00142022
1069	1.51	1.7	25.06	2.978	1.985	tr|Q803A2|Q803A2_DANRE	Zgc:55283 OS=Danio rerio GN=nck2a PE=2 SV=1	DANRE	1	1.06773	0.424385	0.930898	0.431895	0.511352	0.00142461
640	4.37	4.58	45.12	14.48	10.77	sp|Q6TGY8|EMC2_DANRE	ER membrane protein complex subunit 2 OS=Danio rerio GN=emc2 PE=2 SV=1	DANRE		2.09914	0.38961	0.177968	0.0330048	0.0636796	0.00143092
573	3.32	5.28	20.8	3.857	3.857	tr|F1Q555|F1Q555_DANRE	Uncharacterized protein OS=Danio rerio GN=gpd2 PE=1 SV=1	DANRE	3	2.72438	0.0972958	1.29653	0.25382	0.0501242	0.00145058
682	2.47	2.74	36.36	11.5	5.882	tr|E9QBG3|E9QBG3_DANRE	RNA-binding motif protein, X chromosome OS=Danio rerio GN=rbmx PE=1 SV=1	DANRE	2	1.10147	0.390389	0.505638	0.0747157	0.262325	0.00145262
1132	2.22	4.97	25.96	6.138	2.302	tr|Q6PEI6|Q6PEI6_DANRE	Aconitate hydratase, mitochondrial OS=Danio rerio GN=aco2 PE=2 SV=1	DANRE		0.810332	0.375589	0.0470105	0.00594176	0.0166954	0.00147406
1346	1.43	1.58	22.01	5.031	5.031	tr|E7FD19|E7FD19_DANRE	Uncharacterized protein OS=Danio rerio GN=LOC796572 PE=1 SV=1	DANRE		0.687845	0.251568	0.0110662	0.00147513	0.0110662	0.00147513
274	7.41	7.57	37.69	21.11	12.56	tr|Q6DHI9|Q6DHI9_DANRE	Proteasome subunit beta type OS=Danio rerio GN=psmb2 PE=1 SV=1	DANRE	3	1.0481	0.153268	0.485256	0.022859	0.468243	0.00147582
246	8.21	8.81	55.74	25	19.26	tr|Q6NXE0|Q6NXE0_DANRE	Zgc:77449 OS=Danio rerio GN=srsf9 PE=2 SV=1	DANRE	4	0.997876	0.137817	0.617274	0.449291	0.121137	0.00151552
1200	2.04	2.51	22.13	3.733	1.6	tr|B2GPT2|B2GPT2_DANRE	Eukaryotic translation initiation factor 3 subunit M OS=Danio rerio GN=eif3m PE=2 SV=1	DANRE		1.17074	0.418856	0.176298	0.00411588	0.107859	0.00151862
546	3.65	3.68	25.91	21.36	20	sp|Q7T339|CHMP5_DANRE	Charged multivesicular body protein 5 OS=Danio rerio GN=chmp5 PE=2 SV=1	DANRE	3	2.84141	9.06169e-05	1.20262	0.000103755	0.490378	0.00153152
936	2	2.41	23.89	10.92	9.556	tr|Q6PBI3|Q6PBI3_DANRE	Cops7a protein (Fragment) OS=Danio rerio GN=cops7a PE=2 SV=1	DANRE	5	0.856973	0.401684	0.0110662	0.00154425	0.0110662	0.00154425
1215	2.03	2.2	37.37	4.545	4.545	tr|F1QGP2|F1QGP2_DANRE	Mediator of RNA polymerase II transcription subunit 22 OS=Danio rerio GN=med22 PE=1 SV=1	DANRE		0.887495	0.47371	0.0110662	0.0015517	0.0110662	0.0015517
1303	1.7	1.73	25.59	3.838	1.919	tr|A0A0R4IBS8|A0A0R4IBS8_DANRE	Uncharacterized protein OS=Danio rerio GN=snx7 PE=1 SV=1	DANRE		0.899736	0.485861	0.0774273	0.014536	0.0156017	0.00158851
1173	2.1	2.56	22.1	2.606	1.062	tr|E7FFZ4|E7FFZ4_DANRE	Uncharacterized protein OS=Danio rerio GN=smarcc2 PE=1 SV=1	DANRE		0.859751	0.348394	0.0965066	0.0207009	0.013797	0.00159974
966	2.66	4.31	35	14	11	tr|B0S5S9|B0S5S9_DANRE	Acyl-CoA-binding domain-containing protein 6 OS=Danio rerio GN=acbd6 PE=4 SV=1	DANRE		0.78314	0.348196	0.0444279	0.00639224	0.0128272	0.00160043
503	5.73	5.78	61.65	24.76	14.08	tr|F1QZB0|F1QZB0_DANRE	Uncharacterized protein OS=Danio rerio GN=crip2 PE=1 SV=1	DANRE		0.825397	0.393551	0.0342217	0.00497699	0.0157323	0.0016024
147	11.76	11.81	60.82	45.88	27.32	sp|P12115|KAD1_CYPCA	Adenylate kinase isoenzyme 1 OS=Cyprinus carpio GN=ak1 PE=1 SV=2	CYPCA	5	1.23117	0.131036	1.31063	0.434113	0.437482	0.00160421
1160	2.13	2.14	46.51	23.26	23.26	tr|Q7SXM1|Q7SXM1_DANRE	Uncharacterized protein OS=Danio rerio GN=cox6b2 PE=1 SV=1	DANRE		0.790754	0.367397	0.0487142	0.00645445	0.0154948	0.00160848
533	3.79	5.06	13	2.155	0.7429	sp|S4X0Q8|AGRA3_DANRE	Adhesion G protein-coupled receptor A3 OS=Danio rerio GN=adgra3 PE=1 SV=1	DANRE	2	4.60913	0.00828594	1.82903	0.0163216	1.26112	0.00163599
253	8.13	8.24	68.52	55.56	54.63	tr|Q6PBJ8|Q6PBJ8_DANRE	Peptidyl-prolyl cis-trans isomerase OS=Danio rerio GN=fkbp1aa PE=1 SV=1	DANRE	8	1.01229	0.000501069	1.17357	0.00269973	0.594332	0.00163642
1118	1.36	1.38	34.38	18.75	5.469	tr|O73870|O73870_CYPCA	S31 protein (Fragment) OS=Cyprinus carpio GN=S31 PE=2 SV=1	CYPCA	1	2.99264	0.146522	3.52089	0.0389115	1.61109	0.00165955
866	2.03	2.27	12.55	1.022	0.5576	tr|E7F6E1|E7F6E1_DANRE	Uncharacterized protein OS=Danio rerio GN=ube4a PE=1 SV=1	DANRE	1	0.938652	0.482155	0.561065	0.0172998	1.47138	0.00166216
1135	2.21	3.25	22.77	5.941	2.805	tr|A9C3V8|A9C3V8_DANRE	Uncharacterized protein OS=Danio rerio GN=igf2bp2a PE=1 SV=1	DANRE		0.636234	0.208098	0.0111686	0.00166846	0.0111686	0.00166846
1282	1.91	4.06	39.82	12.67	7.24	sp|Q6NY88|CHMP3_DANRE	Charged multivesicular body protein 3 OS=Danio rerio GN=chmp3 PE=2 SV=3	DANRE		1.02417	0.472997	0.0961008	0.0073709	0.0289477	0.00167102
349	5.89	6	48.57	19.29	12.14	tr|Q6NWC3|Q6NWC3_DANRE	Ribosomal protein S2 OS=Danio rerio GN=rps2 PE=1 SV=1	DANRE	3	2.43135	0.00462387	0.991903	0.204979	0.282557	0.00169889
833	2.05	2.52	10.24	4.199	2.1	sp|Q5XIY6|VTC1B_DANRE	V-type proton ATPase subunit C 1-B OS=Danio rerio GN=atp6v1c1b PE=2 SV=1	DANRE	1	0.813529	0.377764	0.0721481	0.00668522	0.0340413	0.00170381
873	3.09	3.76	22.19	10.16	6.417	tr|Q6NUY8|Q6NUY8_DANRE	Ndufa9 protein (Fragment) OS=Danio rerio GN=ndufa9a PE=2 SV=1	DANRE		0.839496	0.429214	0.0688926	0.00660849	0.0274534	0.00171042
99	15.75	15.79	65.94	58.7	58.7	tr|Q7T0F4|Q7T0F4_DANRE	Cellular retinoic acid-binding protein OS=Danio rerio GN=crabp1a PE=1 SV=1	DANRE	9	2.46235	0.100289	1.41824	0.0953061	0.446668	0.00173666
628	2.75	2.75	31.3	26.96	26.96	tr|Q7T2A8|Q7T2A8_DANRE	SH3 domain-binding glutamic acid-rich-like protein OS=Danio rerio GN=sh3bgrl PE=1 SV=1	DANRE	2	0.98629	0.370433	1.02871	0.439744	0.356643	0.00174789
652	2.63	4.81	28.31	24.2	13.7	tr|A0A023UJD4|A0A023UJD4_9TELE	Gelsolin-like actin filament capping protein (Fragment) OS=Carassius gibelio GN=capg PE=2 SV=1	9TELE	2	0.713101	0.511281	0.585349	0.0429701	0.342297	0.00176972
951	2.72	3.03	39.29	16.67	8.929	tr|Q502E4|Q502E4_DANRE	NADH dehydrogenase (Ubiquinone) Fe-S protein 4, (NADH-coenzyme Q reductase) OS=Danio rerio GN=ndufs4 PE=1 SV=1	DANRE		1.21468	0.432714	0.185916	0.0781632	0.0312354	0.00178823
927	2	4.05	7.746	2.465	2.465	tr|A8WHX2|A8WHX2_DANRE	Lariat debranching enzyme OS=Danio rerio GN=dbr1 PE=1 SV=1	DANRE	2	2.22644	0.469137	0.914624	0.0943526	0.282552	0.00180635
976	2	2	8.854	4.688	4.688	tr|Q7ZZA3|Q7ZZA3_DANRE	Peptidyl-prolyl cis-trans isomerase OS=Danio rerio GN=fkbp11 PE=1 SV=1	DANRE	1	3.00732	0.170981	1.26082	0.0114507	0.206248	0.00182465
747	3.99	4.04	31.95	19.17	6.767	tr|Q5RFW4|Q5RFW4_DANRE	Protein-L-isoaspartate O-methyltransferase OS=Danio rerio GN=pcmt PE=1 SV=1	DANRE		0.87906	0.346101	0.361298	0.00234908	0.343026	0.00182999
1150	2.15	3.09	22.34	2.386	0.5423	tr|E7FEG9|E7FEG9_DANRE	Uncharacterized protein OS=Danio rerio PE=4 SV=2	DANRE		0.827951	0.409417	0.0181165	0.00425787	0.0211957	0.0018306
609	2.94	2.95	20.95	9.459	9.459	tr|O93246|O93246_CYPCA	Allograft inflammatory factor-1 OS=Cyprinus carpio PE=2 SV=1	CYPCA	2	1.72984	0.526911	0.646019	0.47068	0.240886	0.0018348
381	5.26	35	49.65	32.67	21.55	tr|E2GK07|E2GK07_CTEID	Collagen type I alpha 1 OS=Ctenopharyngodon idella GN=COLlA1 PE=2 SV=1	CTEID	30	2.34013	0.169693	1.21295	0.214665	1.71264	0.00184227
918	2	11.36	46.04	38.61	28.71	tr|W0C8P8|W0C8P8_CYPCA	Rab1A3 OS=Cyprinus carpio GN=Rab1A3 PE=2 SV=1	CYPCA	7	1.13942	0.578378	1.33774	0.418923	0.389354	0.0018879
782	2.1	2.58	29.79	7.513	3.886	tr|Q7ZWE5|Q7ZWE5_DANRE	Proteasome (Prosome, macropain) 26S subunit, non-ATPase, 6 OS=Danio rerio GN=psmd6 PE=2 SV=1	DANRE	1	0.9419	0.447614	0.995669	0.489088	0.660715	0.00192992
138	12.49	12.69	72.37	50.66	34.87	tr|A3KQW5|A3KQW5_DANRE	40S ribosomal protein S18 OS=Danio rerio GN=rps18 PE=1 SV=1	DANRE	8	1.97053	0.141099	0.92162	0.240234	0.233072	0.00193693
781	3.78	3.78	37.6	19.6	14.8	tr|A0A0N9HLK3|A0A0N9HLK3_CYPCA	Peroxiredoxin 3 OS=Cyprinus carpio GN=Prdx3 PE=4 SV=1	CYPCA		0.776914	0.280265	0.524052	0.0157105	0.140192	0.00202208
242	8.27	8.32	23.69	6.019	5.34	tr|A0A0R4IQN8|A0A0R4IQN8_DANRE	Nascent polypeptide-associated complex subunit alpha OS=Danio rerio GN=naca PE=1 SV=1	DANRE	6	1.21836	0.0974753	1.24279	0.00321183	0.313529	0.00205938
34	28.64	31.97	46.76	34.38	29.08	tr|A0A0R4ISX6|A0A0R4ISX6_DANRE	Protein disulfide-isomerase OS=Danio rerio GN=p4hb PE=1 SV=1	DANRE	24	0.858047	0.0252008	0.813095	0.00344952	0.330337	0.002065
48	25.16	25.63	49.57	36.52	24.7	tr|Q803B0|Q803B0_DANRE	Heat shock 60kD protein 1 (Chaperonin) OS=Danio rerio GN=hspd1 PE=1 SV=1	DANRE	18	1.01876	0.418509	1.04286	0.347584	0.829918	0.0021013
310	6.45	6.45	50	28.35	5.155	tr|Q6P5M3|Q6P5M3_DANRE	Ribosomal protein S9 OS=Danio rerio GN=rps9 PE=1 SV=1	DANRE	2	1.40007	0.191525	0.555183	0.00722803	0.304016	0.00211228
828	2.05	13.36	68.25	46.56	46.56	tr|D6R704|D6R704_HYPMO	Aldolase C (Fragment) OS=Hypophthalmichthys molitrix PE=2 SV=1	HYPMO	9	1.25986	0.515391	1.26564	0.378833	0.363355	0.00211615
218	8.92	13.19	77.27	69.7	59.09	tr|Q9I8N9|Q9I8N9_DANRE	Brain-type fatty acid binding protein OS=Danio rerio GN=fabp7a PE=1 SV=1	DANRE	14	1.71299	0.350405	1.34174	0.101132	0.333492	0.0021345
89	16.74	16.74	50.56	42.32	26.59	sp|Q6PBY1|RS3A_DANRE	40S ribosomal protein S3a OS=Danio rerio GN=rps3a PE=2 SV=3	DANRE	7	1.36149	0.181082	0.964527	0.318682	0.391652	0.00214615
959	2.67	4.37	37.74	12.9	3.871	tr|A0A0K0VH84|A0A0K0VH84_CTEID	Follistatin-like 1b protein OS=Ctenopharyngodon idella GN=fstl1b PE=2 SV=1	CTEID		0.914488	0.495946	0.139887	0.00980128	0.0230044	0.00214868
180	10.3	12.28	44.51	32.94	29.97	tr|Q7T334|Q7T334_DANRE	Malate dehydrogenase OS=Danio rerio GN=mdh2 PE=1 SV=1	DANRE	11	2.64539	0.0235431	1.17048	0.136186	0.26001	0.00219218
744	4	4.03	38.79	9.052	9.052	tr|F1RCM3|F1RCM3_DANRE	Proteasome subunit beta type OS=Danio rerio GN=psmb6 PE=1 SV=1	DANRE		3.40639	0.452032	0.631217	0.00537274	0.19422	0.00220531
932	2	2.56	12.91	4.814	2.188	tr|E9QES5|E9QES5_DANRE	ERO1-like protein alpha OS=Danio rerio GN=ero1a PE=1 SV=1	DANRE	1	0.939566	0.543231	0.511667	0.0284764	0.325448	0.00225499
144	11.97	12.32	29.31	24.14	18.97	tr|Q802C9|Q802C9_DANRE	Eukaryotic translation initiation factor 4A, isoform 1A OS=Danio rerio GN=eif4a1a PE=1 SV=1	DANRE	7	1.18661	0.32099	0.860105	0.241478	0.218004	0.00226605
369	5.51	5.56	28.93	16.53	13.64	tr|F1QKI4|F1QKI4_DANRE	Uncharacterized protein OS=Danio rerio GN=zgc:56576 PE=1 SV=1	DANRE	3	1.70616	0.0886414	1.28369	0.224527	0.376113	0.00228381
1140	2.19	2.49	41.85	9.002	4.136	sp|Q6TH22|DDI2_DANRE	Protein DDI1 homolog 2 OS=Danio rerio GN=ddi2 PE=2 SV=1	DANRE		0.847371	0.426392	0.0379648	0.00430436	0.0812112	0.00234233
313	6.42	6.84	35.53	19.48	11.17	tr|Q0PWB9|Q0PWB9_DANRE	PDZ and LIM domain 4 OS=Danio rerio GN=pdlim4 PE=1 SV=1	DANRE	4	3.98917	0.00260225	3.84277	0.0466232	2.61502	0.00235534
1004	1.79	2.15	12.59	12.59	5.185	tr|Q24JV1|Q24JV1_DANRE	Uncharacterized protein OS=Danio rerio GN=rpl32 PE=1 SV=1	DANRE	1	1.43633	0.178722	1.25022	0.186045	0.635772	0.0023853
776	2.11	2.21	10.6	5.366	2.618	tr|Q4V9I4|Q4V9I4_DANRE	Si:dkey-276i5.1 protein (Fragment) OS=Danio rerio GN=gars PE=2 SV=1	DANRE	1	1.51184	0.179844	0.588818	0.00153631	0.48541	0.00238803
505	5.71	5.99	62.25	27.71	11.65	tr|Q1PBV6|Q1PBV6_CYPCA	Proteasome activator PA28 subunit OS=Cyprinus carpio GN=psme1 PE=2 SV=1	CYPCA		2.31452	0.370776	0.420518	0.278469	0.187782	0.00240742
463	4.16	4.16	57.52	50.44	46.02	tr|F8RP76|F8RP76_CYPCA	Eukaryotic translation initiation factor 4E-binding protein 2 OS=Cyprinus carpio 'jian' PE=2 SV=1	CYPCA	2	0.708554	0.47564	0.901791	0.533042	1.60333	0.00242607
946	2.76	3.92	33.33	7.619	6.857	tr|L7US09|L7US09_CARAU	Catalase OS=Carassius auratus ssp. 'Pengze' PE=2 SV=1	CARAU		2.81127	0.211025	0.507969	0.466773	0.189599	0.00244538
445	4.34	4.34	34.75	19.86	17.02	tr|F1QG80|F1QG80_DANRE	Uncharacterized protein OS=Danio rerio GN=rpl22 PE=1 SV=1	DANRE	2	1.59958	7.02726e-05	0.974906	0.000576405	0.574624	0.00246206
427	4.56	4.6	26.6	8.285	4.07	tr|O42375|O42375_DANRE	Putative RNA helicase (DEAD box) OS=Danio rerio GN=ddx3b PE=2 SV=1	DANRE	2	1.05843	0.0599968	0.571639	0.00429018	0.440101	0.00248943
1224	2.02	2.24	25.3	9.237	7.631	tr|Q7ZTV8|Q7ZTV8_DANRE	Swelling dependent chloride channel OS=Danio rerio GN=clns1a PE=2 SV=1	DANRE		0.859095	0.414761	0.143672	0.0190638	0.0260376	0.00249412
451	6.28	7.2	54.11	31.01	23.73	tr|Q6PHG3|Q6PHG3_DANRE	Annexin OS=Danio rerio GN=anxa13 PE=2 SV=1	DANRE		1.05385	0.497324	0.202407	0.0187315	0.0753953	0.00254825
408	4.88	5.77	21.5	17.76	15.42	tr|Q7T222|Q7T222_CARAU	Reticulon OS=Carassius auratus GN=RTN4 PE=2 SV=1	CARAU	3	2.30234	0.151283	1.66631	0.0224105	2.61205	0.00256636
1273	2	2	21.18	6.471	6.471	tr|F1QJ56|F1QJ56_DANRE	Uncharacterized protein OS=Danio rerio GN=ndufb10 PE=1 SV=1	DANRE		0.897796	0.486884	0.107883	0.0236582	0.010666	0.00257466
804	2.08	2.18	8.692	1.308	0.5385	tr|A0A0R4IAZ9|A0A0R4IAZ9_DANRE	Uncharacterized protein OS=Danio rerio GN=sec24c PE=1 SV=1	DANRE	1	1.09238	0.556695	0.649272	0.027569	0.285914	0.00257932
1296	1.79	1.85	49.61	13.18	8.527	tr|Q1MTA3|Q1MTA3_DANRE	Novel protein OS=Danio rerio GN=mical3a PE=4 SV=1	DANRE		1.17268	0.389243	0.364644	0.0160621	0.0999327	0.00259215
1294	1.82	2.34	24.77	6.704	3.724	tr|E7F7U9|E7F7U9_DANRE	Importin subunit alpha OS=Danio rerio GN=kpna6 PE=1 SV=1	DANRE		0.893984	0.481623	0.0284388	0.00546536	0.0336765	0.00260658
62	22.24	22.39	64.81	55.09	50	tr|Q6PBW4|Q6PBW4_DANRE	Peptidyl-prolyl cis-trans isomerase OS=Danio rerio GN=ppib PE=2 SV=1	DANRE	32	1.06686	0.093393	1.14132	0.00673992	0.815245	0.00261641
1323	1.55	13.45	73.94	46.48	41.55	tr|B4Z1E2|B4Z1E2_9TELE	Histone H2A OS=Carassius gibelio PE=2 SV=1	9TELE		1.09562	0.397156	0.149535	0.0102705	0.0415779	0.00262183
1087	2.31	3.61	20.96	1.674	0.5095	RRRRRtr|A0A0R4IKT6|A0A0R4IKT6_DANRE	REVERSED Uncharacterized protein OS=Danio rerio GN=usp47 PE=1 SV=1	DANRE		8.75067	0.00136353	2.64244	0.00316958	1.56853	0.0026394
1178	2.07	6.25	44.35	22.18	11.72	tr|F1QTI1|F1QTI1_DANRE	Chloride intracellular channel protein OS=Danio rerio GN=clic2 PE=1 SV=1	DANRE		1.08684	0.530766	1.52783	0.384149	0.479242	0.0027034
1205	2.03	57.42	67.54	52.62	44.15	tr|Q6QIS4|Q6QIS4_PIMPR	Heat shock cognate 70 kDa protein OS=Pimephales promelas GN=HSP70 PE=2 SV=1	PIMPR		1.65492	0.323514	0.139603	0.0139573	0.085428	0.00270664
722	2.26	49.81	84.51	70.42	50.35	tr|Q6NYQ0|Q6NYQ0_DANRE	Tropomyosin 1 (Alpha) OS=Danio rerio GN=tpm1 PE=2 SV=1	DANRE	34	1.45156	0.324227	1.08324	0.151717	0.438475	0.00271437
1185	2.06	4.48	35.92	6.434	5.362	tr|H9GXX5|H9GXX5_DANRE	Na(+)/H(+) exchange regulatory cofactor NHE-RF OS=Danio rerio GN=LOC100329719 PE=4 SV=1	DANRE		0.859751	0.492047	0.0928895	0.0216561	0.0205456	0.00271943
1172	2.1	2.81	24.22	3.32	0.7813	tr|F1QV21|F1QV21_DANRE	Uncharacterized protein OS=Danio rerio GN=eps15 PE=1 SV=1	DANRE		0.825397	0.396907	0.0609567	0.0159788	0.0126284	0.00277121
241	8.28	8.28	53.06	39.18	31.84	tr|Q6TLG8|Q6TLG8_DANRE	Ribosomal protein S3 OS=Danio rerio GN=rps3 PE=1 SV=1	DANRE	6	1.42556	0.117332	0.608119	0.155447	0.271448	0.00277618
317	6.35	6.37	60.8	25.63	20.1	tr|Q6DH13|Q6DH13_DANRE	Uncharacterized protein OS=Danio rerio GN=rbpms2a PE=1 SV=1	DANRE	3	0.788056	0.135133	0.810242	0.2824	0.404303	0.00277914
399	4.95	4.97	53.91	43.48	33.91	tr|Q0ZBR7|Q0ZBR7_DANRE	Macrophage migration inhibitory factor OS=Danio rerio GN=mif PE=1 SV=1	DANRE	3	1.30544	0.312026	1.64279	0.102281	0.407406	0.00280867
145	11.9	12.49	29.32	15.79	13.91	tr|Q6NXD1|Q6NXD1_DANRE	Pyruvate kinase OS=Danio rerio GN=pkma PE=2 SV=1	DANRE	7	2.61121	0.126276	1.6165	0.246239	0.554828	0.00284313
872	2.02	2.14	22.74	6.654	4.806	tr|F1QR17|F1QR17_DANRE	Uncharacterized protein OS=Danio rerio GN=aldh7a1 PE=1 SV=1	DANRE	1	1.09856	0.518565	1.52556	0.216257	0.651402	0.00285882
1169	2.11	2.32	30	12.67	8.667	tr|Q568H8|Q568H8_DANRE	Uncharacterized protein OS=Danio rerio GN=polr2h PE=1 SV=1	DANRE		1.13763	0.467261	0.917087	0.449417	0.134801	0.00287097
1300	1.72	2.17	35.54	9.639	4.819	tr|Q66I81|Q66I81_DANRE	Mitochondrial ribosomal protein L17 OS=Danio rerio GN=mrpl17 PE=1 SV=1	DANRE		0.879022	0.463159	0.0276926	0.0101645	0.0161738	0.00292223
32	30.54	33.5	45.17	32.18	24.48	tr|E9QEQ6|E9QEQ6_DANRE	Major vault protein OS=Danio rerio GN=mvp PE=1 SV=1	DANRE	23	2.15018	0.0180674	1.09913	0.0288871	0.551106	0.00301872
437	4.45	27.68	53.35	44.64	37.72	tr|Q2YDQ0|Q2YDQ0_DANRE	Zgc:123292 OS=Danio rerio GN=zgc:123292 PE=2 SV=1	DANRE	29	1.57008	0.510892	0.793374	0.291427	0.186466	0.00303119
1057	1.55	3.34	12.26	9.355	5.161	tr|Q7SXW5|Q7SXW5_DANRE	Dci protein (Fragment) OS=Danio rerio GN=eci1 PE=2 SV=1	DANRE	2	1.55844	0.171979	2.05256	0.117191	0.880112	0.00304743
920	2.83	5.65	23.06	5.397	2.552	tr|B8A4X7|B8A4X7_DANRE	Uncharacterized protein OS=Danio rerio GN=limch1a PE=4 SV=1	DANRE		0.870163	0.433787	0.0465173	0.00255116	0.122361	0.00311663
72	18.58	18.64	66.89	55.63	50.33	tr|Q6IMW6|Q6IMW6_DANRE	Ribosomal protein S13 OS=Danio rerio GN=rps13 PE=1 SV=1	DANRE	11	2.08229	0.0389328	1.0527	0.0380948	0.301813	0.00312668
1046	2.42	5.55	32.77	5.542	2.651	tr|A8DZA0|A8DZA0_DANRE	Uncharacterized protein OS=Danio rerio GN=rbm25b PE=1 SV=1	DANRE		0.875216	0.456351	0.0712236	0.0140532	0.0216385	0.003132
1218	2.03	2.03	59.9	7.107	7.107	sp|Q1RM09|BASP1_DANRE	Brain acid soluble protein 1 homolog OS=Danio rerio GN=basp1 PE=2 SV=2	DANRE		1.18269	0.404755	0.0399797	0.0039146	0.0412702	0.00313992
1194	2.05	2.25	18.6	1.749	1.007	tr|D6MUD6|D6MUD6_DANRE	Collagen type V alpha-3a OS=Danio rerio GN=col5a3a PE=2 SV=1	DANRE		1.90304	0.00417343	0.216966	0.00194658	0.102802	0.00315509
922	2.83	3.12	27.39	9.766	3.609	tr|Q7ZTH6|Q7ZTH6_DANRE	Hydroxyacyl-Coenzyme A dehydrogenase/3-ketoacyl-Coenzyme A thiolase/enoyl-Coenzyme A hydratase (Trifunctional protein), beta subunit OS=Danio rerio GN=hadhb PE=2 SV=1	DANRE		1.20308	0.449332	0.825012	0.0137165	0.354543	0.00317689
1206	2.03	6.64	52.05	22.37	16.89	tr|B8JIS5|B8JIS5_DANRE	Uncharacterized protein OS=Danio rerio GN=gstm.3 PE=1 SV=1	DANRE		1.30018	0.167283	0.28143	0.0519854	0.0527296	0.0032327
27	33.19	33.2	66.57	57.14	48.02	tr|Q7T303|Q7T303_DANRE	Calponin OS=Danio rerio GN=cnn3a PE=1 SV=1	DANRE	39	2.59285	0.0607224	1.52426	0.0322633	1.08281	0.00324337
900	2.01	2.01	13.64	5.682	5.682	tr|A4IG53|A4IG53_DANRE	Si:dkey-13a21.15 protein OS=Danio rerio GN=comtb PE=1 SV=1	DANRE	1	0.832973	0.419912	1.22196	0.197154	0.897187	0.00326337
1341	1.45	5.28	31.51	17.35	10.96	tr|F1QII8|F1QII8_DANRE	Eukaryotic translation initiation factor 3 subunit K OS=Danio rerio GN=eif3k PE=1 SV=1	DANRE		1.12203	0.239539	0.843773	0.240497	0.590971	0.00328311
763	2.13	2.57	21.21	4.735	2.083	tr|F1QEY8|F1QEY8_DANRE	D-3-phosphoglycerate dehydrogenase OS=Danio rerio GN=phgdh PE=1 SV=1	DANRE	1	1.59087	0.40204	0.631568	0.203263	0.191065	0.00330226
878	3.08	5.05	29.14	8.595	5.451	sp|Q66L49|SCMC1_DANRE	Calcium-binding mitochondrial carrier protein SCaMC-1 OS=Danio rerio GN=slc25a24 PE=2 SV=1	DANRE		2.98296	0.376566	0.337871	0.114367	0.362518	0.00332694
1223	2.02	2.3	68.09	17.02	14.18	tr|Q4V9C4|Q4V9C4_DANRE	Zgc:101566 protein OS=Danio rerio GN=zgc:101566 PE=2 SV=1	DANRE		0.805455	0.374198	0.113599	0.0208856	0.023855	0.00334659
196	9.56	10	47.56	37.4	28.05	tr|Q7SXN6|Q7SXN6_DANRE	Proteasome subunit alpha type OS=Danio rerio GN=psma6a PE=1 SV=1	DANRE	7	1.96068	0.0727266	0.885506	0.209201	0.402152	0.00334729
653	2.61	8.74	75.29	47.06	25.29	tr|A0A0D6A833|A0A0D6A833_CARAU	Nucleolin (Fragment) OS=Carassius auratus GN=NUC PE=4 SV=1	CARAU	4	0.884769	0.274077	0.643607	0.168446	0.685557	0.0033702
379	5.27	6.92	34.79	12.76	9.615	tr|Q5RKQ3|Q5RKQ3_DANRE	Zgc:101598 OS=Danio rerio GN=fubp3 PE=2 SV=1	DANRE	5	0.968473	0.130806	0.66029	0.142482	0.477534	0.00341341
627	2.77	2.86	28.84	7.765	2.06	tr|Q7ZVT4|Q7ZVT4_DANRE	Kinesin light chain 1 OS=Danio rerio GN=klc1b PE=2 SV=2	DANRE	1	2.11024	0.135292	0.887367	0.509633	0.309655	0.00341406
1227	2.02	2.08	24.78	8.85	4.425	sp|Q1LWJ6|ARPIN_DANRE	Arpin OS=Danio rerio GN=arpin PE=2 SV=1	DANRE		0.855103	0.426533	0.181518	0.0298379	0.0231923	0.00341923
266	7.78	8.23	32.44	7.392	4.887	tr|E9QET4|E9QET4_DANRE	Uncharacterized protein OS=Danio rerio GN=tjp1a PE=1 SV=1	DANRE	9	1.02293	0.539929	0.679336	0.308745	0.145433	0.0035728
1181	2.07	2.42	20.92	0.9404	0.2351	tr|F6NK88|F6NK88_DANRE	Uncharacterized protein OS=Danio rerio GN=zfyve26 PE=1 SV=1	DANRE		0.871	0.453125	0.0758742	0.0162428	0.0292452	0.00360188
1280	1.92	2.09	24.29	6.19	4.286	tr|Q6DEG5|Q6DEG5_DANRE	Polymerase (RNA) II (DNA directed) polypeptide E OS=Danio rerio GN=polr2eb PE=1 SV=1	DANRE		0.876107	0.451623	0.0747445	0.0151595	0.0294646	0.00362357
1011	2.54	2.67	22.94	7.216	2.062	tr|A9UH12|A9UH12_DANRE	Muscleblind-like protein 3E OS=Danio rerio GN=mbnl3 PE=2 SV=1	DANRE		1.00068	0.55175	0.15005	0.025747	0.028599	0.00362509
20	41.65	45.41	66.91	52.1	44.69	tr|Q6NYL7|Q6NYL7_DANRE	Uncharacterized protein OS=Danio rerio GN=zgc:77517 PE=1 SV=1	DANRE	49	1.21398	0.00267287	1.15288	0.031729	0.647618	0.00366031
1099	2.29	29.41	30.83	9.917	4.94	tr|F1QL44|F1QL44_DANRE	Uncharacterized protein OS=Danio rerio GN=flncb PE=1 SV=2	DANRE		0.813253	0.0497291	1.09653	0.0223078	0.787881	0.00370172
249	8.17	8.22	54	34.67	34.67	tr|Q6TGZ7|Q6TGZ7_DANRE	HN1 protein OS=Danio rerio GN=hn1b PE=1 SV=1	DANRE	10	0.743417	0.0493408	0.463876	0.0885402	1.97936	0.00370333
1106	1.4	2.99	21.74	4.092	2.813	RRRRRtr|A0A0R4ILI7|A0A0R4ILI7_DANRE	REVERSED Protein phosphatase methylesterase 1 OS=Danio rerio GN=ppme1 PE=1 SV=1	DANRE	2	3.44783	0.198546	1.81896	0.0120668	0.272695	0.00372719
997	1.82	1.82	22.79	8.163	8.163	tr|W5S548|W5S548_CTEID	FDPS (Fragment) OS=Ctenopharyngodon idella PE=2 SV=1	CTEID	2	1.18563	0.320487	0.72079	0.0877382	0.171549	0.00377013
341	6.11	6.17	40.83	21.8	21.8	tr|Q7ZW23|Q7ZW23_DANRE	Thioredoxin-like 1 OS=Danio rerio GN=txnl1 PE=2 SV=1	DANRE	6	1.32687	0.429837	0.623931	0.550658	0.291417	0.00377123
880	3.08	3.38	15.42	6.437	3.892	tr|A0A0R4IU21|A0A0R4IU21_DANRE	Uncharacterized protein OS=Danio rerio GN=si:ch211-204c21.1 PE=4 SV=1	DANRE		0.79598	0.361916	0.0837897	0.00473246	0.0604196	0.00378093
857	3.22	4.24	26.19	1.751	0.9104	tr|F1Q6G4|F1Q6G4_DANRE	Uncharacterized protein OS=Danio rerio GN=si:ch211-269i23.2 PE=4 SV=1	DANRE		1.02417	0.00155604	1.02461	0.00247361	0.964851	0.00380325
1257	2	2.28	15.29	6.471	4.118	tr|Q7ZVK2|Q7ZVK2_DANRE	Ubiquitin-conjugating enzyme E2G 2 OS=Danio rerio GN=ube2g1a PE=1 SV=1	DANRE		0.800029	0.360912	0.128593	0.022039	0.0417549	0.0038257
1044	1.64	1.65	25.79	4.762	4.762	tr|Q803C2|Q803C2_DANRE	Transmembrane protein 33 OS=Danio rerio GN=tmem33 PE=1 SV=1	DANRE	1	0.973593	0.607848	0.781563	0.364498	0.319106	0.00385592
597	4.71	5.49	31.6	13.94	9.4	tr|Q7SY46|Q7SY46_DANRE	ATPase, H+ transporting, lysosomal V1 subunit A, like OS=Danio rerio GN=atp6v1aa PE=2 SV=1	DANRE		1.05447	0.313646	0.176224	0.0263769	0.0478939	0.00392122
1343	1.44	1.53	26.23	2.787	2.787	tr|Q66HW5|Q66HW5_DANRE	Zgc:92303 OS=Danio rerio GN=clpxa PE=2 SV=1	DANRE		0.769139	0.151578	0.379482	0.047347	0.105341	0.00394412
519	3.93	8.82	36.25	16.83	11.33	tr|Q6NYA1|Q6NYA1_DANRE	Uncharacterized protein OS=Danio rerio GN=hnrnpabb PE=1 SV=1	DANRE	6	7.30428	3.52571e-05	3.247	0.000126731	1.58237	0.00397473
432	6.74	7.16	46.18	18.96	9.174	tr|Q6NY78|Q6NY78_DANRE	Eukaryotic translation initiation factor 2, subunit 2 beta OS=Danio rerio GN=eif2s2 PE=2 SV=1	DANRE		2.8849	0.0811177	0.555859	0.174017	0.177858	0.00400335
785	2.1	2.4	21.43	7.453	4.037	tr|Q6DC00|Q6DC00_DANRE	Sideroflexin OS=Danio rerio GN=sfxn1 PE=2 SV=1	DANRE	1	2.97952	0.163083	1.49437	0.0493274	0.774837	0.00401399
631	2.73	4.19	24.43	13.68	10.42	tr|Q6P027|Q6P027_DANRE	Cellular retinaldehyde-binding protein b OS=Danio rerio GN=rlbp1b PE=1 SV=1	DANRE	3	0.93792	0.475233	0.910604	0.394145	0.639705	0.00401491
120	13.6	16.36	33.64	22.18	10.17	tr|Q9PTW8|Q9PTW8_CARAU	CCT (Chaperonin containing T-complex polypeptide 1) epsilon subunit OS=Carassius auratus PE=2 SV=1	CARAU	7	1.7111	0.111961	1.49083	0.0311341	0.478849	0.00406476
1235	2.01	2.48	20.64	5.233	2.907	tr|Q1LXG1|Q1LXG1_DANRE	Uncharacterized protein (Fragment) OS=Danio rerio GN=rdh5 PE=1 SV=1	DANRE		0.676148	0.241648	0.144603	0.0237152	0.0401247	0.00406552
477	4.07	4.11	34.24	11.19	8.475	tr|Q7T2F5|Q7T2F5_DANRE	N-ethylmaleimide sensitive fusion protein attachment protein alpha OS=Danio rerio GN=napab PE=1 SV=1	DANRE	2	1.77215	0.406533	0.671381	0.568166	0.252154	0.00406857
578	4.92	6.85	35.8	4.274	1.693	tr|A0A0R4IYL8|A0A0R4IYL8_DANRE	Uncharacterized protein OS=Danio rerio GN=tpra PE=1 SV=1	DANRE		0.62847	0.155951	0.115869	0.0361435	0.0283769	0.00408532
1299	1.73	3.44	32	9.333	4.267	tr|Q7ZW95|Q7ZW95_DANRE	Ribosomal protein L4 OS=Danio rerio GN=rpl4 PE=1 SV=1	DANRE		0.820569	0.420754	0.163599	0.03379	0.0245426	0.00408554
1034	2.45	2.46	18.75	17.97	17.97	tr|Q6DC81|Q6DC81_DANRE	Nuclear transport factor 2 OS=Danio rerio GN=nutf2l PE=1 SV=1	DANRE		0.884213	0.447896	0.0427824	0.0289226	0.0113768	0.00408937
1329	1.54	1.57	34.17	8.333	8.333	sp|Q7T352|TM263_DANRE	Transmembrane protein 263 OS=Danio rerio GN=tmem263 PE=2 SV=1	DANRE		1.05843	0.419309	0.238852	0.0194589	0.0718557	0.00412085
1110	2.27	2.58	61.15	12.74	5.732	sp|Q7ZWB2|UBL4A_DANRE	Ubiquitin-like protein 4A OS=Danio rerio GN=ubl4a PE=2 SV=1	DANRE		0.987545	0.477991	4.91587	0.0232455	5.42696	0.00418996
190	9.92	11.52	50.27	24.47	20.48	tr|F1QBQ8|F1QBQ8_DANRE	Uncharacterized protein OS=Danio rerio GN=slmapb PE=1 SV=1	DANRE	10	0.895621	0.106664	0.617799	0.0306261	0.345958	0.00419193
648	2.65	2.92	47.69	21.76	16.67	sp|Q6PHE8|CC124_DANRE	Coiled-coil domain-containing protein 124 OS=Danio rerio GN=ccdc124 PE=2 SV=1	DANRE	2	1.3062	0.431564	0.977489	0.140478	0.294606	0.00421128
1163	2.12	3.31	27.75	5.946	2.883	tr|B0FIZ8|B0FIZ8_CARAU	Protein phosphatase 2A regulatory subunit B' delta isoform OS=Carassius auratus PE=2 SV=1	CARAU		1.27754	0.322011	0.0111686	0.00149778	0.0286305	0.00424045
863	3.2	3.35	34.23	16.22	16.22	tr|Q568R9|Q568R9_DANRE	Gamma1b-synuclein OS=Danio rerio GN=sncga PE=1 SV=1	DANRE		2.17691	0.251092	0.174451	0.018658	0.191365	0.00425104
839	3.32	3.33	51.31	29.32	19.37	sp|Q7ZUZ0|CSN8_DANRE	COP9 signalosome complex subunit 8 OS=Danio rerio GN=cops8 PE=2 SV=1	DANRE		0.90503	0.379753	0.242162	0.0191285	0.108552	0.00425148
1220	2.02	10.11	23.99	2.83	0.6146	tr|R4GDU6|R4GDU6_DANRE	Uncharacterized protein (Fragment) OS=Danio rerio GN=si:ch211-207i1.2 PE=4 SV=1	DANRE		1.95918	0.224554	2.93299	0.0357002	1.70392	0.00425617
329	6.13	6.53	34.98	7.154	5.405	tr|Q6NYA7|Q6NYA7_DANRE	Eif4bb protein (Fragment) OS=Danio rerio GN=eif4bb PE=2 SV=1	DANRE	5	1.00143	0.378786	2.73156	0.0865387	15.0839	0.00427286
893	2.01	2.06	13.4	1.743	0.9383	tr|F1QB18|F1QB18_DANRE	Uncharacterized protein OS=Danio rerio GN=dclk1b PE=4 SV=2	DANRE	1	0.908061	0.492189	0.0861883	0.0167042	0.043462	0.0043098
1284	1.9	3.14	19.23	5.536	0.8517	tr|Q2HX28|Q2HX28_DANRE	Sulfonylurea receptor subunit 2 OS=Danio rerio GN=abcc9 PE=2 SV=1	DANRE		1.66329	0.0309797	1.09154	0.00382651	0.893984	0.00433424
1003	2.55	2.99	11.62	3.338	0.9346	RRRRRtr|A0A0C5Q0E9|A0A0C5Q0E9_MEGAM	REVERSED Fibroblast growth factor receptor OS=Megalobrama amblycephala GN=fgfr1b PE=2 SV=1	MEGAM		1.54196	7.75858e-06	1.50675	0.000131744	1.14991	0.00433432
836	3.33	3.37	20.09	12.95	12.95	tr|Q6P980|Q6P980_DANRE	Superoxide dismutase OS=Danio rerio GN=sod2 PE=1 SV=1	DANRE		0.835683	0.381547	0.0418707	0.0101497	0.0149594	0.00434765
735	4	4.5	48.71	15.52	13.79	tr|Q6NW68|Q6NW68_DANRE	Cno protein (Fragment) OS=Danio rerio GN=bloc1s4 PE=2 SV=1	DANRE		0.787179	0.384496	0.0734807	0.0261628	0.013313	0.00435187
236	11.11	11.23	39.74	12.5	11.01	tr|A0A0R4IAT0|A0A0R4IAT0_DANRE	Uncharacterized protein OS=Danio rerio GN=cttn PE=1 SV=1	DANRE		3.64064	0.267809	0.998452	0.169828	0.488371	0.00442701
1158	2.13	7.44	23.26	4.727	2.132	tr|E7FGH2|E7FGH2_DANRE	Uncharacterized protein OS=Danio rerio GN=esyt1a PE=4 SV=1	DANRE		0.825397	0.396643	0.270052	0.0468056	0.04674	0.00450713
709	2.29	3.53	81.03	45.69	21.55	tr|C1JCK1|C1JCK1_HYPNO	Elongation factor-1, delta (Fragment) OS=Hypophthalmichthys nobilis PE=2 SV=1	HYPNO	2	1.06097	0.415567	0.65375	0.232087	0.66592	0.00451404
599	3.03	5.87	40.27	20.81	15.84	tr|F1QP56|F1QP56_DANRE	UMP-CMP kinase (Fragment) OS=Danio rerio GN=cmpk PE=1 SV=1	DANRE	3	2.21391	0.363271	2.21714	0.0338189	0.845043	0.00452366
711	4.04	6.11	43.46	17.72	17.72	tr|A0A0R4IK84|A0A0R4IK84_DANRE	Uncharacterized protein OS=Danio rerio GN=ybx1 PE=1 SV=1	DANRE		1.03121	0.256758	0.474423	0.150852	0.101044	0.00454998
289	7.11	9.86	48.43	21.47	17.28	tr|Q6NWE2|Q6NWE2_DANRE	Sept2 protein (Fragment) OS=Danio rerio GN=sept2 PE=2 SV=1	DANRE	5	0.652985	0.0874088	0.458438	0.0103951	0.241864	0.00455622
392	5.03	5.07	56.79	25	22.86	tr|F1Q9D1|F1Q9D1_DANRE	Uncharacterized protein OS=Danio rerio GN=alyref PE=1 SV=1	DANRE	10	1.68202	0.109779	1.99785	0.232358	1.53605	0.00466544
1174	2.1	2.38	38.31	4.435	4.435	tr|Q7ZVX8|Q7ZVX8_DANRE	ATPase, H+ transporting, V1 subunit D OS=Danio rerio GN=atp6v1d PE=1 SV=1	DANRE		1.00344	0.296542	0.381476	0.106587	0.233385	0.00466818
1134	2.21	3.96	31.38	4.255	3.059	tr|A0A0R4IR56|A0A0R4IR56_DANRE	Uncharacterized protein OS=Danio rerio GN=lrch3 PE=1 SV=1	DANRE		5.34694	0.0406833	2.13006	0.00273787	0.990832	0.00468256
1291	1.84	1.95	38.57	9.286	6.429	sp|Q6PC14|RL23_DANRE	60S ribosomal protein L23 OS=Danio rerio GN=rpl23 PE=2 SV=1	DANRE		1.30018	0.0332466	1.21359	0.324975	0.960122	0.00475977
121	17.48	17.94	92.61	45.14	34.24	sp|Q7SXP4|SRS1A_DANRE	Serine/arginine-rich splicing factor 1A OS=Danio rerio GN=srsf1a PE=2 SV=2	DANRE		1.39625	0.0392931	0.43866	0.00779317	0.256627	0.00476599
572	3.35	4.85	34.68	16.67	10.75	tr|Q6IQC6|Q6IQC6_DANRE	Uncharacterized protein OS=Danio rerio GN=psmd4a PE=1 SV=1	DANRE	3	0.798069	0.362026	0.537551	0.066978	1.44958	0.00480316
221	8.8	8.96	39.23	14.51	11.11	tr|Q802Z5|Q802Z5_DANRE	Non-POU domain containing, octamer-binding OS=Danio rerio GN=nono PE=1 SV=1	DANRE	4	0.677949	0.21679	0.660746	0.0542849	0.720536	0.0048513
1306	1.68	2.33	48.28	4.389	3.135	tr|Q5U3P1|Q5U3P1_DANRE	Zgc:101838 OS=Danio rerio GN=ttc1 PE=2 SV=1	DANRE		1.35097	0.488649	0.352675	0.0211268	0.239475	0.00488057
1005	2.55	2.59	45.95	10.03	3.56	tr|Q6DI22|Q6DI22_DANRE	Hydroxyacyl-Coenzyme A dehydrogenase OS=Danio rerio GN=hadh PE=1 SV=1	DANRE		1.24786	0.477658	0.94918	0.403104	0.746952	0.00488755
332	8.54	8.86	21.51	5.378	4.98	tr|F1QA42|F1QA42_DANRE	Uncharacterized protein OS=Danio rerio GN=atxn2l PE=1 SV=1	DANRE		1.13241	0.314985	0.601745	0.00578331	0.473871	0.00496081
1286	1.89	2.5	42.29	13.22	5.727	tr|Q4V9N1|Q4V9N1_DANRE	Novel protein similar to vertebrate translin (TSN) OS=Danio rerio GN=tsn PE=1 SV=1	DANRE		0.635813	0.0265335	0.274702	0.014623	0.100994	0.00499418
1213	2.03	2.48	37.05	8.259	4.241	tr|Q802V4|Q802V4_DANRE	Zgc:77202 OS=Danio rerio GN=lsm14ab PE=2 SV=1	DANRE		7.46755	0.00177393	1.41368	0.0029653	0.990832	0.00502945
436	4.46	5.54	26.62	10.9	8.386	tr|Q7ZVG3|Q7ZVG3_DANRE	GTPase activating protein (SH3 domain) binding protein 1 OS=Danio rerio GN=g3bp1 PE=2 SV=1	DANRE	8	0.786614	0.103819	0.697359	0.178002	0.896268	0.00508565
791	2.1	2.1	46.32	30.53	14.74	tr|B2GSH6|B2GSH6_DANRE	Mitochondrial import inner membrane translocase subunit Tim13 OS=Danio rerio GN=timm13 PE=1 SV=1	DANRE	1	1.45871	0.503029	0.992852	0.241096	0.163887	0.00514047
983	2.61	2.63	24.11	18.75	18.75	sp|Q5U3N7|CHUR_DANRE	Protein Churchill OS=Danio rerio GN=churc1 PE=2 SV=1	DANRE		0.883089	0.272082	0.0992687	0.0037776	0.0764922	0.00514781
958	2	2.01	29.1	8.955	8.955	tr|Q6IQJ1|Q6IQJ1_DANRE	Tomm22 protein OS=Danio rerio GN=tomm22 PE=1 SV=1	DANRE	1	7.23588	0.0464491	1.84676	0.100297	1.37072	0.00515702
492	5.84	8.85	34.94	18.59	13.46	tr|Q6PC74|Q6PC74_DANRE	Cellular retinaldehyde-binding protein a OS=Danio rerio GN=rlbp1a PE=2 SV=1	DANRE		1.06678	0.0964513	0.826376	0.145576	0.457053	0.0051631
1152	2.15	2.29	31.69	7.385	3.692	sp|Q7ZV55|EIF3I_DANRE	Eukaryotic translation initiation factor 3 subunit I OS=Danio rerio GN=eif3i PE=2 SV=1	DANRE		0.87906	0.461879	0.374534	0.0729582	0.262043	0.00523831
841	3.31	3.93	26.81	6.522	3.986	sp|A8Y5U1|CE051_DANRE	UPF0600 protein C5orf51 homolog OS=Danio rerio GN=si:dkey-46a10.3 PE=2 SV=1	DANRE		0.879896	0.401392	0.0476051	0.0330395	0.0203624	0.00529263
87	17.3	17.34	41.78	36.44	33.33	tr|Q7ZV16|Q7ZV16_DANRE	Eukaryotic translation elongation factor 1 beta 2 OS=Danio rerio GN=eef1b2 PE=2 SV=1	DANRE	17	1.78001	0.0970278	1.24715	0.101273	0.915522	0.00535982
105	15.07	15.07	45.74	32.56	29.07	tr|Q6NUY9|Q6NUY9_DANRE	Microtubule-associated protein, RP/EB family, member 1 OS=Danio rerio GN=mapre1b PE=1 SV=1	DANRE	12	1.86353	0.428998	1.0296	0.406029	0.18008	0.00538971
85	17.31	17.31	56.42	50	32.57	tr|Q1LVZ0|Q1LVZ0_DANRE	Uncharacterized protein OS=Danio rerio GN=rab11ba PE=1 SV=1	DANRE	8	3.37413	0.00066249	1.22581	0.00892987	0.470828	0.00541987
766	2.12	2.45	23.94	4.46	3.521	tr|B9VEN4|B9VEN4_DANRE	Rapunzel5 OS=Danio rerio GN=rpz5 PE=4 SV=1	DANRE	2	1.02017	0.485493	1.18299	0.229709	0.515138	0.00546865
970	2	2	16.18	6.618	6.618	tr|E0YP52|E0YP52_HYPNO	60S ribosomal protein L27 OS=Hypophthalmichthys nobilis PE=2 SV=1	HYPNO	1	2.59272	0.000113549	1.27429	0.00010741	0.553571	0.00553628
222	8.7	8.7	53.55	39.35	39.35	tr|B5LX05|B5LX05_CTEID	Eukaryotic translation initiation factor 5A OS=Ctenopharyngodon idella PE=2 SV=1	CTEID	7	1.70692	0.419941	2.29301	0.355551	0.991067	0.00555096
150	11.63	11.66	53.36	41.7	16.25	tr|F1RDJ8|F1RDJ8_DANRE	Uncharacterized protein OS=Danio rerio GN=snx12 PE=1 SV=1	DANRE	5	2.37413	0.0948482	1.77107	0.00935201	0.797961	0.00556774
643	4.33	62.34	99.6	93.15	79.03	tr|Q7T3F0|Q7T3F0_DANRE	Tropomyosin 4 OS=Danio rerio GN=tpm4a PE=1 SV=1	DANRE		0.803289	0.380992	0.0307168	0.0139981	0.0225109	0.00559033
234	8.37	8.44	51.62	40.43	28.52	tr|H9NKK1|H9NKK1_CYPCA	20beta-hydroxysteroid dehydrogenase OS=Cyprinus carpio PE=2 SV=1	CYPCA	7	1.79355	0.239507	0.835113	0.0911319	0.284989	0.00564634
840	2.04	6.96	24.66	5.882	4.047	tr|X1WHN9|X1WHN9_DANRE	Uncharacterized protein OS=Danio rerio GN=tjp1b PE=1 SV=1	DANRE	6	0.438369	0.0567075	0.662965	0.297157	1.01946	0.00567467
539	3.7	4.19	37.5	14.58	8.854	tr|Q5BKV9|Q5BKV9_DANRE	Rpl9 protein OS=Danio rerio GN=rpl9 PE=1 SV=1	DANRE	2	1.8103	0.216587	1.44043	0.0838075	0.586149	0.00568547
40	27.18	27.26	44.21	26.94	23.66	tr|Q66I42|Q66I42_DANRE	Radixin OS=Danio rerio GN=msna PE=1 SV=1	DANRE	18	1.35788	0.0579611	0.727616	0.0789779	0.36408	0.00570355
302	6.59	13.67	42.96	27.84	20.27	tr|A0A0R4IA64|A0A0R4IA64_DANRE	Uncharacterized protein OS=Danio rerio GN=eef1da PE=1 SV=1	DANRE	13	0.991642	0.52591	1.04768	0.0184052	0.767766	0.00575331
600	4.69	6.23	41.92	14.65	14.14	sp|Q6PHF0|CHM1A_DANRE	Charged multivesicular body protein 1a OS=Danio rerio GN=chmp1a PE=2 SV=1	DANRE		0.817448	0.392058	0.0837537	0.0133404	0.0319668	0.00576094
712	2.28	14.34	36.89	34.3	25.57	tr|Q7ZU03|Q7ZU03_DANRE	Y box binding protein 1 OS=Danio rerio GN=ybx1 PE=2 SV=1	DANRE	11	1.06045	0.163371	1.12727	0.138313	0.14331	0.00578148
163	11.05	16.77	38.57	17.24	13.82	tr|Q98UK0|Q98UK0_CARAU	Lamin B2 OS=Carassius auratus GN=LamB2 PE=2 SV=1	CARAU	10	1.41578	0.354117	0.598494	0.00927595	0.145138	0.00584079
498	5.81	6.13	44.74	44.74	36.84	tr|Q6PBV8|Q6PBV8_DANRE	Heat shock factor binding protein 1 OS=Danio rerio GN=hsbp1b PE=1 SV=1	DANRE		4.67187	0.283238	2.04898	0.0720519	1.05211	0.00585864
205	9.29	9.29	28.43	16.63	11.99	tr|Q8AW67|Q8AW67_DANRE	Non-specific serine/threonine protein kinase OS=Danio rerio GN=pak2a PE=4 SV=1	DANRE	5	0.91744	0.457793	0.707652	0.147476	0.258457	0.0059146
879	2.02	2.02	40.21	10.31	10.31	tr|Q6DGH3|Q6DGH3_DANRE	Protein transport protein Sec61 subunit alpha-like 2 OS=Danio rerio GN=sec61b PE=1 SV=1	DANRE	1	1.1034	0.0081715	0.949126	0.0119203	0.571179	0.006008
988	2.59	3	57.93	20.69	13.1	tr|D6R722|D6R722_HYPMO	40S ribosomal protein S15 OS=Hypophthalmichthys molitrix PE=2 SV=1	HYPMO		1.03286	0.00163801	0.856844	0.00333489	0.955357	0.00607574
298	6.74	6.74	56.35	40.48	24.6	tr|Q7SX94|Q7SX94_DANRE	Uncharacterized protein OS=Danio rerio GN=pfdn6 PE=1 SV=1	DANRE	3	1.25541	0.333319	0.615778	0.400989	0.102904	0.00611053
110	14.38	14.5	52.84	34.33	32.84	tr|F1R3D3|F1R3D3_DANRE	Glyceraldehyde-3-phosphate dehydrogenase OS=Danio rerio GN=gapdhs PE=1 SV=1	DANRE	9	1.40758	0.3103	1.0229	0.328989	0.299171	0.00611755
698	2.35	2.83	20.41	9.524	2.494	tr|A0A0R4I9F5|A0A0R4I9F5_DANRE	Dolichyl-diphosphooligosaccharide--protein glycosyltransferase 48 kDa subunit OS=Danio rerio GN=ddost PE=1 SV=1	DANRE	1	1.06664	0.200662	1.04286	0.298669	0.79598	0.00613691
955	2	2.03	33.33	13.61	13.61	sp|Q566Y8|MGN_DANRE	Protein mago nashi homolog OS=Danio rerio GN=magoh PE=2 SV=1	DANRE	1	0.787272	0.247237	0.678187	0.0142987	1.19096	0.00614404
1111	1.38	1.42	23.29	6.582	6.582	tr|Q6PH71|Q6PH71_DANRE	Uncharacterized protein OS=Danio rerio GN=asah1b PE=2 SV=1	DANRE	2	1.0072	0.458089	1.79916	0.188499	1.11001	0.00629538
283	9.68	11.34	45.54	26.79	20.09	sp|Q6IQ73|CHM4C_DANRE	Charged multivesicular body protein 4c OS=Danio rerio GN=chmp4c PE=2 SV=1	DANRE		2.48112	0.287428	2.41719	0.0272026	1.1746	0.00631847
531	3.83	3.83	36.43	20.16	20.16	tr|Q1L8R9|Q1L8R9_DANRE	SNARE-associated protein Snapin OS=Danio rerio GN=snapin PE=1 SV=1	DANRE	2	0.829193	0.398962	0.980058	0.422833	0.65923	0.0063205
506	4	4.07	36	19.5	16	tr|D6R718|D6R718_HYPMO	Rho GDP dissociation inhibitor gamma OS=Hypophthalmichthys molitrix PE=2 SV=1	HYPMO	2	7.18694	0.0069314	8.64792	0.0115794	7.63879	0.00634455
1162	2.12	5.09	26.13	3.006	1.156	RRRRRsp|B7ZC77|CTNA2_DANRE	REVERSED Catenin alpha-2 OS=Danio rerio GN=Ctnna2 PE=3 SV=1	DANRE		1.11857	0.509371	0.197384	0.0464992	0.0613217	0.00635305
924	2	7.12	35.94	17.97	14.98	tr|Q6GQM9|Q6GQM9_DANRE	Eno2 protein OS=Danio rerio GN=eno2 PE=1 SV=1	DANRE	9	0.668174	0.460745	0.887549	0.373866	0.271286	0.00636274
582	3.24	3.67	42.32	29.96	12.73	tr|Q6IQH4|Q6IQH4_DANRE	Uncharacterized protein OS=Danio rerio GN=psmd8 PE=1 SV=1	DANRE	3	1.0718	0.476816	0.965301	0.309102	0.218154	0.00646777
1112	2.27	2.4	29.1	5.085	3.107	tr|F8W442|F8W442_DANRE	Uncharacterized protein OS=Danio rerio GN=gnao1a PE=1 SV=1	DANRE		0.929124	0.490559	0.0496623	0.108629	0.0280421	0.00648295
1196	2.04	3.8	22.02	4.587	3.364	tr|A9JRS5|A9JRS5_DANRE	Vacuolar protein sorting 26 homolog A (Yeast) OS=Danio rerio GN=vps26a PE=1 SV=1	DANRE		0.769139	0.355363	0.931548	0.00616946	0.418121	0.00652553
1159	2.13	2.18	33.13	9.687	5	tr|Q6P971|Q6P971_DANRE	Pyrroline-5-carboxylate reductase OS=Danio rerio GN=pycr1a PE=1 SV=1	DANRE		0.7853	0.348123	0.193226	0.0307671	0.120077	0.0066641
540	3.69	4.03	36.59	22.76	15.45	tr|Q24JV3|Q24JV3_DANRE	Uncharacterized protein OS=Danio rerio GN=rpl31 PE=1 SV=1	DANRE	2	1.55319	0.00265817	1.10093	0.0412142	5.3704	0.00667777
923	2	7.35	31.34	21.64	21.64	tr|Q6P6F0|Q6P6F0_DANRE	Uncharacterized protein OS=Danio rerio GN=rps17 PE=1 SV=1	DANRE	5	0.59522	0.270688	0.655976	0.0173977	0.482929	0.0066882
875	2.02	2.04	15.11	3.597	3.597	tr|Q7ZVD4|Q7ZVD4_DANRE	Sf3a2 protein OS=Danio rerio GN=sf3a2 PE=1 SV=1	DANRE	1	0.916117	0.645107	0.737401	0.639854	0.376216	0.00695885
1191	2.05	2.71	23.33	6.276	2.183	tr|B3DGT2|B3DGT2_DANRE	Plod2 protein OS=Danio rerio GN=plod2 PE=2 SV=1	DANRE		0.91903	0.506202	1.09259	0.120263	0.697222	0.00697792
1189	2.06	2.34	24.78	2.946	2.946	tr|Q7T358|Q7T358_DANRE	G1 to S phase transition 1 OS=Danio rerio GN=gspt1l PE=1 SV=1	DANRE		3.87521	0.271676	1.04883	0.0198263	0.214783	0.0070302
431	4.52	4.84	47.87	42.02	20.21	tr|X1WFZ2|X1WFZ2_DANRE	Uncharacterized protein (Fragment) OS=Danio rerio GN=capns1b PE=1 SV=1	DANRE	7	1.37581	0.173765	1.06897	0.23137	0.107137	0.00708456
608	2.94	13.23	42.78	27.03	19.42	tr|Q8AY63|Q8AY63_DANRE	Brain-subtype creatine kinase OS=Danio rerio GN=ckbb PE=1 SV=1	DANRE	10	1.16414	0.28844	1.02426	0.402979	0.0861751	0.00709973
835	2.05	2.05	19.32	2.611	2.611	tr|F1QA38|F1QA38_DANRE	Uncharacterized protein OS=Danio rerio GN=cuedc1b PE=4 SV=1	DANRE	1	0.872346	0.483747	0.628389	0.216579	0.50926	0.00711048
596	3.04	3.78	34.03	18.32	10.47	tr|Q6Y3R4|Q6Y3R4_CARAU	H1 histone OS=Carassius auratus PE=2 SV=1	CARAU	2	4.66061	2.43309e-05	1.8354	5.4774e-05	0.4775	0.00711622
765	3.82	4.73	52.83	32.7	18.24	tr|Q6PBX1|Q6PBX1_DANRE	Peptidylprolyl isomerase OS=Danio rerio GN=pin1 PE=2 SV=1	DANRE		0.940098	0.0270646	0.309677	0.0258396	0.173846	0.00712235
59	22.56	32.46	74.18	66.8	64.34	tr|Q6IQT1|Q6IQT1_DANRE	Ywhai protein OS=Danio rerio GN=ywhaz PE=2 SV=1	DANRE	42	0.794463	0.032361	0.91205	0.143363	0.243683	0.00715435
998	2.56	4.12	50.87	24.39	14.29	tr|Q6JIZ2|Q6JIZ2_DANRE	Pur-alpha OS=Danio rerio GN=puraa PE=1 SV=1	DANRE		0.942699	0.538383	0.485432	0.105444	0.134646	0.00715901
602	3.01	3.29	25	17.59	11.57	tr|Q7ZV70|Q7ZV70_DANRE	MOB1, Mps One Binder kinase activator-like 1B (Yeast) OS=Danio rerio GN=mob1a PE=2 SV=1	DANRE	2	2.18489	0.00728833	0.744954	0.0797574	0.237481	0.00719437
1265	2	2.06	29.82	7.018	7.018	tr|Q6PBU4|Q6PBU4_DANRE	Eukaryotic translation initiation factor 4E class II 2B OS=Danio rerio GN=eif4e2rs1 PE=1 SV=1	DANRE		1.01535	0.404675	0.41812	0.0870241	0.112925	0.0072572
406	7.21	10.96	37.84	11.13	7.79	tr|Q8AW11|Q8AW11_DANRE	Novel protein similar to alpha 2 type V collagen col5a2 (Fragment) OS=Danio rerio GN=si:ch211-198b21.5 PE=4 SV=1	DANRE		1.52442	0.367789	0.252053	0.0121527	0.112942	0.00731719
299	6.63	7.23	36.29	20.43	17.47	tr|Q561Y1|Q561Y1_DANRE	Proteasome (Prosome, macropain) 26S subunit, non-ATPase, 4 OS=Danio rerio GN=psmd4b PE=1 SV=1	DANRE	6	1.68487	0.222409	0.814092	0.467462	0.555233	0.00751318
1109	1.38	1.75	20.02	2.611	1.451	tr|X1WFU1|X1WFU1_DANRE	Uncharacterized protein OS=Danio rerio GN=luzp1 PE=4 SV=1	DANRE	1	1.04549	0.411581	0.643507	0.167109	0.430967	0.00761812
989	1.87	2.54	23.29	6.024	2.61	tr|A0A0R4I9N5|A0A0R4I9N5_DANRE	Uncharacterized protein OS=Danio rerio GN=dbnla PE=4 SV=1	DANRE	3	0.705964	0.34879	0.390509	0.0587596	0.194749	0.00763988
1210	2.03	3.54	25.31	5.761	4.938	tr|Q1LVV3|Q1LVV3_DANRE	Uncharacterized protein OS=Danio rerio GN=wasf2 PE=4 SV=1	DANRE		7.33652	0.00198582	2.59598	0.00233916	0.990832	0.00792261
590	3.11	3.14	30.77	20.51	15.38	tr|Q7ZUG6|Q7ZUG6_DANRE	Ribosomal protein L30 OS=Danio rerio GN=rpl30 PE=1 SV=1	DANRE	2	2.76544	0.00909989	0.963949	0.192685	0.284025	0.00793846
134	12.66	16.23	25.78	3.786	1.817	tr|A0A0R4INC4|A0A0R4INC4_DANRE	Uncharacterized protein OS=Danio rerio GN=pleca PE=1 SV=1	DANRE	9	1.80828	0.0798043	1.24261	0.0276666	0.724196	0.00798183
1293	1.82	4.13	25.03	3.567	1.502	tr|X1WGZ7|X1WGZ7_DANRE	Uncharacterized protein OS=Danio rerio GN=eprs PE=1 SV=1	DANRE		4.57187	1.25256e-05	0.236145	0.0116186	0.294302	0.00800372
708	2.29	4.15	12.3	2.285	1.992	tr|F1Q649|F1Q649_DANRE	Uncharacterized protein OS=Danio rerio GN=tns1b PE=1 SV=2	DANRE	3	0.633678	0.161094	1.28335	0.208049	5.81075	0.00819497
357	8.16	9.32	37.76	12	5.828	tr|Q6P3J5|Q6P3J5_DANRE	Eukaryotic translation elongation factor 2 OS=Danio rerio GN=eef2b PE=1 SV=1	DANRE		1.78147	0.105631	0.192204	0.195232	0.0780128	0.00833925
11	61.43	64.25	75.78	66.89	65.78	sp|P48673|VIMB_CARAU	Vimentin beta OS=Carassius auratus PE=2 SV=1	CARAU	61	1.01748	0.00576377	1.02259	0.0570009	0.871647	0.00848626
276	7.34	7.39	48.82	15.49	13.47	sp|Q6PHK6|PURB_DANRE	Transcriptional activator protein Pur-beta OS=Danio rerio GN=purb PE=2 SV=3	DANRE	5	1.33589	0.246524	1.33162	0.222012	0.918739	0.00854
78	17.89	18.1	37.16	17.42	15.21	tr|Q9PVF8|Q9PVF8_DANRE	Catenin (Cadherin-associated protein), alpha OS=Danio rerio GN=ctnna1 PE=1 SV=1	DANRE	14	1.38916	0.00832886	1.02484	0.035283	0.628766	0.00879862
1298	1.74	1.95	42.21	11.69	5.195	tr|Q98TE9|Q98TE9_CARAU	Poly(A)-binding protein (Fragment) OS=Carassius auratus PE=2 SV=1	CARAU		0.816635	0.385872	0.0170338	0.00998791	0.0163436	0.00886615
324	6.24	6.29	53.02	23.71	17.24	tr|A7YYD9|A7YYD9_DANRE	Pabpn1 protein OS=Danio rerio GN=pabpn1 PE=1 SV=1	DANRE	4	2.39666	0.464431	1.18033	0.23893	0.389531	0.0089124
456	4.2	4.31	20.18	2.624	2.119	tr|Q1LVL3|Q1LVL3_DANRE	Uncharacterized protein OS=Danio rerio GN=aars PE=3 SV=1	DANRE	2	1.36387	0.228933	0.626208	0.173908	0.464688	0.00899698
661	2.57	5.79	35.69	27.56	10.25	tr|R9RIF4|R9RIF4_CTEID	Mitochondrial voltage-dependent anino channel protein 1 OS=Ctenopharyngodon idella GN=VDAC1 PE=2 SV=1	CTEID	2	1.91135	0.0290573	0.889695	0.18267	0.215009	0.00907846
106	14.83	14.87	45.32	21.15	18.73	tr|Q7ZW96|Q7ZW96_DANRE	Low density lipoprotein receptor-related protein associated protein 1 OS=Danio rerio GN=lrpap1 PE=2 SV=1	DANRE	8	1.19144	0.0418997	1.25447	0.0283217	0.593718	0.00915971
380	5.27	5.34	60	30.77	20	tr|Q6Q420|Q6Q420_DANRE	Ribosomal protein S15a OS=Danio rerio GN=rps15a PE=1 SV=1	DANRE	4	3.1052	0.264168	1.06231	0.147098	0.51939	0.00919992
862	3.2	4.37	38.31	11.83	8.169	tr|Q6PI45|Q6PI45_DANRE	Zgc:55347 OS=Danio rerio GN=igbp1 PE=2 SV=1	DANRE		1.01863	0.439109	0.138275	0.0114534	0.104682	0.00925596
135	12.63	12.66	32.44	30.53	25.57	tr|Q6DGX8|Q6DGX8_DANRE	Proteasome subunit alpha type OS=Danio rerio GN=psma1 PE=1 SV=1	DANRE	6	2.53054	0.100767	1.11598	0.237986	0.379954	0.009294
846	2.04	2.09	36.88	8.125	8.125	tr|B3DJJ8|B3DJJ8_DANRE	Si:ch211-284b7.3 OS=Danio rerio GN=si:ch211-284b7.3 PE=1 SV=1	DANRE	1	0.806214	0.186732	0.750785	0.0417863	0.845343	0.00938344
899	2.99	3.6	65.91	30.3	24.24	tr|Q6U1J7|Q6U1J7_DANRE	Brain-type fatty acid-binding protein b OS=Danio rerio GN=fabp7b PE=2 SV=1	DANRE		1.11514	0.382979	0.218779	0.210657	0.0404356	0.00942255
97	15.8	15.9	57.58	46.02	28.28	tr|Q6DRD2|Q6DRD2_DANRE	26S protease regulatory subunit S10B OS=Danio rerio GN=psmc6 PE=1 SV=1	DANRE	10	1.67403	0.070759	1.43738	0.049159	0.520653	0.00954012
83	17.39	17.48	61.81	48.74	43.72	tr|Q29VH8|Q29VH8_DANRE	SM22 alpha-b OS=Danio rerio GN=tagln PE=2 SV=1	DANRE	22	2.68573	0.00283251	2.00666	0.00450573	0.836516	0.00970966
896	2.01	2.03	32.3	11.8	11.8	sp|Q504E7|SZRD1_DANRE	SUZ domain-containing protein 1 OS=Danio rerio GN=szrd1 PE=1 SV=1	DANRE	1	1.12222	0.509358	0.946886	0.207771	2.45854	0.00990357
1083	1.46	6.77	12.09	1.826	1.234	sp|F1RCR6|TRIPC_DANRE	E3 ubiquitin-protein ligase TRIP12 OS=Danio rerio GN=trip12 PE=3 SV=1	DANRE	3	1.09169	0.50276	0.723723	0.0202534	1.24386	0.0101254
1078	1.49	1.5	15.46	6.94	4.732	sp|Q6PFS7|ATG3_DANRE	Ubiquitin-like-conjugating enzyme ATG3 OS=Danio rerio GN=atg3 PE=2 SV=1	DANRE	1	0.974811	0.578771	0.551775	0.4166	0.151321	0.0101446
96	15.88	15.88	54.59	42.16	41.62	tr|Q6P3J1|Q6P3J1_DANRE	Tumor protein D52-like 2b OS=Danio rerio GN=tpd52l2b PE=1 SV=1	DANRE	14	1.31388	0.54325	1.55159	0.145106	1.87692	0.0102106
808	2.07	2.28	20.94	4.009	4.009	tr|Q7ZVW2|Q7ZVW2_DANRE	FK506 binding protein 4 OS=Danio rerio GN=fkbp4 PE=2 SV=1	DANRE	1	0.89226	0.40399	0.599077	0.00812917	1.55308	0.0104574
373	5.43	5.48	43.95	25.48	25.48	tr|A0A0R4IMS3|A0A0R4IMS3_DANRE	60S ribosomal protein L24 OS=Danio rerio GN=rpl24 PE=1 SV=1	DANRE	4	1.89296	0.0549939	0.8604	0.502714	0.637154	0.0104926
641	2.67	3.57	16.07	6.077	1.557	tr|A0A0G2L974|A0A0G2L974_DANRE	Uncharacterized protein OS=Danio rerio PE=1 SV=1	DANRE	2	0.594939	0.0736186	0.484554	0.193623	0.441488	0.0105119
315	6.37	6.37	47.8	42.86	21.98	tr|B2GR26|B2GR26_DANRE	ADP-ribosylation factor-like protein 3 OS=Danio rerio GN=arl3 PE=1 SV=1	DANRE	3	0.978941	0.519721	0.709359	0.459047	0.289141	0.0105275
1045	1.62	1.64	15.25	6.171	1.815	tr|Q6DG04|Q6DG04_DANRE	PDZ and LIM domain 5 OS=Danio rerio GN=pdlim5a PE=2 SV=1	DANRE	1	0.968606	0.455259	0.751708	0.383686	0.542472	0.0105885
386	5.1	5.1	51.83	25.61	21.34	tr|A5WWG4|A5WWG4_DANRE	Uncharacterized protein OS=Danio rerio GN=srsf3b PE=1 SV=1	DANRE	5	1.05202	0.339206	0.657123	0.060381	0.422871	0.0106898
651	4.29	7.24	51.64	39.44	27.23	tr|B3DFQ1|B3DFQ1_DANRE	Capns1b protein OS=Danio rerio GN=capns1b PE=1 SV=1	DANRE		2.95012	0.523998	0.477889	0.129178	0.176161	0.0107487
775	2.11	2.79	16.53	1.075	0.4094	tr|I3ISQ9|I3ISQ9_DANRE	Uncharacterized protein OS=Danio rerio GN=nin PE=4 SV=1	DANRE	1	0.865085	0.4826	0.612568	0.0417114	0.274506	0.010786
58	22.75	22.8	63.64	50.69	43.25	sp|P53448|ALDOC_CARAU	Fructose-bisphosphate aldolase C OS=Carassius auratus GN=aldoc PE=2 SV=2	CARAU	15	2.03018	0.151229	0.80081	0.12647	0.258997	0.0109023
1022	1.72	6.28	24.06	15	9.375	tr|F1R369|F1R369_DANRE	Uncharacterized protein OS=Danio rerio GN=rcn1 PE=1 SV=2	DANRE	4	1.39195	0.326341	0.92702	0.188302	0.278239	0.0112715
1016	1.75	3.05	17.37	6.679	3.626	tr|R4GEE3|R4GEE3_DANRE	Uncharacterized protein OS=Danio rerio GN=tom1l2 PE=1 SV=1	DANRE	2	0.954238	0.560602	0.891013	0.591678	0.600251	0.0116018
1330	1.52	2.18	43.85	4.808	1.731	tr|F1Q5D5|F1Q5D5_DANRE	Uncharacterized protein OS=Danio rerio GN=hars PE=1 SV=1	DANRE		1.36779	1.29891e-05	0.397741	0.00150092	0.186558	0.0116522
595	3.05	3.05	31.3	20.87	20.87	tr|Q6PBZ2|Q6PBZ2_DANRE	Ribosomal protein S26, like OS=Danio rerio GN=rps26l PE=2 SV=1	DANRE	2	1.25249	0.382358	1.59514	0.353169	0.739002	0.011757
1125	1.32	1.56	20.59	3.676	2.206	RRRRRtr|F1QRW4|F1QRW4_DANRE	REVERSED Uncharacterized protein OS=Danio rerio GN=pitpnb PE=1 SV=1	DANRE	1	1.23968	0.557445	1.0314	0.140462	0.425143	0.0119129
1253	2	2.51	19.71	3.816	1.749	tr|Q9DEY8|Q9DEY8_DANRE	Cytoskeleton-associated LIM domain protein OS=Danio rerio GN=lima1a PE=2 SV=1	DANRE		0.875067	0.479701	0.0646618	0.0316037	0.0234699	0.0120031
545	3.65	3.71	31.53	9.701	5.224	tr|Q6DRP3|Q6DRP3_DANRE	Ski-interacting protein OS=Danio rerio GN=snw1 PE=1 SV=1	DANRE	2	1.2076	0.395928	0.659423	0.188646	0.630132	0.012056
301	6.6	6.84	41.57	22.67	15.7	tr|Q66I39|Q66I39_DANRE	Tropomodulin 2 OS=Danio rerio GN=tmod2 PE=2 SV=1	DANRE	6	1.32054	0.307067	1.10047	0.365025	0.349661	0.012122
576	4.92	6.89	33.72	7.15	5.314	tr|A2ASQ4|A2ASQ4_DANRE	Uncharacterized protein OS=Danio rerio GN=specc1 PE=4 SV=1	DANRE		1.31221	0.487612	0.158061	0.0653703	0.0507343	0.0121371
450	4.27	5.91	31.14	15.02	12.45	tr|Q7SXP1|Q7SXP1_DANRE	Capping protein (Actin filament) muscle Z-line, beta OS=Danio rerio GN=capzb PE=1 SV=1	DANRE	3	0.850308	0.134844	0.488563	0.0979581	0.299369	0.0122261
21	39.78	40.69	69.21	64.27	56.85	tr|D6R713|D6R713_HYPMO	Tubulin beta 1 OS=Hypophthalmichthys molitrix PE=2 SV=1	HYPMO	47	0.788141	0.293825	1.04148	0.213295	0.366496	0.0125136
1000	1.81	4.18	26.67	17.78	11.11	sp|Q7T326|CISD2_DANRE	CDGSH iron-sulfur domain-containing protein 2 OS=Danio rerio GN=cisd2 PE=2 SV=1	DANRE	2	0.721789	0.258296	0.675411	0.219968	0.210297	0.0126323
994	2.57	3.2	33.46	3.346	2.39	tr|F1R6L2|F1R6L2_DANRE	Uncharacterized protein OS=Danio rerio GN=hip1 PE=1 SV=2	DANRE		0.692888	0.269641	0.285481	0.0560122	0.138951	0.0126615
949	2	2.04	6.25	3.017	3.017	tr|F6NTS2|F6NTS2_DANRE	Uncharacterized protein OS=Danio rerio GN=znf207a PE=4 SV=1	DANRE	1	0.485006	0.0348938	0.622159	0.116321	0.550903	0.0128512
53	24.13	39.59	37.31	16.47	12.89	tr|I3ISA3|I3ISA3_DANRE	Uncharacterized protein OS=Danio rerio GN=myh10 PE=1 SV=1	DANRE	36	1.63263	0.018036	1.42666	0.0197577	0.608654	0.012911
294	6.95	13.42	72.14	61.19	41.79	tr|Q803W9|Q803W9_DANRE	Transgelin OS=Danio rerio GN=tagln2 PE=1 SV=1	DANRE	13	2.28578	0.153903	2.18813	0.161326	2.81878	0.0129964
1212	2.03	2.62	19.62	1.709	0.8861	tr|A0A0R4IWF1|A0A0R4IWF1_DANRE	Disco-interacting protein 2 homolog B-A OS=Danio rerio GN=dip2ba PE=1 SV=1	DANRE		0.816617	0.386253	0.0893118	0.0174492	0.0537601	0.0131222
201	9.39	9.42	36.12	18.92	8.6	tr|E7EYQ0|E7EYQ0_DANRE	Uncharacterized protein OS=Danio rerio GN=serbp1b PE=1 SV=2	DANRE	7	2.80986	0.0779481	2.0383	0.0423556	0.946044	0.0131268
493	4.01	4.04	27.38	17.86	17.86	tr|Q6IQ57|Q6IQ57_DANRE	Signal sequence receptor, delta OS=Danio rerio GN=ssr4 PE=2 SV=1	DANRE	2	1.17663	0.154181	0.73246	0.265059	0.790025	0.0134056
73	18.49	24.14	69.06	51.14	43.65	tr|Q6PBA5|Q6PBA5_DANRE	Calponin OS=Danio rerio GN=cnn2 PE=2 SV=1	DANRE	53	1.64839	0.0182175	0.918443	0.0148414	0.537727	0.0135427
502	4	4.34	28.04	18.52	14.29	tr|A0A0M4JBU4|A0A0M4JBU4_MYLPI	Peroxiredoxin 5 OS=Mylopharyngodon piceus PE=2 SV=1	MYLPI	2	2.21476	0.392138	1.07907	0.281691	0.400434	0.013682
811	2.07	2.09	14.71	4.368	1.609	sp|Q5XJA3|PRRC1_DANRE	Protein PRRC1 OS=Danio rerio GN=prrc1 PE=2 SV=2	DANRE	1	1.17924	0.00614398	1.09481	0.00792554	0.861372	0.0137229
605	3	3.61	31.3	13.87	4.202	tr|E7EXG2|E7EXG2_DANRE	Uncharacterized protein OS=Danio rerio GN=dbnlb PE=1 SV=1	DANRE	3	1.16212	0.234136	1.10204	0.156425	0.530013	0.0140773
429	4.53	4.84	41.62	16.76	13.51	tr|Q7T3D5|Q7T3D5_DANRE	Programmed cell death 6 OS=Danio rerio GN=pdcd6 PE=1 SV=1	DANRE	2	2.78956	0.239115	1.60929	0.102043	0.397629	0.0141966
231	8.54	9.52	34.21	16.29	10.4	tr|D2KQI8|D2KQI8_CTEID	Heat shock protein OS=Ctenopharyngodon idella GN=Hsp90 PE=2 SV=1	CTEID	6	1.19569	0.381088	0.635421	0.00456274	0.416468	0.0143038
391	7.48	8.33	32.65	14.51	8.617	sp|Q6NYS8|OST48_DANRE	Dolichyl-diphosphooligosaccharide--protein glycosyltransferase 48 kDa subunit OS=Danio rerio GN=ddost PE=2 SV=2	DANRE		1.60064	0.265426	0.145869	0.00100773	0.0697774	0.0144038
1115	1.37	1.63	13.25	1.037	0.2829	tr|Q5RGW7|Q5RGW7_DANRE	Uncharacterized protein OS=Danio rerio GN=arid1b PE=4 SV=2	DANRE	1	0.925492	0.523169	0.829843	0.400058	0.309601	0.0145035
930	2	3.49	25.62	12.4	12.4	tr|Q58EB0|Q58EB0_DANRE	Uncharacterized protein OS=Danio rerio GN=zgc:110843 PE=1 SV=1	DANRE	2	0.825679	0.410014	1.40553	0.199072	4.48262	0.0146397
1320	1.57	2.43	29	3.016	3.016	tr|Q6DH17|Q6DH17_DANRE	Zgc:92683 OS=Danio rerio GN=zfyve19 PE=2 SV=1	DANRE		0.759382	0.321227	0.139847	0.0246759	0.0689045	0.0147083
482	4.04	4.06	24.65	7.373	5.76	tr|A1A5X7|A1A5X7_DANRE	Uncharacterized protein OS=Danio rerio GN=taf15 PE=1 SV=1	DANRE	3	0.99563	0.283849	0.552311	0.106796	0.57499	0.0150986
732	2.23	2.25	28.35	10.31	4.124	tr|Q7T2F7|Q7T2F7_DANRE	Uncharacterized protein OS=Danio rerio GN=chp1 PE=1 SV=1	DANRE	1	1.13188	0.575996	0.622657	0.222463	0.219435	0.0152007
258	8.03	15.07	41.17	15.78	15.09	tr|Q9W6T5|Q9W6T5_DANRE	Lamin B2 OS=Danio rerio GN=lmnb2 PE=2 SV=1	DANRE	10	1.53594	0.275022	1.10191	0.26999	0.990734	0.0152284
1208	2.03	4.16	37.47	6.424	4.283	tr|F1QBM2|F1QBM2_DANRE	Uncharacterized protein OS=Danio rerio GN=pdcd4a PE=1 SV=1	DANRE		0.819389	0.40039	0.0436712	0.0186695	0.0169051	0.0153986
1056	1.57	2.18	16.84	1.73	0.692	RRRRRtr|A0A0R4IF47|A0A0R4IF47_DANRE	REVERSED Uncharacterized protein OS=Danio rerio GN=ctnna1 PE=1 SV=1	DANRE	1	0.973408	0.528591	0.943578	0.51296	0.323731	0.0162087
1010	1.76	1.91	20	16.28	3.721	tr|Q71U52|Q71U52_CYPCA	CK2 beta subunit OS=Cyprinus carpio GN=CK2-b PE=2 SV=1	CYPCA	1	1.32649	0.601305	0.741108	0.273852	0.306015	0.0163649
1316	1.59	2.29	43.9	7.495	3.212	tr|F1QNX7|F1QNX7_DANRE	Uncharacterized protein OS=Danio rerio GN=upf3b PE=1 SV=1	DANRE		1.0934	0.483721	0.831113	0.129861	0.303312	0.0163887
1107	2.27	3.46	31.52	5.57	2.025	tr|Q5VSI7|Q5VSI7_DANRE	Uncharacterized protein OS=Danio rerio GN=reps1 PE=1 SV=1	DANRE		0.695385	0.248513	0.148694	0.0073779	2.78632	0.0164025
375	5.39	9.12	46.42	20.32	10.16	tr|Q7T3B1|Q7T3B1_DANRE	Proteasome (Prosome, macropain) 26S subunit, ATPase 2 OS=Danio rerio GN=psmc2 PE=1 SV=1	DANRE	5	1.64803	0.244783	0.845476	0.333372	0.255392	0.0164942
1113	2.26	8.09	53.7	46.3	35.19	tr|Q642J1|Q642J1_DANRE	Peptidyl-prolyl cis-trans isomerase OS=Danio rerio GN=fkbp1ab PE=2 SV=1	DANRE		0.892017	0.480868	0.276046	0.279866	0.0721587	0.016509
68	19.26	19.27	57.96	46.53	46.12	tr|A0A0R4IGG3|A0A0R4IGG3_DANRE	Triosephosphate isomerase OS=Danio rerio GN=tpi1b PE=1 SV=1	DANRE	13	1.29783	0.253361	1.19994	0.120363	0.451047	0.0166712
1042	1.65	1.75	35.34	19.55	6.015	tr|Q6PBZ1|Q6PBZ1_DANRE	Ribosomal protein L7a OS=Danio rerio GN=rpl7a PE=1 SV=1	DANRE	1	1.13361	0.316808	1.02281	0.46461	0.654895	0.01678
409	4.82	4.82	47	41	21	tr|A7MCL7|A7MCL7_DANRE	MGC174082 protein OS=Danio rerio GN=cst14a.2 PE=1 SV=1	DANRE	4	3.34321	2.02207e-07	0.839572	2.77192e-06	0.574477	0.0168948
1340	1.47	2.28	30	10.95	1.905	tr|F1R8K2|F1R8K2_DANRE	Uncharacterized protein OS=Danio rerio GN=stk24b PE=1 SV=1	DANRE		1.057	0.516754	1.10995	0.173127	0.715336	0.0169256
549	3.54	8.3	66.12	33.88	28.93	tr|A0A0K0NIT2|A0A0K0NIT2_9TELE	Type I cytokeratin (Fragment) OS=Ptychobarbus dipogon PE=4 SV=1	9TELE	4	1.30756	0.561654	1.01444	0.524429	0.571207	0.0171778
830	2.05	3.3	15.19	5.891	4.341	tr|Q7ZVH2|Q7ZVH2_DANRE	Protein disulfide-isomerase A4 OS=Danio rerio GN=pdia4 PE=2 SV=1	DANRE	4	0.880571	0.517246	1.10501	0.0251705	1.31026	0.0172204
112	14.3	14.3	67.63	53.24	48.2	tr|A8E526|A8E526_DANRE	Rpl14 protein OS=Danio rerio GN=rpl14 PE=1 SV=1	DANRE	7	1.84117	0.0319282	0.869718	0.122135	0.323338	0.0172996
1242	2	66.53	59.58	42.78	29.89	tr|F1QZ50|F1QZ50_DANRE	Uncharacterized protein OS=Danio rerio GN=ahnak PE=1 SV=2	DANRE		0.990832	0.390431	0.990832	0.0168627	0.990832	0.0174567
529	3.83	4.16	31.43	16.18	2.757	tr|Q6NZ29|Q6NZ29_DANRE	Glutamate dehydrogenase 1a OS=Danio rerio GN=glud1a PE=2 SV=1	DANRE	1	0.779863	0.0964244	0.809233	0.125092	0.291654	0.0175626
1136	2.21	2.59	49.34	22.71	20.09	tr|E7FGY2|E7FGY2_DANRE	Uncharacterized protein OS=Danio rerio GN=gid8b PE=1 SV=2	DANRE		1.14386	0.305648	1.59236	0.0171728	1.24885	0.0177322
200	9.49	13.12	30.74	21.11	14.96	tr|Q6NXB9|Q6NXB9_DANRE	Protein disulfide-isomerase OS=Danio rerio GN=zgc:77086 PE=2 SV=1	DANRE	9	3.94518	0.098537	1.41264	0.0521204	0.692047	0.0179291
1348	1.42	4.86	48.84	21.12	7.591	tr|F1R9C6|F1R9C6_DANRE	Uncharacterized protein OS=Danio rerio GN=phb2b PE=1 SV=2	DANRE		4.15487	0.216206	0.542909	0.249344	0.0679232	0.0180582
814	2.06	3.91	14.14	1.497	0.5543	RRRRRtr|E7FEG3|E7FEG3_DANRE	REVERSED Uncharacterized protein OS=Danio rerio GN=LOC101882286 PE=4 SV=1	DANRE	2	0.604532	0.24813	0.377803	0.0295567	0.213524	0.0180668
371	5.47	5.62	40.72	27.15	14.93	tr|A8VRG0|A8VRG0_CARAU	Glutathione S-transferase OS=Carassius auratus GN=GST PE=2 SV=1	CARAU	3	1.7964	0.110898	0.707971	0.294558	0.422936	0.0181577
897	3	3.35	17.14	7.809	1.952	tr|Q1JPU9|Q1JPU9_DANRE	Uncharacterized protein OS=Danio rerio GN=abi2b PE=1 SV=1	DANRE		0.816617	0.185554	0.0583551	0.00566477	0.0353289	0.0182354
518	5.58	6.1	39.85	16.42	5.904	tr|Q6P3L9|Q6P3L9_DANRE	Glutamate dehydrogenase 1 OS=Danio rerio GN=glud1b PE=1 SV=1	DANRE		0.780359	0.109771	0.22676	0.118093	0.11229	0.01852
1059	2.38	13.68	42.19	23.08	20.28	tr|A8E590|A8E590_DANRE	Eif4a1b protein OS=Danio rerio GN=eif4a1b PE=2 SV=1	DANRE		0.867707	0.444184	0.139678	0.0245808	0.120379	0.0185216
478	5.9	8.06	44.78	19.23	12.09	tr|F1R8J8|F1R8J8_DANRE	Uncharacterized protein OS=Danio rerio GN=luc7l PE=1 SV=1	DANRE		0.979728	0.506561	0.507969	0.170316	0.275288	0.018653
520	5.56	5.94	34.78	8.184	6.138	tr|Q9DGR6|Q9DGR6_DANRE	Mitogen-activated protein kinase OS=Danio rerio GN=mapk3 PE=2 SV=1	DANRE		0.836321	0.406749	0.105555	0.0198266	0.36443	0.0189911
95	16.11	117.38	84.81	77.12	72.12	sp|P18520|ION3_CARAU	Intermediate filament protein ON3 OS=Carassius auratus PE=2 SV=1	CARAU	160	1.99626	0.150194	1.22821	0.176833	0.3706	0.0190681
368	5.51	5.74	38.32	15.58	10.59	tr|Q804G7|Q804G7_DANRE	Annexin OS=Danio rerio GN=anxa4 PE=1 SV=1	DANRE	3	1.80028	0.00248489	0.81312	0.00684439	0.271954	0.0190926
208	9.22	9.22	93.1	65.52	57.47	tr|E9RJY0|E9RJY0_CARAU	Diazepam-binding inhibitor OS=Carassius auratus GN=dbi PE=2 SV=1	CARAU	6	1.51605	0.238808	1.05795	0.101015	0.784914	0.0191565
612	2.89	2.89	40.96	16.72	9.898	sp|Q6DRC4|EIF3G_DANRE	Eukaryotic translation initiation factor 3 subunit G OS=Danio rerio GN=eif3g PE=1 SV=1	DANRE	3	0.932164	0.130128	0.849285	0.142566	0.361486	0.0192977
889	2.01	2.84	38.57	22.86	22.86	tr|Q802D5|Q802D5_DANRE	Pfn2 protein OS=Danio rerio GN=pfn2 PE=1 SV=1	DANRE	3	1.17713	0.409848	1.87366	0.148559	0.835777	0.0193261
981	1.93	2.02	18.52	3.704	3.704	sp|Q1LV46|ABHEA_DANRE	Protein ABHD14A OS=Danio rerio GN=abhd14a PE=2 SV=1	DANRE	1	2.57783	0.00873653	0.804437	0.0165564	0.730204	0.0193355
853	2.03	35.7	57.75	52.58	48.76	tr|A0A0R4IPH2|A0A0R4IPH2_DANRE	Uncharacterized protein OS=Danio rerio GN=tubb4b PE=1 SV=1	DANRE	42	0.799771	0.477396	0.774266	0.400549	0.438587	0.0194244
1063	2.37	7.26	41.45	18.48	10.71	tr|A0A0R4IH73|A0A0R4IH73_DANRE	Non-specific serine/threonine protein kinase OS=Danio rerio GN=pak1 PE=1 SV=1	DANRE		1.33672	0.208537	1.74806	0.0146898	1.40831	0.0197576
843	2.04	3.22	42.19	8.017	8.017	tr|A0A0R4IW20|A0A0R4IW20_DANRE	Synaptosomal-associated protein OS=Danio rerio GN=snap23.1 PE=1 SV=1	DANRE	2	2.78762	0.186028	1.51712	0.0151605	3.7681	0.0198626
1065	2.37	3.24	28.91	2.928	1.281	tr|E7F8G9|E7F8G9_DANRE	Uncharacterized protein OS=Danio rerio GN=smc6 PE=4 SV=1	DANRE		1.02339	0.5607	0.0809459	0.0150547	0.134616	0.0199312
122	13.55	13.55	56.67	48.01	27.4	tr|A0A0R4ILA8|A0A0R4ILA8_DANRE	Uncharacterized protein OS=Danio rerio GN=psmc3 PE=1 SV=1	DANRE	10	1.37927	0.205253	0.898472	0.39994	0.33253	0.0199334
66	19.73	21.17	29.42	11.53	7.26	tr|B8A4D7|B8A4D7_DANRE	Uncharacterized protein OS=Danio rerio GN=zgc:171356 PE=4 SV=1	DANRE	11	2.38827	0.300381	0.989417	0.332323	0.385611	0.0199461
639	2.69	2.95	34.38	26.04	21.88	tr|Q7ZUX8|Q7ZUX8_DANRE	Dynein, light chain, roadblock-type 1 OS=Danio rerio GN=dynlrb1 PE=1 SV=1	DANRE	4	1.28781	0.554441	1.28941	0.159411	1.9129	0.0203649
345	5.96	6.33	34.27	15.85	12.59	tr|Q802Y2|Q802Y2_DANRE	Isocitrate dehydrogenase [NADP] OS=Danio rerio GN=idh1 PE=2 SV=1	NADP	4	1.90636	0.0255848	0.974331	0.297973	0.421872	0.0205828
525	3.85	4.59	21.39	9.381	7.129	tr|Q7ZWI2|Q7ZWI2_DANRE	Copine I OS=Danio rerio GN=cpne1 PE=2 SV=1	DANRE	3	0.972912	0.426568	0.995669	0.453682	0.430896	0.0210022
1183	2.07	2.3	34.35	14.5	11.45	tr|E0YP49|E0YP49_HYPNO	40S ribosomal protein S24 OS=Hypophthalmichthys nobilis PE=2 SV=1	HYPNO		1.57803	0.348729	3.25432	0.0930421	1.393	0.0211328
675	2.51	3.22	17.14	4.167	2.516	tr|F1R9Y8|F1R9Y8_DANRE	Uncharacterized protein OS=Danio rerio GN=hdlbpa PE=1 SV=1	DANRE	2	1.16536	0.341984	0.562726	0.261133	0.289634	0.0211683
637	2.7	5.74	17.87	5.856	3.954	tr|F1QQZ1|F1QQZ1_DANRE	Uncharacterized protein OS=Danio rerio GN=sf3b1 PE=1 SV=2	DANRE	3	0.794787	0.173666	1.15705	0.0139583	0.535478	0.0212848
367	5.53	5.92	22.99	10.63	8.677	tr|Q7ZV01|Q7ZV01_DANRE	Zgc:56304 OS=Danio rerio GN=zgc:56304 PE=2 SV=1	DANRE	4	0.981914	0.555912	0.955033	0.562989	0.440815	0.0213514
1114	1.37	6.78	24.94	11.41	7.494	tr|E9QFR8|E9QFR8_DANRE	Uncharacterized protein OS=Danio rerio GN=actn2b PE=1 SV=1	DANRE	6	1.03798	0.507907	0.65719	0.177487	1.18015	0.021406
1091	1.45	1.48	28.89	10.56	4.444	tr|Q1LUV8|Q1LUV8_DANRE	Uncharacterized protein OS=Danio rerio GN=trappc3 PE=1 SV=1	DANRE	1	0.795327	0.106059	0.584969	0.207236	0.442571	0.0215583
474	4.11	4.19	39.2	28	22.4	tr|Q8AWD4|Q8AWD4_DANRE	Tax1 (Human T-cell leukemia virus type I) binding protein 3 OS=Danio rerio GN=tax1bp3 PE=1 SV=1	DANRE	12	0.891336	0.481497	0.0698922	0.0195782	0.114331	0.0215833
454	4.22	4.96	25.19	13.91	7.519	tr|A1A5Z8|A1A5Z8_DANRE	S100u protein (Fragment) OS=Danio rerio GN=s100u PE=2 SV=1	DANRE	4	3.57326	0.370483	1.59385	0.300736	0.399876	0.0217288
26	33.7	35.42	47.56	27.59	25.37	tr|B5U969|B5U969_CARAU	Collagen type I alpha 2 OS=Carassius auratus GN=COL1A2 PE=2 SV=1	CARAU	30	1.5964	0.0126876	0.810544	0.112257	1.52218	0.0217307
978	2	2	13.04	10.87	10.87	sp|Q6PBU0|F136A_DANRE	Protein FAM136A OS=Danio rerio GN=fam136a PE=2 SV=1	DANRE	1	0.971293	0.605257	0.887406	0.311035	0.550122	0.0218628
815	2.06	3.91	24.84	14.65	10.83	tr|F1Q8A5|F1Q8A5_DANRE	Uncharacterized protein OS=Danio rerio GN=hnrnpd PE=4 SV=1	DANRE	4	2.98179	0.0514073	2.56485	0.00505928	1.45492	0.0222416
635	2.71	64.01	84.51	72.89	59.51	tr|I3ISQ1|I3ISQ1_DANRE	Uncharacterized protein OS=Danio rerio GN=tpm3 PE=1 SV=1	DANRE	48	2.07788	0.532261	0.729579	0.330965	0.174179	0.0222523
237	8.35	9.18	44.44	35.56	20	tr|F1R5E6|F1R5E6_DANRE	Calumenin-B OS=Danio rerio GN=calub PE=1 SV=1	DANRE	7	2.59324	0.106209	3.22014	0.0467443	3.68978	0.0223975
1126	1.32	1.49	21.79	2.832	1.961	tr|Q90279|Q90279_CARAU	Kainate receptor alpha subunit OS=Carassius auratus PE=2 SV=1	CARAU	1	1.27896	0.435191	0.857774	0.332347	0.736235	0.0224484
94	16.41	17.7	54.74	44.34	38.23	tr|Q6PFL9|Q6PFL9_DANRE	Thioredoxin domain containing 5 OS=Danio rerio GN=txndc5 PE=2 SV=1	DANRE	12	1.82956	0.0286399	1.12703	0.0336938	0.622362	0.022491
942	2	2.2	30.67	10.67	8	tr|Q6P0D3|Q6P0D3_DANRE	Actin-related protein 2/3 complex subunit 5 OS=Danio rerio GN=arpc5la PE=1 SV=1	DANRE	1	1.11581	0.528819	0.546636	0.125721	0.289484	0.0225025
407	4.89	4.94	33.33	29.41	26.8	sp|Q802F3|SEP15_DANRE	15 kDa selenoprotein OS=Danio rerio GN=sep15 PE=2 SV=2	DANRE	4	1.37662	0.540094	0.668963	0.152969	0.23045	0.0227011
992	2.57	5.39	45.95	22.16	8.108	tr|A0A0R4IUU4|A0A0R4IUU4_DANRE	Uncharacterized protein OS=Danio rerio GN=si:ch1073-205c8.3 PE=1 SV=1	DANRE		3.0365	0.231292	1.01498	0.252339	0.202604	0.0227361
107	14.82	16.9	66.92	64.66	57.14	tr|I0BWI1|I0BWI1_CYPCA	Fatty-acid binding protein 3b OS=Cyprinus carpio GN=FABP3b PE=3 SV=1	CYPCA	16	2.33789	0.180066	0.961257	0.443745	0.480819	0.0230672
771	3.81	4.47	27.11	10.41	2.358	tr|Q7ZW27|Q7ZW27_DANRE	Archain 1 OS=Danio rerio GN=arcn1a PE=1 SV=1	DANRE		1.676	0.465294	0.523113	0.171241	0.296024	0.0231461
730	2.23	2.33	15.57	7.88	2.439	tr|Q6PH46|Q6PH46_DANRE	T-complex protein 1 subunit delta OS=Danio rerio GN=cct4 PE=1 SV=1	DANRE	1	1.09722	0.303395	1.0969	0.332006	0.730568	0.0233688
1166	2.11	2.53	27.88	1.049	0.4766	tr|F1R9E5|F1R9E5_DANRE	Uncharacterized protein OS=Danio rerio GN=prrc2c PE=1 SV=2	DANRE		1.46569	0.0158618	1.88029	0.00251416	1.76313	0.0234922
287	7.13	7.45	52.11	45.07	24.65	tr|Q7ZUD3|Q7ZUD3_DANRE	Glia maturation factor, beta OS=Danio rerio GN=gmfb PE=1 SV=1	DANRE	4	0.987545	0.209312	1.04824	0.138719	0.286546	0.0234952
377	5.34	5.65	31.39	15.44	4.051	tr|A0A0R4ISK8|A0A0R4ISK8_DANRE	Uncharacterized protein OS=Danio rerio GN=khdrbs1a PE=1 SV=1	DANRE	2	3.85489	0.0102165	1.3981	0.0603116	0.635467	0.0236869
1276	1.93	3.14	25.29	4.073	0.7503	RRRRRtr|K7DYJ3|K7DYJ3_DANRE	REVERSED Uncharacterized protein OS=Danio rerio GN=ptk2ba PE=4 SV=1	DANRE		0.810332	0.460755	0.0818111	0.0173585	0.0385843	0.0241761
1040	1.66	1.68	18.28	5.376	2.509	tr|E7EZP9|E7EZP9_DANRE	Uncharacterized protein OS=Danio rerio GN=fhl3a PE=4 SV=1	DANRE	1	10.3231	0.0415117	4.82515	0.0444282	3.44402	0.0242501
719	2.28	2.28	19.8	14.72	10.66	tr|F1Q6V3|F1Q6V3_DANRE	Uncharacterized protein OS=Danio rerio GN=zgc:77739 PE=1 SV=1	DANRE	3	7.66272	0.460459	7.67046	0.452474	8.4537	0.0242849
101	15.32	15.32	77.65	68.82	58.24	tr|A0A0R4ITU6|A0A0R4ITU6_DANRE	Transcription factor BTF3 OS=Danio rerio GN=btf3l4 PE=1 SV=1	DANRE	11	2.92754	0.10154	2.75669	0.0907152	1.46911	0.0244003
206	9.25	9.25	75.16	68.32	37.89	tr|Q6PC77|Q6PC77_DANRE	ATP synthase, H+ transporting, mitochondrial F0 complex, subunit d OS=Danio rerio GN=atp5h PE=1 SV=1	DANRE	7	1.0104	0.179597	0.871549	0.516421	0.181225	0.0244915
137	12.53	12.6	50.42	41.1	36.86	sp|Q7T370|CDV3_DANRE	Protein CDV3 homolog OS=Danio rerio GN=cdv3 PE=2 SV=1	DANRE	12	2.3957	0.0778624	1.50068	0.0118687	0.610048	0.0245708
1261	2	2.08	18.18	6.364	6.364	tr|Q0P3X6|Q0P3X6_DANRE	Zgc:153718 OS=Danio rerio GN=snx22 PE=2 SV=1	DANRE		0.7551	0.378268	0.0344739	0.0219301	0.0656664	0.0248332
565	3.44	3.44	24.43	8.597	7.24	tr|Q803E5|Q803E5_DANRE	Eukaryotic translation termination factor 1 OS=Danio rerio GN=etf1b PE=1 SV=1	DANRE	2	1.68205	0.220818	0.606178	0.260379	0.409684	0.0248552
277	7.32	7.63	29.39	13.68	9.612	tr|A2BHD8|A2BHD8_DANRE	Beta-hexosaminidase OS=Danio rerio GN=hexb PE=1 SV=1	DANRE	5	1.9756	0.0920016	1.07272	0.274086	0.431942	0.0248711
1241	2.01	2.01	24.21	17.89	17.89	sp|Q6DH42|ENY2_DANRE	Transcription and mRNA export factor ENY2 OS=Danio rerio GN=eny2 PE=3 SV=1	DANRE		1.01032	0.552397	0.323074	0.513643	0.0932272	0.0250793
598	3.04	3.05	11.41	8.725	8.725	tr|B3DFW4|B3DFW4_DANRE	Similar to Epididymal secretory protein E1 (Niemann Pick type C2 protein homolog) (16.5 kDa secretory protein) OS=Danio rerio GN=LOC565099 PE=2 SV=1	DANRE	2	3.89655	0.120186	0.996628	0.199135	0.221297	0.02513
601	3.03	3.32	26	22	19.33	sp|Q6PBV6|NHP2_DANRE	H/ACA ribonucleoprotein complex subunit 2-like protein OS=Danio rerio GN=nhp2 PE=2 SV=1	DANRE	3	1.60737	0.188418	1.62594	0.19033	1.21445	0.0251601
115	13.91	14.12	34.14	13.35	12.44	tr|Q90XD7|Q90XD7_DANRE	Nuclear lamin A OS=Danio rerio GN=lmna PE=2 SV=1	DANRE	8	1.39263	0.0524074	0.8062	0.064887	0.319225	0.0254054
749	2.17	2.58	33.7	6.777	1.832	tr|Q7ZU96|Q7ZU96_DANRE	Cct8 protein OS=Danio rerio GN=cct8 PE=1 SV=1	DANRE	1	1.36336	0.148376	0.557538	0.166988	0.459614	0.0254167
756	2.15	2.17	12.14	2.087	1.139	tr|Q6WN41|Q6WN41_DANRE	Vangl1 OS=Danio rerio GN=vangl1 PE=2 SV=1	DANRE	1	1.57363	0.307737	1.24315	0.393634	0.422784	0.0254591
1321	1.57	1.62	18.15	11.74	9.253	tr|T1RQJ9|T1RQJ9_CARAU	COP9 signalosome complex subunit 6 (Fragment) OS=Carassius auratus PE=2 SV=1	CARAU		1.67672	0.272443	0.582132	0.135457	0.0784738	0.0255812
967	2	2	31.17	7.792	7.792	tr|Q4V8X7|Q4V8X7_DANRE	Zgc:114095 OS=Danio rerio GN=rnf11b PE=2 SV=1	DANRE	1	2.73329	0.00500924	0.977206	0.0118748	0.682594	0.0255921
710	2.29	2.31	30.51	23.73	23.73	tr|Q567V5|Q567V5_DANRE	Novel protein similar to vertebrate small nuclear ribonucleoprotein D2 polypeptide 16.5kDa (SNRPD2) OS=Danio rerio GN=snrpd2 PE=1 SV=1	DANRE	2	0.917788	0.626283	0.91109	0.468637	0.545097	0.0257823
1237	2.01	2.37	31.17	8.097	4.049	tr|Q4QRC5|Q4QRC5_DANRE	Zgc:136281 protein (Fragment) OS=Danio rerio GN=dnajc8 PE=2 SV=1	DANRE		1.39322	0.269069	2.43223	0.0901938	1.14047	0.0261424
887	2.01	32.65	59.68	52.03	43.24	tr|Q6NW90|Q6NW90_DANRE	Tubulin, beta 5 OS=Danio rerio GN=tubb5 PE=1 SV=1	DANRE	40	0.858655	0.450555	0.861792	0.446286	0.432308	0.0262466
769	2.12	2.16	26.95	6.287	3.293	tr|E7F4W3|E7F4W3_DANRE	Uncharacterized protein OS=Danio rerio GN=LOC566996 PE=4 SV=2	DANRE	1	1.00471	0.574096	0.855647	0.367721	0.341778	0.02626
1082	2.33	3.1	36.14	9.783	4.62	sp|Q6NWC9|GKAP1_DANRE	G kinase-anchoring protein 1 OS=Danio rerio GN=gkap1 PE=2 SV=1	DANRE		1.0093	0.54142	0.134913	0.0654847	0.0532902	0.0263321
551	5.23	5.38	66.35	36.54	27.88	tr|F8W4V7|F8W4V7_DANRE	Uncharacterized protein OS=Danio rerio GN=arpp19b PE=1 SV=1	DANRE		2.4966	0.443098	4.39265	0.0268739	3.33156	0.0263562
910	2.91	5.02	49.58	8.451	8.451	tr|Q5M9N3|Q5M9N3_DANRE	Splicing factor, arginine/serine-rich 6b OS=Danio rerio GN=srsf6b PE=2 SV=1	DANRE		0.863015	0.382339	1.02911	0.383759	0.885577	0.0263879
227	8.63	8.66	37.87	32.54	24.85	tr|Q0GC61|Q0GC61_CARAU	HSP47 (Fragment) OS=Carassius auratus PE=2 SV=1	CARAU	4	0.856768	0.430156	0.537545	0.234299	1.39691	0.0265982
587	3.15	3.15	53.99	30.67	3.681	tr|Q5ERC8|Q5ERC8_9TELE	Cellular nucleic acid-binding protein OS=Carassius gibelio PE=2 SV=1	9TELE	1	1.70282	0.0243429	0.805029	0.00479309	0.551714	0.0268609
941	2	2.2	10.99	3.981	3.344	tr|A0A0R4IXD8|A0A0R4IXD8_DANRE	Uncharacterized protein OS=Danio rerio GN=dync1i2b PE=1 SV=1	DANRE	2	1.3941	0.271631	1.19031	0.418031	0.346861	0.0272899
1193	2.05	2.54	31.54	6.308	1.241	tr|A0A0R4IF18|A0A0R4IF18_DANRE	Uncharacterized protein OS=Danio rerio GN=arvcfb PE=1 SV=1	DANRE		0.517875	0.0400166	0.0892581	0.018872	0.166246	0.0273312
604	4.63	6.7	22.19	6.359	2.369	tr|F1RET5|F1RET5_DANRE	Uncharacterized protein (Fragment) OS=Danio rerio GN=tlr8b PE=4 SV=1	DANRE		0.93792	0.488388	0.593205	0.240763	0.209215	0.0274315
1165	2.11	11.81	50	28.29	24.03	tr|Q6P020|Q6P020_DANRE	Mapre1l protein OS=Danio rerio GN=mapre1a PE=1 SV=1	DANRE		0.951825	0.534854	1.52472	0.179181	0.590386	0.0274853
1075	1.5	3.24	41.94	15.05	14.52	tr|Q502E1|Q502E1_DANRE	Glutathione peroxidase OS=Danio rerio GN=gpx7 PE=2 SV=1	DANRE	3	0.902665	0.351782	0.687615	0.482756	0.443157	0.0275035
906	2.95	4.79	22.46	5.076	1.396	tr|E7F503|E7F503_DANRE	Anoctamin OS=Danio rerio GN=LOC559809 PE=3 SV=1	DANRE		2.61323	0.4448	0.534768	0.42328	0.186372	0.0278903
969	2.65	5.12	34.03	7.684	3.622	tr|F1QXG4|F1QXG4_DANRE	Staphylococcal nuclease domain-containing protein 1 OS=Danio rerio GN=snd1 PE=1 SV=1	DANRE		0.93792	0.517466	0.10851	0.0278313	0.0479106	0.0279064
413	4.76	4.83	27.5	18.13	14.06	tr|Q7ZUM6|Q7ZUM6_DANRE	Zgc:55741 OS=Danio rerio GN=sgta PE=2 SV=1	DANRE	4	1.80373	0.341779	0.691706	0.585036	0.182867	0.0279769
281	7.3	7.61	52.48	48.51	36.63	tr|A0A0U1XT44|A0A0U1XT44_9TELE	Thioredoxin 1 (Fragment) OS=Gobiocypris rarus GN=trx1 PE=2 SV=1	9TELE	10	1.02296	0.385164	1.17075	0.30012	0.432177	0.0280817
430	6.8	8.97	39.75	12.91	6.352	tr|F1QWP0|F1QWP0_DANRE	Uncharacterized protein OS=Danio rerio GN=cstf2 PE=4 SV=1	DANRE		2.14452	0.180322	0.400615	0.33638	0.141702	0.0282881
645	2.65	5.38	25.71	13.84	11.02	tr|Q7ZVT1|Q7ZVT1_DANRE	Uncharacterized protein OS=Danio rerio GN=ist1 PE=1 SV=1	DANRE	4	1.44515	0.224879	0.71098	0.362118	0.300138	0.0284969
29	33.1	33.86	53.12	40.95	39.17	tr|Q804G9|Q804G9_DANRE	Annexin OS=Danio rerio GN=anxa2a PE=2 SV=1	DANRE	22	1.00548	0.263033	0.786105	0.0144181	0.142773	0.02872
70	18.93	19.15	35.45	27.27	23.64	tr|Q90WA5|Q90WA5_DANRE	Protein disulfide isomerase-related protein P5 OS=Danio rerio GN=pdia6 PE=1 SV=1	DANRE	15	2.85086	0.181299	1.59889	0.361949	0.872437	0.0287216
559	5.16	5.41	40.9	16.42	12.54	tr|Q6B337|Q6B337_DANRE	GAIP c-terminus interacting protein 1 OS=Danio rerio GN=gipc1 PE=1 SV=1	DANRE		1.01418	0.337945	0.296024	0.284039	0.111201	0.0287229
1049	2.41	4.9	24.38	11.56	7.187	tr|Q1JPU8|Q1JPU8_DANRE	Zgc:136566 OS=Danio rerio GN=ppcs PE=2 SV=1	DANRE		1.24177	0.155677	2.2823	0.0380016	2.8469	0.0289545
798	3.61	3.95	58.36	19.24	11.99	tr|Q7ZTZ4|Q7ZTZ4_DANRE	Fibrillarin OS=Danio rerio GN=fbl PE=1 SV=1	DANRE		2.04176	0.261715	0.508459	0.207286	0.134921	0.0291548
295	6.88	6.88	35.74	19.02	13.77	tr|Q6NYB0|Q6NYB0_DANRE	Zgc:77366 OS=Danio rerio GN=hnrnpa0a PE=2 SV=1	DANRE	5	1.23494	0.251882	1.03268	0.428352	0.956331	0.0292343
471	4.13	4.13	10.89	6.318	6.318	tr|F1QVT8|F1QVT8_DANRE	Ectonucleotide pyrophosphatase/phosphodiesterase family member 6 OS=Danio rerio GN=enpp6 PE=1 SV=2	DANRE	3	1.15655	0.597195	0.613941	0.393713	0.347233	0.0296345
173	10.74	11.53	20.3	7.415	4.896	tr|Q5RHD8|Q5RHD8_DANRE	Uncharacterized protein OS=Danio rerio GN=palld PE=1 SV=2	DANRE	8	1.28736	0.177109	0.601616	0.550694	0.179496	0.0297088
679	2.49	4.97	40.64	23.29	13.24	tr|Q6PFJ6|Q6PFJ6_DANRE	Glutathione S-transferase M OS=Danio rerio GN=gstm.1 PE=2 SV=1	DANRE	2	1.03476	0.275763	1.15761	0.121005	0.874927	0.0297202
460	4.18	6.8	25.81	15.16	10.97	tr|F1QHE5|F1QHE5_DANRE	Uncharacterized protein OS=Danio rerio GN=psmd14 PE=1 SV=1	DANRE	3	1.33681	0.389696	0.937584	0.461009	0.661719	0.029793
1182	2.07	2.4	79.35	16.3	11.96	sp|Q7ZUG0|RUXE_DANRE	Small nuclear ribonucleoprotein E OS=Danio rerio GN=snrpe PE=3 SV=1	DANRE		1.50931	0.489266	0.511292	0.199536	0.136701	0.0299233
979	2	2	6.579	6.579	6.579	tr|Q803M4|Q803M4_DANRE	Uncharacterized protein OS=Danio rerio GN=zgc:55512 PE=1 SV=1	DANRE	1	1.78261	0.52756	0.858025	0.202148	0.728323	0.0300472
378	5.3	5.49	31.65	13.61	13.61	tr|Q98SH7|Q98SH7_DANRE	Annexin OS=Danio rerio GN=anxa13 PE=2 SV=1	DANRE	4	0.829005	0.287085	0.831905	0.343593	0.460355	0.0303778
740	4	4.22	60.66	13.27	11.37	tr|F1R7L1|F1R7L1_DANRE	Uncharacterized protein OS=Danio rerio GN=psmd9 PE=1 SV=2	DANRE		0.831905	0.32621	0.748596	0.324788	0.147506	0.0305768
398	4.96	4.98	52.88	39.42	28.85	sp|Q6IQM2|CYC_DANRE	Cytochrome c OS=Danio rerio GN=cyc PE=3 SV=3	DANRE	3	2.10764	0.181738	1.76369	0.298129	0.596859	0.0308828
768	3.82	4.12	21.32	6.803	4.762	tr|F1QNX8|F1QNX8_DANRE	Uncharacterized protein OS=Danio rerio GN=wipf2b PE=4 SV=1	DANRE		1.93248	0.329673	0.494209	0.0550495	0.237016	0.0310666
80	17.64	17.68	69.96	55.48	42.4	tr|R9RFL9|R9RFL9_CTEID	Mitochondrial voltage-dependent anino channel protein 2 OS=Ctenopharyngodon idella GN=VDAC2 PE=2 SV=1	CTEID	11	2.60069	0.0374141	1.19988	0.190148	0.35612	0.0312284
832	3.34	8.79	68.6	33.88	27.27	tr|A0A0K0NJB6|A0A0K0NJB6_9TELE	Type I cytokeratin (Fragment) OS=Ptychobarbus dipogon PE=4 SV=1	9TELE		1.32054	0.178584	0.388264	0.145618	0.185198	0.0313692
758	3.9	4.09	30.95	9.524	5.238	tr|Q803S1|Q803S1_DANRE	SWI/SNF related, matrix associated, actin dependent regulator of chromatin, subfamily e, member 1 OS=Danio rerio GN=smarce1 PE=1 SV=2	DANRE		3.95684	0.168641	2.46076	0.080634	1.22541	0.031473
248	8.18	50.65	81.82	70.98	50	tr|F6NVA3|F6NVA3_DANRE	Uncharacterized protein OS=Danio rerio GN=tpm1 PE=1 SV=1	DANRE	38	1.44788	0.0951774	1.9341	0.0674644	0.647262	0.0317555
1098	1.43	1.44	33.02	20.93	20.93	tr|Q7ZVX4|Q7ZVX4_DANRE	RAB14, member RAS oncogene family OS=Danio rerio GN=rab14 PE=1 SV=1	DANRE	3	1.27937	0.355818	1.32038	0.365676	0.393975	0.0321039
838	2.04	32.77	59.56	34.29	30.55	tr|Q9YHX5|Q9YHX5_DANRE	Vimentin OS=Danio rerio GN=vim PE=2 SV=1	DANRE	28	1.01967	0.344779	1.01135	0.396049	0.572065	0.0321362
47	25.38	25.93	72.55	66.01	54.25	tr|O42487|O42487_CARAU	2',3'-cyclic-nucleotide 3'-phosphodiesterase gRICH70 (Fragment) OS=Carassius auratus PE=2 SV=1	CARAU	21	2.4453	0.0175598	2.59807	0.0146784	1.19779	0.032823
255	8.09	8.12	35.75	26.94	21.24	tr|F1QMZ6|F1QMZ6_DANRE	Neurocalcin-delta A OS=Danio rerio GN=ncalda PE=1 SV=1	DANRE	4	2.05665	0.462212	0.86222	0.234749	0.21825	0.033011
56	23.01	23.02	59.68	43.15	33.06	tr|R4GE02|R4GE02_DANRE	Uncharacterized protein OS=Danio rerio GN=si:ch211-113a14.11 PE=4 SV=1	DANRE	41	1.05752	0.0635862	0.984128	0.0174836	0.990802	0.0331829
984	2.6	6.19	28.34	4.269	1.272	tr|F1QH65|F1QH65_DANRE	Uncharacterized protein OS=Danio rerio GN=syne3 PE=4 SV=2	DANRE		0.638694	0.235021	1.38632	0.251631	0.441015	0.0332308
925	2	6	46.09	32.81	32.81	tr|Q7ZV23|Q7ZV23_DANRE	NHP2 non-histone chromosome protein 2-like 1 (S. cerevisiae) OS=Danio rerio GN=snu13b PE=1 SV=1	DANRE	5	1.18799	0.500376	1.55527	0.205856	0.826095	0.0338823
883	3.07	3.46	24.14	5.822	3.082	tr|F1QV64|F1QV64_DANRE	Uncharacterized protein OS=Danio rerio GN=ubap2a PE=1 SV=1	DANRE		1.94101	0.416816	0.821213	0.0726941	0.297503	0.0344127
459	6.16	16.37	61.76	21.1	13.19	tr|Q07426|Q07426_CARAU	Keratin OS=Carassius auratus PE=2 SV=1	CARAU		1.35571	0.467256	0.161679	0.0894973	0.077273	0.0346409
589	3.14	5.43	30.12	16.87	9.036	sp|Q6DEN0|UFC1_DANRE	Ubiquitin-fold modifier-conjugating enzyme 1 OS=Danio rerio GN=ufc1 PE=2 SV=1	DANRE	3	0.964136	0.177021	0.998795	0.0332864	0.926775	0.0346822
455	4.22	4.42	32.54	12.7	11.11	tr|Q5XJJ3|Q5XJJ3_DANRE	ATP synthase, H+ transporting, mitochondrial F0 complex, subunit b, isoform 1 OS=Danio rerio GN=atp5f1 PE=2 SV=1	DANRE	3	0.436875	0.0704135	0.403844	0.0325149	1.68873	0.035202
65	19.74	23.85	59.8	47.74	47.74	tr|A0A0M4JU17|A0A0M4JU17_MYLPI	Peroxiredoxin 1 OS=Mylopharyngodon piceus PE=2 SV=1	MYLPI	16	2.51262	0.00353897	1.25582	0.000930555	0.342961	0.0356314
207	9.24	9.31	34.02	13.08	10.47	tr|Q6PBW6|Q6PBW6_DANRE	Chaperonin containing TCP1, subunit 2 (Beta) OS=Danio rerio GN=cct2 PE=2 SV=1	DANRE	5	2.91625	0.0291366	1.58407	0.328421	0.562187	0.0358528
611	2.9	3.4	17.8	4.237	1.695	tr|F1QLC5|F1QLC5_DANRE	Uncharacterized protein OS=Danio rerio GN=sf3b2 PE=1 SV=1	DANRE	1	1.05537	0.441371	0.877579	0.386488	0.498961	0.0359382
537	3.71	3.74	20.5	11.04	11.04	tr|A7E2L4|A7E2L4_DANRE	Guanine nucleotide binding protein (G protein), beta polypeptide 2-like 1 OS=Danio rerio GN=gnb2l1 PE=2 SV=1	DANRE	2	2.0799	0.117641	0.950766	0.2752	0.404803	0.0361232
921	2	8.98	26.72	12.62	11.69	tr|Q4V9B9|Q4V9B9_DANRE	Non-specific serine/threonine protein kinase OS=Danio rerio GN=pak2b PE=2 SV=1	DANRE	5	1.03283	0.524408	0.552181	0.135753	0.353904	0.0362361
704	4.06	4.34	36.23	18.84	11.59	tr|I4AY76|I4AY76_CTEID	Tollip OS=Ctenopharyngodon idella PE=2 SV=1	CTEID		0.820778	0.174422	1.02204	0.148818	0.809954	0.0364311
594	3.05	3.31	57.73	32.99	16.49	tr|F1QY92|F1QY92_DANRE	Uncharacterized protein OS=Danio rerio GN=rab31 PE=4 SV=2	DANRE	2	1.18581	0.343096	0.608425	0.450106	0.25921	0.0366788
268	7.74	20.49	79.18	56.73	37.14	tr|Q803M8|Q803M8_DANRE	Tryosine 3-monooxygenase/tryptophan 5-monooxygenase activation protein, zeta polypeptide OS=Danio rerio GN=ywhaqb PE=1 SV=1	DANRE	16	2.19541	0.189245	1.34654	0.19722	0.626414	0.0367943
1164	2.12	3.1	20.57	3.157	1.222	tr|Q58EM3|Q58EM3_DANRE	Alpha-mannosidase OS=Danio rerio GN=man2b1 PE=2 SV=1	DANRE		0.733652	0.303962	0.876616	0.353593	0.397012	0.0368604
851	2.03	73.67	79.2	73.07	70.13	tr|I6NV97|I6NV97_9TELE	Beta-actin OS=Onychostoma macrolepis PE=2 SV=1	9TELE	206	0.799824	0.0867423	0.516347	0.157241	0.284545	0.0368836
490	5.85	8.7	41.28	25.62	18.15	tr|Q6P2T1|Q6P2T1_DANRE	Small nuclear ribonucleoprotein polypeptide A OS=Danio rerio GN=snrpa PE=1 SV=1	DANRE		3.48784	0.501047	0.791225	0.267605	0.726611	0.0370548
724	2.26	2.38	33.33	9.39	5.164	tr|D7REL4|D7REL4_DANRE	Eukaryotic translation initiation factor 4E class I third member OS=Danio rerio GN=eif4e1c PE=2 SV=1	DANRE	1	1.15939	0.0316964	1.05794	0.0258894	0.939034	0.0370644
753	3.93	4.52	42.99	5.495	2.198	tr|A8WG76|A8WG76_DANRE	Zgc:172238 protein OS=Danio rerio GN=map7d1b PE=2 SV=1	DANRE		0.813874	0.201008	0.213593	0.0389525	0.0301169	0.0376067
2	141.78	141.78	97.14	92.94	84.92	tr|X2JF77|X2JF77_CARAU	Keratin 8 OS=Carassius auratus GN=KRT-8 PE=2 SV=1	CARAU	213	0.557865	0.0995633	1.16122	0.0160592	0.739365	0.0376294
957	2	2.02	20	4.815	4.815	sp|Q6DC93|PEF1_DANRE	Peflin OS=Danio rerio GN=pef1 PE=2 SV=1	DANRE	1	1.06113	0.569323	0.927755	0.396315	1.69232	0.0380336
1074	1.51	1.51	25.23	14.02	14.02	tr|Q7T223|Q7T223_CARAU	Reticulon (Fragment) OS=Carassius auratus GN=RTN3 PE=2 SV=1	CARAU	1	1.25433	0.0703799	1.98002	0.0788476	2.95617	0.0381643
842	3.3	3.41	44.74	13.53	11.28	tr|F1Q5X0|F1Q5X0_DANRE	Uncharacterized protein OS=Danio rerio GN=snap29 PE=1 SV=1	DANRE		4.28712	9.73438e-06	0.829587	0.00257373	0.228443	0.0389044
632	4.42	5.24	39.1	8.271	4.762	tr|Q0QGJ3|Q0QGJ3_DANRE	Sorting nexin 5 OS=Danio rerio GN=snx5 PE=2 SV=1	DANRE		0.916308	0.470109	0.0691829	0.0635764	0.0336849	0.0389295
819	2.06	2.47	19.57	5.686	5.017	tr|Q8AYB9|Q8AYB9_DANRE	Dolichyl-diphosphooligosaccharide--protein glycosyltransferase subunit 1 OS=Danio rerio GN=rpn1 PE=2 SV=1	DANRE	3	0.367342	0.148873	0.354596	0.0614325	0.275435	0.0389812
263	7.91	7.94	39.46	19.73	19.73	tr|Q6PH25|Q6PH25_DANRE	Uncharacterized protein OS=Danio rerio GN=vps28 PE=1 SV=1	DANRE	4	1.56149	0.2633	0.836808	0.268117	0.284884	0.0390915
1190	2.05	2.83	33.2	3.372	1.038	tr|A0A0G2L901|A0A0G2L901_DANRE	Uncharacterized protein OS=Danio rerio PE=4 SV=1	DANRE		0.883164	0.510005	0.0675609	0.0129348	0.0984403	0.0390977
31	30.99	31.01	83.33	83.33	76.44	tr|Q3B730|Q3B730_DANRE	Zgc:153867 protein (Fragment) OS=Danio rerio GN=zgc:153867 PE=2 SV=1	DANRE	41	0.69196	0.0140787	0.675649	0.0480089	0.392432	0.0393086
874	2.02	2.06	18.85	4.372	4.372	tr|F1QTT6|F1QTT6_DANRE	Protein quaking-B OS=Danio rerio GN=qkib PE=4 SV=2	DANRE	1	0.527911	0.182506	0.599858	0.0814344	0.775338	0.0399816
452	4.27	4.34	32.88	12.88	9.041	tr|Q6NV33|Q6NV33_DANRE	Isocitrate dehydrogenase [NAD] subunit, mitochondrial OS=Danio rerio GN=idh3a PE=1 SV=1	NAD	2	1.2936	0.131942	0.558331	0.00941147	0.507945	0.0400994
320	6.26	24.46	73.06	62.04	46.12	tr|Q6PC82|Q6PC82_DANRE	Tyrosine 3-monooxygenase/tryptophan 5-monooxygenase activation protein, beta polypeptide like OS=Danio rerio GN=ywhabl PE=2 SV=1	DANRE	18	1.22951	0.0691159	1.17042	0.0693943	0.396797	0.0403859
977	2	2	72.73	72.73	72.73	tr|A0A0R4IV68|A0A0R4IV68_DANRE	Uncharacterized protein (Fragment) OS=Danio rerio GN=si:zfos-169g10.3 PE=4 SV=1	DANRE	3	0.549793	0.0977979	1.34015	0.202541	2.86857	0.0405703
1039	2.44	3.32	20.88	2.245	0.6734	tr|F1QDN2|F1QDN2_DANRE	Uncharacterized protein OS=Danio rerio GN=adgrb1b PE=4 SV=2	DANRE		2.53289	0.518164	1.05177	0.406069	0.521979	0.0412922
149	11.65	11.65	38.59	18.79	18.79	tr|Q8JHI0|Q8JHI0_DANRE	Solute carrier family 25 alpha, member 5 OS=Danio rerio GN=slc25a5 PE=1 SV=1	DANRE	6	1.63266	0.451007	0.68404	0.253876	0.340245	0.0415189
972	2	2	27.91	13.95	13.95	tr|A0A0C5BAA5|A0A0C5BAA5_CARAU	Selenoprotein W OS=Carassius auratus PE=2 SV=1	CARAU	3	1.54315	0.219041	1.6526	0.217682	0.774368	0.0416215
160	11.3	22.92	76.09	70.87	65.22	tr|A0A023UJE3|A0A023UJE3_9TELE	Enolase (Fragment) OS=Carassius gibelio GN=eno1a PE=2 SV=1	9TELE	25	0.844417	0.299067	0.787828	0.363603	0.251803	0.0417118
14	52.34	52.34	47.58	35.77	28.73	tr|B5U968|B5U968_CARAU	Collagen type I alpha 1 OS=Carassius auratus GN=COL1A1 PE=2 SV=1	CARAU	42	2.76209	0.0257618	1.38803	0.11686	0.616715	0.0420757
187	10	10	85.6	85.6	85.6	tr|O13070|O13070_CARAU	Regeneration induced 2',3'-cyclic-nucleotide 3'-phosphodiesterase isoform 2 gRICH70 (Fragment) OS=Carassius auratus PE=4 SV=1	CARAU	6	3.27896	0.151567	1.75686	0.280784	0.654079	0.0421828
1095	2.3	2.4	22.8	6.383	3.343	tr|Q5PRB9|Q5PRB9_DANRE	Prostaglandin reductase 1 OS=Danio rerio GN=ptgr1 PE=2 SV=1	DANRE		1.10164	0.592094	0.933343	0.18757	0.610675	0.0422805
674	2.52	2.81	13.45	4.97	3.515	tr|E7F8N8|E7F8N8_DANRE	Uncharacterized protein OS=Danio rerio GN=palm2 PE=4 SV=2	DANRE	2	1.34294	0.415924	3.54136	0.116679	5.5784	0.042324
360	5.69	5.72	55.06	50.56	44.94	tr|Q6PBH4|Q6PBH4_DANRE	Dynein, light chain, LC8-type 2 OS=Danio rerio GN=dynll1 PE=1 SV=1	DANRE	8	1.95432	0.363991	0.96136	0.450763	0.211582	0.0424313
1301	1.72	1.72	32.41	11.03	11.03	tr|A5WUR4|A5WUR4_DANRE	Uncharacterized protein OS=Danio rerio GN=rabif PE=1 SV=1	DANRE		3.90496	0.39892	0.795894	0.216197	0.606244	0.0425708
789	2.1	2.11	32.38	6.349	3.81	tr|Q9I9E9|Q9I9E9_DANRE	Eukaryotic translation initiation factor 2, subunit 1 alpha OS=Danio rerio GN=eif2s1b PE=1 SV=1	DANRE	1	0.828265	0.469631	1.00416	0.430797	0.461032	0.0427393
10	76.5	78.33	52.78	31.77	21.13	tr|A3FG33|A3FG33_DANRE	Alpha II-spectrin OS=Danio rerio GN=spna2 PE=2 SV=1	DANRE		1.79795	0.000293565	0.309171	0.0710083	0.125492	0.0427772
131	12.74	13.21	45.65	40.99	31.99	tr|B8A5V6|B8A5V6_DANRE	Uncharacterized protein OS=Danio rerio GN=pdlim1 PE=1 SV=1	DANRE	10	1.05855	0.099198	1.22304	0.132995	1.18504	0.0428231
1001	1.8	8.08	41.63	23.02	13.95	tr|Q7ZUS2|Q7ZUS2_DANRE	Nucleobindin 2b OS=Danio rerio GN=nucb2b PE=2 SV=1	DANRE	8	0.720907	0.315621	0.697744	0.107204	0.520383	0.0429565
354	5.79	6.62	29.64	12.04	6.339	tr|A0A0R4ITI5|A0A0R4ITI5_DANRE	Uncharacterized protein OS=Danio rerio GN=hnrnpr PE=1 SV=1	DANRE	4	1.43081	0.0324172	0.785665	0.146805	0.230543	0.0429732
193	9.65	9.69	53.94	34.98	10.84	tr|Q6AZC1|Q6AZC1_DANRE	Proteasome (Prosome, macropain) 26S subunit, ATPase, 5 OS=Danio rerio GN=psmc5 PE=1 SV=1	DANRE	3	0.836029	0.0738904	0.738053	0.0825738	0.441745	0.0431799
1225	2.02	2.13	78.35	18.56	18.56	sp|Q0P4B9|F195B_DANRE	Protein FAM195B OS=Danio rerio GN=fam195b PE=1 SV=1	DANRE		0.835683	0.423446	1.15776	0.13236	1.75388	0.0431955
658	2.58	3.19	18.69	9.989	2.363	tr|A0A0R4IV39|A0A0R4IV39_DANRE	Uncharacterized protein OS=Danio rerio GN=ctnnd1 PE=1 SV=1	DANRE	1	1.05629	0.422267	0.627787	0.218897	0.292299	0.0436072
793	2.09	3.26	31.45	23.27	16.35	tr|Q6DHF2|Q6DHF2_DANRE	Uncharacterized protein OS=Danio rerio GN=fam96b PE=1 SV=1	DANRE	2	2.14488	0.432915	0.98326	0.0372408	0.846687	0.044357
530	3.83	3.87	44.44	34.26	17.59	tr|Q7ZV25|Q7ZV25_DANRE	Tubulin cofactor a OS=Danio rerio GN=tbca PE=1 SV=1	DANRE	2	2.68883	0.270865	2.86093	0.301805	2.75187	0.0445618
617	2.86	2.87	23.68	9.064	3.509	sp|Q58EG2|ERLN1_DANRE	Erlin-1 OS=Danio rerio GN=erlin1 PE=2 SV=1	DANRE	1	1.71566	0.30327	0.928645	0.393372	0.484174	0.0448035
803	2.08	4.12	21.16	3.501	3.501	tr|Q6DBQ6|Q6DBQ6_DANRE	Zgc:92043 OS=Danio rerio GN=caprin1a PE=2 SV=1	DANRE	2	0.734896	0.274156	0.871019	0.351274	0.815408	0.0451453
993	1.86	3.91	35.63	8.858	2.559	tr|A0A0R4I9I2|A0A0R4I9I2_DANRE	Uncharacterized protein OS=Danio rerio GN=cstf2 PE=1 SV=1	DANRE	2	1.1199	0.288208	1.04286	0.492587	0.48554	0.0452266
1101	1.43	1.43	12.95	3.368	3.368	tr|A0A0D3R0W7|A0A0D3R0W7_CTEID	Cytotoxic granule-associated RNA binding protein transcript variant 1 OS=Ctenopharyngodon idella PE=2 SV=1	CTEID	1	1.00038	0.563779	0.926356	0.516464	0.48907	0.0459417
633	2.73	2.99	16.55	5.669	4.762	tr|Q6IR48|Q6IR48_DANRE	Zgc:63914 OS=Danio rerio GN=wipf2b PE=2 SV=1	DANRE	2	0.951099	0.456149	1.12832	0.321051	2.13717	0.0459785
1102	1.42	1.88	37.5	19.79	4.167	tr|Q7ZSZ9|Q7ZSZ9_DANRE	Rac1 OS=Danio rerio GN=rac1a PE=1 SV=1	DANRE	1	1.8407	0.227053	0.998311	0.20695	0.429586	0.0461492
24	35.28	35.4	51.93	25.87	21.81	tr|B0BLV5|B0BLV5_DANRE	Zgc:171553 protein OS=Danio rerio GN=cald1a PE=2 SV=1	DANRE	30	1.66205	0.0186909	1.13116	0.0483471	0.445597	0.0468437
129	13.19	15.22	72.39	61.94	58.96	tr|Q5BJA1|Q5BJA1_DANRE	Uncharacterized protein OS=Danio rerio GN=zgc:114188 PE=1 SV=1	DANRE	18	0.663717	0.199107	0.861693	0.272374	0.579172	0.0468483
88	16.8	16.8	31.28	24.23	21.88	tr|E7F192|E7F192_DANRE	Uncharacterized protein OS=Danio rerio GN=dbn1 PE=1 SV=1	DANRE	13	2.1765	0.000195059	1.06775	0.195953	0.435544	0.0468642
279	7.32	7.34	33.57	9.93	7.133	tr|F1R2E0|F1R2E0_DANRE	Uncharacterized protein OS=Danio rerio GN=hnrnpm PE=1 SV=2	DANRE	5	1.30866	0.139194	0.711259	0.1251	0.280926	0.0469372
79	17.65	17.69	79.31	58.62	58.62	sp|Q6PEH5|UB2V2_DANRE	Ubiquitin-conjugating enzyme E2 variant 2 OS=Danio rerio GN=ube2v2 PE=2 SV=1	DANRE	13	2.30544	0.0181513	1.16599	0.0997325	0.391869	0.0472933
1230	2.02	2.02	19.34	7.182	7.182	sp|Q6PBX5|MTND_DANRE	1,2-dihydroxy-3-keto-5-methylthiopentene dioxygenase OS=Danio rerio GN=adi1 PE=2 SV=2	DANRE		1.67523	0.342186	1.17312	0.150173	0.662677	0.047338
1138	2.2	2.8	38.18	13.05	6.897	sp|Q6P0H6|CSN4_DANRE	COP9 signalosome complex subunit 4 OS=Danio rerio GN=cops4 PE=2 SV=1	DANRE		1.2423	0.353855	0.129041	0.0754435	0.0444592	0.0473418
16	47.96	68.39	95.42	87.68	71.13	tr|A0A0D5MCW6|A0A0D5MCW6_CTEID	Tropomyosin 4a OS=Ctenopharyngodon idella GN=tpm4a PE=2 SV=1	CTEID	53	1.20833	0.0885788	1.73669	0.00357853	1.03689	0.0475969
532	3.82	7.01	72.05	51.55	37.89	tr|A0A0C4HUP6|A0A0C4HUP6_HYPNO	Mitochondrial ATP synthase F0 complex subunit d OS=Hypophthalmichthys nobilis PE=2 SV=1	HYPNO	8	1.59382	0.400317	0.95696	0.404948	0.42974	0.0476334
195	9.58	10.45	23.59	10.81	9.589	tr|F1R1N9|F1R1N9_DANRE	Uncharacterized protein OS=Danio rerio GN=cd2ap PE=1 SV=1	DANRE	5	1.11241	0.369133	0.587346	0.0300187	0.486612	0.0476403
778	3.78	4.13	35.56	11.55	11.55	tr|Q6NWL6|Q6NWL6_DANRE	Ubiquitin carboxyl-terminal hydrolase OS=Danio rerio GN=uchl5 PE=1 SV=1	DANRE		0.777639	0.138884	0.0511461	0.0470006	0.0540521	0.0477116
952	2	2.03	15.22	3.46	3.46	tr|F1R3G8|F1R3G8_DANRE	Uncharacterized protein OS=Danio rerio GN=srm PE=1 SV=1	DANRE	1	0.995472	0.541836	0.961161	0.168234	0.995348	0.0478446
423	4.63	4.63	29.61	22.35	14.53	tr|Q5U3G0|Q5U3G0_DANRE	Progesterone receptor membrane component 1 OS=Danio rerio GN=pgrmc1 PE=1 SV=1	DANRE	3	1.26999	0.60207	1.00385	0.346482	0.338231	0.0480668
1356	1.35	4.92	24.45	3.673	1.049	RRRRRsp|Q66HV4|COPB_DANRE	REVERSED Coatomer subunit beta OS=Danio rerio GN=copb1 PE=2 SV=1	DANRE		1.15922	0.527057	0.212481	0.0738623	0.195014	0.0482498
934	2	2.48	11.86	1.472	0.7792	tr|E7F365|E7F365_DANRE	Uncharacterized protein OS=Danio rerio GN=nrde2 PE=1 SV=2	DANRE	1	1.00646	0.617916	0.902249	0.505145	0.213799	0.0489706
159	11.32	12.12	62.68	47.85	43.54	tr|Q6DRD1|Q6DRD1_DANRE	ATP synthase oligomycin sensitivity conferral protein OS=Danio rerio GN=atp5o PE=1 SV=1	DANRE	10	1.46178	0.178233	0.908112	0.177327	0.381489	0.0489961
926	2.82	3.79	33.77	6.639	2.869	tr|Q8JFT5|Q8JFT5_DANRE	Novel protein similar to human intersectin (SH3 domain protein, ITSN1) OS=Danio rerio GN=dZ173A8.1-002 PE=4 SV=1	DANRE		1.88927	0.36011	0.227434	0.184826	0.171432	0.0493196
1008	1.78	3.09	27.85	4.208	1.148	tr|F1R1I5|F1R1I5_DANRE	Uncharacterized protein OS=Danio rerio GN=cgnl1 PE=1 SV=2	DANRE	1	0.975032	0.278343	0.558553	0.0558634	0.446158	0.0493761
834	2.05	2.31	31.27	4.225	3.099	tr|X1WDQ5|X1WDQ5_DANRE	Uncharacterized protein OS=Danio rerio GN=gnai2b PE=1 SV=1	DANRE	1	1.0178	0.495633	1.04159	0.394033	0.666279	0.0495373
690	2.41	2.58	31.86	16.67	8.824	tr|Q504C3|Q504C3_DANRE	Zgc:109957 OS=Danio rerio GN=sarnp PE=2 SV=1	DANRE	2	0.798298	0.0950696	0.793783	0.142188	1.07328	0.0496596
256	8.06	8.06	35.09	29.82	29.82	tr|A7E2K4|A7E2K4_DANRE	Rplp2l protein OS=Danio rerio GN=rplp2l PE=1 SV=1	DANRE	10	1.08261	0.385551	1.00286	0.249738	0.574766	0.0498101
7	72.59	73.62	88.51	82.3	63.68	sp|Q07427|K1C18_CARAU	Keratin, type I cytoskeletal 18 OS=Carassius auratus GN=krt18 PE=2 SV=1	CARAU	79	1.08453	0.0437314	1.16755	0.136708	0.674796	0.050936
125	13.4	13.4	60.61	50	39.39	tr|G1K2N0|G1K2N0_DANRE	40S ribosomal protein S25 OS=Danio rerio GN=rps25 PE=1 SV=1	DANRE	12	1.09765	0.11362	0.648364	0.0550242	0.162972	0.0512778
176	10.64	12.55	22.63	15	11.84	tr|Q6TLD0|Q6TLD0_DANRE	RAD23 homolog B OS=Danio rerio GN=rad23b PE=2 SV=1	DANRE	6	4.00661	0.0524422	2.34394	0.0384766	1.42208	0.0514733
792	2.09	4.11	28.36	12.94	8.458	tr|Q7SZC7|Q7SZC7_DANRE	Progesterone receptor membrane component 2 OS=Danio rerio GN=pgrmc2 PE=1 SV=1	DANRE	2	1.89282	0.182261	0.722827	0.227085	0.607702	0.0514775
202	12.43	13.36	41.88	22.86	17.52	tr|B2GT34|B2GT34_DANRE	Citrate synthase OS=Danio rerio GN=cs PE=2 SV=1	DANRE		1.5405	0.227086	0.457944	0.316136	0.184086	0.0516864
1012	1.76	1.76	41.33	30.67	17.33	tr|E9QCY4|E9QCY4_DANRE	Uncharacterized protein OS=Danio rerio GN=nupr1 PE=1 SV=1	DANRE	1	3.0411	0.302451	0.689351	0.293751	0.380978	0.0522782
446	4.33	4.53	22.33	7.815	3.987	tr|Q6DG81|Q6DG81_DANRE	Plastin 3 (T isoform) OS=Danio rerio GN=pls3 PE=1 SV=1	DANRE	4	0.441384	0.0103207	0.361521	0.0469491	0.562823	0.0523319
1058	1.55	2.34	18.31	5.231	4.024	tr|B2GSR6|B2GSR6_DANRE	Farsa protein OS=Danio rerio GN=farsa PE=2 SV=1	DANRE	2	0.942139	0.52864	0.942378	0.45789	0.668713	0.0526784
75	18.28	18.28	97.67	88.37	88.37	tr|A0A0D3QEP4|A0A0D3QEP4_CYPCA	Thymosin beta OS=Cyprinus carpio PE=2 SV=1	CYPCA	15	2.35384	0.0315533	1.29072	0.0476633	0.610486	0.0528364
77	17.99	18.05	55.67	40.39	35.47	tr|Q1MX15|Q1MX15_CARAU	Heat shock protein 27 OS=Carassius auratus GN=hsp27 PE=2 SV=1	CARAU	12	0.932334	0.216157	0.892666	0.0170294	0.372014	0.0528424
638	2.7	2.71	36.04	29.73	13.51	sp|Q1LUK1|MIC13_DANRE	MICOS complex subunit MIC13 OS=Danio rerio GN=mic13 PE=3 SV=1	DANRE	1	3.03146	0.161959	2.122	0.0536612	0.789367	0.0529566
1290	1.84	2.65	29.15	6.93	1.912	tr|X1WDM1|X1WDM1_DANRE	Uncharacterized protein OS=Danio rerio GN=ncam1a PE=1 SV=2	DANRE		0.96112	0.53087	1.20463	0.38106	0.543976	0.0530282
1317	1.58	1.84	36.43	11.63	2.326	tr|Q6DBU3|Q6DBU3_DANRE	LOC553536 protein (Fragment) OS=Danio rerio GN=necap2 PE=2 SV=1	DANRE		1.75396	0.516248	0.943183	0.279346	0.256182	0.0530853
752	2.16	5.01	55.71	45.24	37.62	tr|Q4VSK0|Q4VSK0_CARAU	Glyceraldehyde-3-phosphate dehydrogenase (Fragment) OS=Carassius auratus PE=2 SV=1	CARAU	5	3.5612	0.0199157	1.13412	0.080595	0.5095	0.0530997
363	5.64	5.64	31.75	22.75	12.8	sp|Q90Z10|RL13_DANRE	60S ribosomal protein L13 OS=Danio rerio GN=rpl13 PE=2 SV=3	DANRE	3	1.69372	0.403098	0.723764	0.166367	0.302112	0.0532571
215	9.07	42.64	68.02	54.28	51.13	sp|Q58EE9|GFAP_DANRE	Glial fibrillary acidic protein OS=Danio rerio GN=gfap PE=1 SV=2	DANRE	40	2.42314	0.140008	1.12433	0.255968	0.442955	0.0534348
303	6.52	8.97	29.05	17.2	9.349	tr|Q4G000|Q4G000_DANRE	Ataxin-1 ubiquitin-like interacting protein OS=Danio rerio GN=ubqln4 PE=2 SV=1	DANRE	7	2.30657	0.347323	1.38316	0.181513	0.956608	0.0543154
178	10.37	17.06	69.59	58.88	37.96	tr|Q90306|Q90306_CARAU	G-RICH OS=Carassius auratus GN=RICH PE=1 SV=1	CARAU	11	4.76802	0.00865565	4.08475	0.0243432	2.4263	0.0544432
141	12.16	12.59	32.05	17.52	14.74	tr|B2GTW6|B2GTW6_DANRE	Citrate synthase OS=Danio rerio GN=cs PE=1 SV=1	DANRE	6	0.813046	0.223287	0.879172	0.287476	0.329776	0.0548407
164	11.03	11.76	57.54	42.86	36.9	tr|Q7ZTT4|Q7ZTT4_DANRE	Chloride intracellular channel 4 OS=Danio rerio GN=clic4 PE=1 SV=1	DANRE	9	3.64298	0.0842776	2.24637	0.158838	1.57434	0.0555114
130	12.78	14.61	63.49	59.52	53.17	tr|Q66IC2|Q66IC2_DANRE	Peptidyl-prolyl cis-trans isomerase OS=Danio rerio GN=fkbp2 PE=2 SV=1	DANRE	7	0.844417	0.338219	0.994238	0.409151	0.238969	0.0557074
1338	1.48	2.93	31.42	8.772	2.552	tr|A0A0R4IPN9|A0A0R4IPN9_DANRE	Uncharacterized protein OS=Danio rerio GN=fnbp1b PE=4 SV=1	DANRE		0.464917	0.336947	1.05027	0.284521	0.281416	0.0559521
366	5.57	5.76	23.23	9.091	7.407	tr|Q6GQL7|Q6GQL7_DANRE	Fhla protein OS=Danio rerio GN=fhl1a PE=1 SV=1	DANRE	3	5.00798	0.00532794	1.94512	0.105449	0.438461	0.0564322
707	2.29	4.21	31.68	8.015	3.626	tr|A0A0R4IRC4|A0A0R4IRC4_DANRE	Uncharacterized protein OS=Danio rerio GN=lrrfip1b PE=4 SV=1	DANRE	2	1.46186	0.0284619	1.2632	0.109442	0.931583	0.0564597
584	3.21	3.22	37.25	13.24	13.24	tr|W5XJB1|W5XJB1_CARAU	High mobility group box 1 OS=Carassius auratus GN=HMGB1 PE=2 SV=1	CARAU	2	0.973119	0.498978	0.867412	0.293664	0.954114	0.0566462
659	4.28	4.44	30.54	10.96	7.692	tr|Q568B3|Q568B3_DANRE	Septin 10 OS=Danio rerio GN=sept10 PE=1 SV=1	DANRE		1.14299	0.343844	0.402025	0.324338	0.0711224	0.0567407
656	2.61	4.14	26.48	9.614	3.582	tr|A0A0R4IE40|A0A0R4IE40_DANRE	Uncharacterized protein OS=Danio rerio GN=mprip PE=1 SV=1	DANRE	3	0.89371	0.131193	0.756269	0.0531126	0.609081	0.0569367
472	4.12	4.12	25.81	18.06	18.06	tr|Q6PHF1|Q6PHF1_DANRE	Calcium regulated heat stable protein 1 OS=Danio rerio GN=carhsp1 PE=1 SV=1	DANRE	3	0.418754	0.0113036	0.564248	0.0090061	0.398143	0.0576051
553	3.52	3.63	34.18	14.68	10.13	tr|Q803N7|Q803N7_DANRE	Casein kinase 2 alpha 1 OS=Danio rerio GN=csnk2a1 PE=1 SV=1	DANRE	3	1.19559	0.586053	0.673433	0.42214	0.356135	0.0576208
844	2.04	2.58	12.91	4.713	2.049	tr|F1Q7G9|F1Q7G9_DANRE	Uncharacterized protein OS=Danio rerio GN=prss16 PE=1 SV=1	DANRE	1	0.809704	0.389314	0.943	0.465911	0.707159	0.0577201
1025	1.7	20.87	62.05	58.97	53.85	tr|F8W493|F8W493_DANRE	14-3-3 protein beta/alpha-B OS=Danio rerio GN=ywhabb PE=1 SV=1	DANRE	20	1.04777	0.583355	1.3312	0.314494	0.571385	0.0577293
914	2	13.99	55.7	43.04	32.28	tr|D6R708|D6R708_HYPMO	60S acidic ribosomal protein P0 OS=Hypophthalmichthys molitrix PE=2 SV=1	HYPMO	8	1.44441	0.384382	2.07664	0.191178	0.389301	0.0577998
944	2	2.16	50	36.89	36.89	tr|A7M8X8|A7M8X8_9TELE	Glyceraldehyde-3-phosphate dehydrogenase (Fragment) OS=Carassius carassius GN=gapdh PE=2 SV=1	9TELE	6	0.721925	0.365029	1.63323	0.189596	1.79343	0.0580273
796	3.62	5.93	30.4	10.07	3.237	tr|A0A0R4IKZ3|A0A0R4IKZ3_DANRE	Uncharacterized protein OS=Danio rerio GN=p4ha2 PE=1 SV=1	DANRE		1.96807	0.0952031	0.256987	0.134932	0.0946397	0.058086
809	3.49	10.26	39.37	6.984	4.96	tr|A9JT26|A9JT26_DANRE	LOC794796 protein OS=Danio rerio GN=rai14 PE=2 SV=1	DANRE		1.09173	0.183264	0.927759	0.267531	0.441751	0.0586665
42	26.28	26.74	40.04	33.51	27.36	tr|Q910C4|Q910C4_CYPCA	ATP synthase subunit alpha OS=Cyprinus carpio PE=2 SV=1	CYPCA	14	1.19631	0.461742	1.08271	0.38125	0.38346	0.0588892
211	9.16	9.22	30.62	18.43	17.07	tr|Q6NVC6|Q6NVC6_DANRE	Nsfl1c protein (Fragment) OS=Danio rerio GN=nsfl1c PE=2 SV=1	DANRE	7	1.95711	0.181877	0.868126	0.00404734	0.24015	0.0593398
823	2.06	2.15	19.34	4.59	4.59	tr|B0S4Z5|B0S4Z5_DANRE	Deoxyhypusine hydroxylase OS=Danio rerio GN=dohh PE=1 SV=1	DANRE	1	0.73363	0.108201	0.399304	0.0857785	0.820297	0.0602569
415	4.74	4.8	23.94	9.653	4.44	tr|Q90Y03|Q90Y03_DANRE	Aldehyde dehydrogenase 1A2 OS=Danio rerio GN=aldh1a2 PE=1 SV=1	DANRE	2	1.03892	0.109596	1.10375	0.25731	0.817833	0.0603024
213	12.03	28.09	99.34	96.03	84.77	tr|Q5XJ62|Q5XJ62_DANRE	Uncharacterized protein OS=Danio rerio GN=myl6 PE=1 SV=1	DANRE		0.682121	0.388107	1.28473	0.00552326	0.834013	0.0604058
881	3.07	3.79	45.92	18.21	4.891	tr|Q803I7|Q803I7_DANRE	Phosphoserine aminotransferase OS=Danio rerio GN=psat1 PE=1 SV=1	DANRE		1.32236	0.326072	0.185708	0.220254	0.0933413	0.0610925
891	2.01	2.39	23.77	8.197	4.098	tr|A0A0R4IVM8|A0A0R4IVM8_DANRE	Uncharacterized protein OS=Danio rerio GN=dnajc8 PE=1 SV=1	DANRE	1	1.10662	0.465539	1.06198	0.510937	0.483029	0.0613106
980	2.61	2.65	42.86	26.79	14.29	tr|Q6Q419|Q6Q419_DANRE	Ribosomal protein S29 OS=Danio rerio GN=rps29 PE=1 SV=1	DANRE		3.44272	0.370017	0.758706	0.28277	0.369627	0.0614246
1324	1.55	1.75	35.26	15.26	4.211	tr|Q6DGQ9|Q6DGQ9_DANRE	Addicsin OS=Danio rerio GN=arl6ip5b PE=1 SV=1	DANRE		9.63891	0.432687	5.99101	0.40684	4.08353	0.0624223
1304	1.68	3.41	18.03	2.852	0.552	tr|F1R6V5|F1R6V5_DANRE	Uncharacterized protein (Fragment) OS=Danio rerio GN=mmrn2a PE=4 SV=2	DANRE		2.24064	0.0335936	1.8838	0.0837364	1.0165	0.0631985
701	2.32	6.51	50.26	33.16	22.28	tr|Q7SXX4|Q7SXX4_DANRE	Uncharacterized protein OS=Danio rerio GN=hpcal1 PE=2 SV=1	DANRE	5	1.76518	0.567908	1.07142	0.482024	0.711041	0.0636416
226	8.63	19.77	86	82	66.67	tr|Q803M7|Q803M7_DANRE	Actin-related protein 2/3 complex subunit 5 OS=Danio rerio GN=arpc5a PE=1 SV=1	DANRE	25	6.36633	0.201759	2.49056	0.140007	0.619625	0.0639364
382	5.25	5.25	25.3	12.25	10.87	tr|E7FC90|E7FC90_DANRE	Uncharacterized protein OS=Danio rerio GN=tom1l2 PE=1 SV=2	DANRE	4	0.70289	0.319384	1.06317	0.350073	1.27613	0.0641406
521	3.92	4.12	29.54	12.81	7.473	tr|B6DUH1|B6DUH1_9TELE	Apolipoprotein E-2 OS=Hemibarbus mylodon GN=apoE-2 PE=2 SV=1	9TELE	2	1.04961	0.41594	1.16046	0.164492	0.991568	0.0647841
677	2.5	2.5	33.71	12.81	7.416	tr|Q1LVK6|Q1LVK6_DANRE	Uncharacterized protein OS=Danio rerio GN=vaspb PE=1 SV=2	DANRE	4	1.07362	0.219771	1.03637	0.142167	0.722831	0.0657708
393	5.01	12.82	59.82	39.29	36.61	tr|Q6PBX7|Q6PBX7_DANRE	Si:ch211-281l24.1 protein (Fragment) OS=Danio rerio GN=efhd1 PE=2 SV=1	DANRE	9	2.78321	0.0412801	1.38201	0.317797	0.805818	0.0668115
542	3.68	3.68	27.18	27.18	27.18	tr|A0A0R4IVA0|A0A0R4IVA0_DANRE	Uncharacterized protein OS=Danio rerio GN=s100w PE=1 SV=1	DANRE	3	1.27142	0.416164	1.01122	0.343208	1.35823	0.0676666
1313	1.62	1.84	15.34	6.027	3.288	tr|Q7T3A5|Q7T3A5_DANRE	Ubiquitin-like 7 OS=Danio rerio GN=ubl7b PE=1 SV=1	DANRE		8.91487	0.272592	1.79145	0.14493	1.11686	0.0679288
1285	1.9	2.12	28.68	13.95	6.977	tr|Q5SPG4|Q5SPG4_DANRE	Protein max OS=Danio rerio GN=max PE=1 SV=1	DANRE		1.33096	0.298174	2.78927	0.0711519	2.86741	0.0685841
74	18.45	18.45	42.83	20.4	17.45	tr|Q6P2A9|Q6P2A9_DANRE	Far upstream element (FUSE) binding protein 1 OS=Danio rerio GN=fubp1 PE=1 SV=1	DANRE	18	1.81079	0.146087	1.45706	0.119963	0.755277	0.0687463
901	2	47.82	76.06	64.44	48.59	tr|Q5SPK6|Q5SPK6_DANRE	Alpha-tropomyosin OS=Danio rerio GN=tpma PE=3 SV=1	DANRE	33	1.2903	0.576945	2.02942	0.229514	0.353463	0.0689294
13	53.45	53.47	61.04	44.96	40.54	tr|D1GJ54|D1GJ54_DANRE	Actn1 isoform c (Fragment) OS=Danio rerio GN=actn1 PE=2 SV=1	DANRE	44	0.983399	0.0383152	0.975512	0.213694	0.527054	0.0689791
300	6.62	30.24	77.25	69.41	61.96	tr|Q5CZQ1|Q5CZQ1_DANRE	Tyrosine 3-monooxygenase/tryptophan 5-monooxygenase activation protein, epsilon polypeptide 2 OS=Danio rerio GN=ywhae2 PE=1 SV=1	DANRE	28	1.18501	0.31049	1.04977	0.362806	0.752097	0.0691433
33	28.77	28.84	78.95	74.85	70.18	tr|A8CV48|A8CV48_CYPCA	Translationally-controlled tumor protein OS=Cyprinus carpio PE=2 SV=1	CYPCA	22	0.88996	0.0494344	1.17859	0.297903	0.47352	0.0692378
267	7.77	7.77	25.57	17.05	17.05	tr|Q6PH06|Q6PH06_DANRE	Uncharacterized protein OS=Danio rerio GN=crkl PE=1 SV=1	DANRE	4	0.945064	0.22539	0.589471	0.201385	0.313524	0.0696165
69	19.2	19.27	81.51	56.16	54.79	tr|Q6PBW7|Q6PBW7_DANRE	Ribosomal protein S19 OS=Danio rerio GN=rps19 PE=1 SV=1	DANRE	11	3.11573	0.0390381	1.8047	0.00151992	0.549016	0.0704208
733	2.21	4.39	20.9	3.58	1.848	tr|B8JLR1|B8JLR1_DANRE	Uncharacterized protein OS=Danio rerio GN=pdcd6ip PE=1 SV=1	DANRE	2	1.72005	0.243225	0.650464	0.391312	0.513803	0.0704351
158	11.33	11.33	55.59	48.25	37.41	tr|Q6ZM50|Q6ZM50_DANRE	Si:dkey-16k6.1 OS=Danio rerio GN=capza1b PE=1 SV=2	DANRE	11	0.961928	0.206641	2.26362	0.0743144	2.66136	0.0709403
422	4.65	4.69	19.65	8.423	4.536	tr|Q6YBS2|Q6YBS2_DANRE	Adenylyl cyclase-associated protein OS=Danio rerio GN=cap1 PE=1 SV=1	DANRE	2	0.888511	0.518272	0.96837	0.477982	0.316429	0.0712199
63	22.05	23.1	23.09	12.52	9.52	tr|F1QI09|F1QI09_DANRE	Uncharacterized protein OS=Danio rerio GN=sorbs2a PE=1 SV=2	DANRE	16	1.81923	0.155561	0.952681	0.127835	0.555691	0.071607
165	11.03	11.12	49.04	22.25	15.31	tr|B0R1D0|B0R1D0_DANRE	Novel protein (Zgc:63709) OS=Danio rerio GN=psmc4 PE=1 SV=1	DANRE	6	1.54033	0.224729	1.08308	0.154483	0.539251	0.0718013
54	24.07	24.56	90.67	86.67	71.33	tr|Q7ZWH4|Q7ZWH4_DANRE	Actin-related protein 2/3 complex subunit 5 OS=Danio rerio GN=arpc5b PE=1 SV=1	DANRE	21	2.96241	0.294145	0.87273	0.382532	0.287763	0.0725433
331	6.12	6.14	20.16	10.63	8.719	tr|Q7ZV56|Q7ZV56_DANRE	Cell division cycle 37 homolog (S. cerevisiae) OS=Danio rerio GN=cdc37 PE=2 SV=1	DANRE	4	1.3897	0.174926	1.16506	0.0676391	0.708449	0.0725527
562	3.45	3.53	26.44	13.79	7.28	tr|Q7ZV77|Q7ZV77_DANRE	Proteasome subunit alpha type OS=Danio rerio GN=psma4 PE=1 SV=1	DANRE	2	2.54879	0.31613	0.836163	0.307793	0.206185	0.0734342
1312	1.62	4.1	19.81	4.082	1.681	tr|A0A0R4IUQ9|A0A0R4IUQ9_DANRE	Uncharacterized protein OS=Danio rerio GN=ilf3b PE=1 SV=1	DANRE		1.03757	0.534589	0.119251	0.162811	0.0769791	0.0737283
102	15.28	49.17	81.05	74.19	62.1	tr|A0A0R4IAL5|A0A0R4IAL5_DANRE	Uncharacterized protein OS=Danio rerio GN=tpm2 PE=1 SV=1	DANRE	40	1.15684	0.270425	1.3699	0.0220775	1.20412	0.0738008
352	5.81	5.9	31.77	11.6	8.84	tr|Q6NX98|Q6NX98_DANRE	Suppression of tumorigenicity 13 (Colon carcinoma) (Hsp70 interacting protein) OS=Danio rerio GN=st13 PE=1 SV=1	DANRE	3	2.0002	0.396711	1.03515	0.563968	0.332959	0.0741889
1336	1.5	3.21	16.94	3.294	3.294	tr|A2BGH3|A2BGH3_DANRE	Uncharacterized protein OS=Danio rerio GN=gal3st1a PE=4 SV=1	DANRE		0.926356	0.516643	0.433725	0.0946122	0.391342	0.0744829
483	5.89	6.24	32.01	9.95	5.307	tr|A0A0R4IRE3|A0A0R4IRE3_DANRE	Inosine-5'-monophosphate dehydrogenase OS=Danio rerio GN=impdh1b PE=1 SV=1	DANRE		0.816617	0.211565	0.103707	0.112002	0.0550591	0.0746621
1332	1.51	1.83	31.95	5.809	4.149	tr|E7F8A6|E7F8A6_DANRE	Uncharacterized protein OS=Danio rerio GN=bcl10 PE=4 SV=1	DANRE		0.79774	0.438708	0.236988	0.16686	0.109744	0.0747156
1035	1.69	1.73	17.18	7.489	3.084	tr|F1QUP1|F1QUP1_DANRE	Uncharacterized protein OS=Danio rerio GN=rpz PE=4 SV=1	DANRE	1	1.55215	0.544916	1.02926	0.255979	1.21877	0.0750194
151	11.6	11.93	45	30.56	28.33	tr|Q08CA7|Q08CA7_DANRE	Zgc:153327 OS=Danio rerio GN=manf PE=2 SV=1	DANRE	7	1.97481	0.0110572	1.27405	0.0078842	0.436255	0.075223
491	4.01	4.05	29.43	5.45	5.45	tr|A0A0R4IGE6|A0A0R4IGE6_DANRE	Uncharacterized protein OS=Danio rerio GN=sh3gl1b PE=1 SV=1	DANRE	2	1.55282	0.291965	1.06527	0.512911	0.885103	0.0757473
71	18.85	18.86	99.33	99.33	85.23	tr|Q6DN21|Q6DN21_CARAU	Calmodulin long form OS=Carassius auratus PE=2 SV=1	CARAU	31	5.94269	6.11261e-06	2.41126	0.0120143	0.871216	0.0765591
162	11.07	11.2	56.02	34.34	22.29	tr|Q6NZW3|Q6NZW3_DANRE	Cofilin 2 (Muscle) OS=Danio rerio GN=cfl2 PE=1 SV=1	DANRE	5	2.91713	0.0389238	1.03261	0.151828	0.46433	0.0767962
665	4.23	6.55	29.2	25.66	18.58	tr|Q6IQJ4|Q6IQJ4_DANRE	Tmed9 protein (Fragment) OS=Danio rerio GN=tmed9 PE=2 SV=1	DANRE		16.9223	0.0674882	11.3479	0.0803581	6.5746	0.0770126
780	2.11	2.12	36.12	15.86	3.084	tr|Q568L0|Q568L0_DANRE	Marcks protein OS=Danio rerio GN=marcksb PE=2 SV=1	DANRE	1	0.949339	0.413974	0.59277	0.555841	0.173584	0.0771088
418	4.72	4.72	46.11	23.32	16.58	tr|Q6P2T6|Q6P2T6_DANRE	Uncharacterized protein OS=Danio rerio GN=csrp2 PE=2 SV=1	DANRE	5	1.49011	0.31782	0.723671	0.212508	0.860045	0.0773488
114	14.05	14.06	72.73	64.94	51.95	tr|Q803J2|Q803J2_DANRE	Ube2n protein OS=Danio rerio GN=ube2na PE=1 SV=1	DANRE	10	1.37661	0.394647	2.428	0.148216	3.51288	0.0773928
1255	2	2.41	43.86	5.965	4.561	sp|A9C3P0|MLEC_DANRE	Malectin OS=Danio rerio GN=mlec PE=3 SV=1	DANRE		0.883164	0.478606	0.263355	0.048444	0.605827	0.0779038
563	3.44	26.66	53.96	40.59	36.63	tr|E7F8Y5|E7F8Y5_DANRE	Translationally-controlled tumor protein homolog OS=Danio rerio GN=tpt1 PE=1 SV=2	DANRE	21	0.855644	0.433761	1.36132	0.209333	2.34322	0.0780359
356	5.72	5.82	45.54	16.83	13.86	tr|Q6PHJ4|Q6PHJ4_DANRE	Hnrpa0 protein (Fragment) OS=Danio rerio GN=hnrnpa0b PE=2 SV=1	DANRE	5	1.80359	0.0506877	0.876748	0.332077	0.457459	0.0787694
991	2.58	4.65	24.64	11.81	3.055	tr|A0A0R4IJD3|A0A0R4IJD3_DANRE	Uncharacterized protein OS=Danio rerio GN=shmt2 PE=1 SV=1	DANRE		2.76697	0.176331	0.279722	0.215394	0.115114	0.0791155
1137	2.2	7.17	49.46	37.5	22.28	tr|Q6P5J4|Q6P5J4_DANRE	Peptidyl-prolyl cis-trans isomerase (Fragment) OS=Danio rerio GN=ppiaa PE=2 SV=1	DANRE		0.867412	0.471169	0.186365	0.0576582	0.0713062	0.0791788
1094	1.44	2.6	9.979	6.369	1.486	tr|Q6PHJ3|Q6PHJ3_DANRE	Carboxypeptidase OS=Danio rerio GN=ctsa PE=2 SV=1	DANRE	1	1.1917	0.413904	1.13674	0.466687	0.115975	0.0793041
956	2	2.03	16.76	5.202	5.202	tr|E7F0H8|E7F0H8_DANRE	Uncharacterized protein OS=Danio rerio GN=hmgb3b PE=1 SV=2	DANRE	1	0.932268	0.526702	1.62007	0.213496	1.32471	0.0795321
212	9.14	11.46	53.05	41.46	31.1	tr|Q6TNR6|Q6TNR6_DANRE	Peptidyl-prolyl cis-trans isomerase OS=Danio rerio GN=ppiab PE=2 SV=1	DANRE	7	1.54534	0.173438	1.11809	0.166687	0.429601	0.0795465
270	7.69	7.69	37.4	34.15	34.15	tr|Q504B1|Q504B1_DANRE	Uncharacterized protein OS=Danio rerio GN=sub1a PE=1 SV=1	DANRE	4	3.38619	0.141505	1.22856	0.328164	0.424352	0.0796941
1319	1.58	1.58	51.61	21.51	11.83	tr|A0A0R4IWN8|A0A0R4IWN8_DANRE	Uncharacterized protein OS=Danio rerio GN=si:ch73-281n10.2 PE=4 SV=1	DANRE		0.79109	0.455095	1.06478	0.285204	0.632671	0.0798793
346	5.95	5.96	42.25	23.24	18.31	tr|Q6PFT7|Q6PFT7_DANRE	Coactosin-like 1 OS=Danio rerio GN=cotl1 PE=1 SV=1	DANRE	5	5.58704	0.131428	1.76843	0.315416	0.394441	0.0799793
647	4.32	21.1	57.89	44.94	38.87	tr|E7F354|E7F354_DANRE	Uncharacterized protein OS=Danio rerio GN=ywhag2 PE=1 SV=1	DANRE		3.03392	1.25423e-05	0.519713	3.5401e-05	0.104713	0.0802099
388	5.05	6.63	33.33	22.22	20.37	sp|Q6PC69|RL10A_DANRE	60S ribosomal protein L10a OS=Danio rerio GN=rpl10a PE=2 SV=1	DANRE	5	1.12222	0.350692	1.77816	0.161312	1.06914	0.0806696
742	2.2	4.89	25.85	3.531	1.554	RRRRRtr|A0A0R4IZI6|A0A0R4IZI6_DANRE	REVERSED Protein Hook homolog 1 OS=Danio rerio GN=hook1 PE=4 SV=1	DANRE	2	1.43087	0.28544	1.18353	0.428578	0.324031	0.0809349
280	7.3	7.67	28.33	23.18	14.16	tr|Q90Z38|Q90Z38_DANRE	Ran binding protein 1 OS=Danio rerio GN=ranbp1 PE=1 SV=1	DANRE	5	2.0929	0.0868353	1.31237	0.284189	0.426023	0.0813049
1267	2	2.04	34.36	4.467	4.467	tr|A3KNQ1|A3KNQ1_DANRE	Uncharacterized protein OS=Danio rerio GN=hmg20a PE=1 SV=1	DANRE		0.883089	0.425074	0.633965	0.275208	0.223715	0.0813885
877	2.02	2.02	15.55	3.485	3.485	tr|Q802U5|Q802U5_DANRE	SH3-domain GRB2-like endophilin B2 OS=Danio rerio GN=sh3glb2b PE=1 SV=1	DANRE	2	0.663268	0.208526	0.535285	0.246609	0.446475	0.0821394
1268	2	2.04	42.68	12.13	5.858	sp|Q63ZW2|MC25A_DANRE	MICOS complex subunit mic25a OS=Danio rerio GN=chchd6a PE=2 SV=1	DANRE		1.26507	0.446431	0.860053	0.299558	0.929597	0.0823419
1123	1.32	2.16	24.5	2.786	0.7685	tr|F8W339|F8W339_DANRE	Uncharacterized protein OS=Danio rerio GN=clip2 PE=1 SV=1	DANRE	1	0.990832	0.535071	0.990832	0.475348	0.990832	0.0823486
933	2.8	3.03	19.05	4.969	4.969	tr|A2BIM6|A2BIM6_DANRE	Uncharacterized protein OS=Danio rerio GN=smap1 PE=1 SV=1	DANRE		1.00488	0.569024	0.152485	0.0261211	0.407432	0.082492
1221	2.02	2.68	42.39	7.443	3.56	tr|A5HMJ6|A5HMJ6_CARAU	Serine/threonine-protein phosphatase OS=Carassius auratus PE=2 SV=1	CARAU		3.96282	0.518048	0.492618	0.213556	0.1826	0.0826844
779	2.11	2.12	25.57	4.59	2.951	tr|A8KBS3|A8KBS3_DANRE	LOC100150317 protein (Fragment) OS=Danio rerio GN=LOC100150317 PE=2 SV=1	DANRE	1	0.937562	0.534597	0.91973	0.502254	0.359983	0.083389
1246	2	9	55.39	30.48	23.05	tr|Q7ZUY0|Q7ZUY0_DANRE	SET translocation (Myeloid leukemia-associated) A OS=Danio rerio GN=seta PE=1 SV=1	DANRE		0.950253	0.52955	2.88452	0.134366	2.35086	0.0835045
1017	1.75	1.85	35.89	11.29	9.677	tr|Q9PTH5|Q9PTH5_DANRE	Proteasome activator subunit 1 OS=Danio rerio GN=psme1 PE=1 SV=1	DANRE	4	1.02521	0.625304	1.9707	0.258537	0.999116	0.0838165
1170	2.11	2.11	26.44	14.94	11.49	tr|Q6DGX4|Q6DGX4_DANRE	Uncharacterized protein OS=Danio rerio GN=gcshb PE=1 SV=1	DANRE		0.486447	0.232759	0.867375	0.27754	0.598212	0.084237
25	34.19	34.19	87.45	77.65	77.65	tr|Q7ZW20|Q7ZW20_DANRE	Tyrosine 3-monooxygenase/tryptophan 5-monooxygenase activation protein, epsilon polypeptide 1 OS=Danio rerio GN=ywhae1 PE=1 SV=1	DANRE	33	5.37603	0.250198	6.47392	0.153409	3.38592	0.0842717
1055	2.4	3.43	39.32	8.594	1.823	tr|B0S642|B0S642_DANRE	3-hydroxyisobutyryl-CoA hydrolase, mitochondrial OS=Danio rerio GN=hibch PE=1 SV=1	DANRE		1.27063	0.334182	2.48265	0.0947945	3.68053	0.0848434
568	3.41	3.41	40.85	6.573	6.573	tr|E7F2B4|E7F2B4_DANRE	Uncharacterized protein OS=Danio rerio GN=crip3 PE=4 SV=1	DANRE	2	4.03207	0.298063	1.77141	0.258335	0.830213	0.0857496
156	11.38	11.51	43.88	30.38	30.38	sp|Q9IB83|PSB1B_CARAU	Proteasome subunit beta type-1-B OS=Carassius auratus GN=psmb1-B PE=2 SV=1	CARAU	8	9.3075	0.00664619	5.25616	0.00954886	2.02606	0.0857621
347	8.3	8.42	37.59	17.31	10.48	tr|Q6NY22|Q6NY22_DANRE	Txndc4 protein (Fragment) OS=Danio rerio GN=erp44 PE=2 SV=1	DANRE		1.58731	0.500074	0.713137	0.29961	0.341543	0.0864659
395	4.99	5.02	27.69	13.46	13.46	tr|A3KP44|A3KP44_DANRE	Zgc:162938 protein OS=Danio rerio GN=prdx4 PE=2 SV=1	DANRE	4	1.15457	0.321695	0.766829	0.586748	0.496891	0.086862
965	2	2	29.38	14.95	7.216	tr|E7F621|E7F621_DANRE	MICOS complex subunit (Fragment) OS=Danio rerio GN=chchd6a PE=1 SV=2	DANRE	1	1.16424	0.367556	1.29548	0.282676	2.21878	0.0870461
909	2	17.15	41.13	28.23	25	tr|Q7ZUY4|Q7ZUY4_DANRE	Nucleobindin 2a OS=Danio rerio GN=nucb2a PE=2 SV=1	DANRE	12	0.881717	0.548224	0.808844	0.451503	0.460985	0.0872071
801	2.08	4.76	28.57	7.305	3.896	tr|A0A0R4IMF6|A0A0R4IMF6_DANRE	Uncharacterized protein OS=Danio rerio GN=eif4ba PE=1 SV=1	DANRE	2	0.975679	0.490406	0.914638	0.279115	1.52972	0.0876134
606	3	3.12	34.07	12.15	5.341	tr|Q7T2P2|Q7T2P2_DANRE	T-complex protein 1 subunit gamma OS=Danio rerio GN=cct3 PE=1 SV=1	DANRE	3	1.4199	0.0160662	0.63285	0.169398	0.15712	0.0879299
680	2.49	2.51	21.05	4.924	1.358	tr|A5PMV7|A5PMV7_DANRE	Uncharacterized protein OS=Danio rerio GN=ppp2r1a PE=1 SV=1	DANRE	1	0.967945	0.210166	0.541499	0.34616	0.442198	0.0880014
1256	2	2.36	51.26	14.29	10.92	tr|Q8JHH1|Q8JHH1_DANRE	Small nuclear ribonucleoprotein D1 OS=Danio rerio GN=snrpd1 PE=1 SV=1	DANRE		0.871111	0.451912	0.30156	0.054484	0.422581	0.0883946
155	11.39	11.61	32.96	25.39	17.15	tr|Q7ZUP6|Q7ZUP6_DANRE	Isocitrate dehydrogenase [NADP] OS=Danio rerio GN=idh2 PE=2 SV=1	NADP	6	1.16622	0.256756	0.871487	0.312888	0.467016	0.089992
296	6.8	9.4	43.3	21.88	20.09	tr|B2GRA4|B2GRA4_DANRE	Chmp4b protein OS=Danio rerio GN=chmp4bb PE=2 SV=1	DANRE	4	0.776255	0.111392	0.909905	0.209626	0.645343	0.0902091
928	2	3.68	42.21	22.54	8.607	tr|Q9PUC4|Q9PUC4_DANRE	Proteasome activator subunit 2 OS=Danio rerio GN=psme2 PE=1 SV=1	DANRE	2	0.752608	0.302127	0.596349	0.293496	1.4235	0.090403
170	14	14.43	61.76	44.12	39.22	tr|A0A0D5MCW9|A0A0D5MCW9_CTEID	Zgc:91909 protein OS=Ctenopharyngodon idella PE=2 SV=1	CTEID		2.50958	0.348634	0.538265	0.441658	0.313526	0.0905182
351	5.83	6.17	38.26	27.83	14.78	tr|Q504C0|Q504C0_DANRE	Ubiquitin carboxyl-terminal hydrolase OS=Danio rerio GN=uchl3 PE=1 SV=1	DANRE	3	0.83894	0.197721	0.909041	0.0909737	0.512302	0.0909324
325	6.19	6.22	50	38.33	34.44	tr|Q6P696|Q6P696_DANRE	Lactoylglutathione lyase OS=Danio rerio GN=glo1 PE=1 SV=1	DANRE	5	2.82988	0.0308487	1.21271	0.0971562	0.664426	0.0916786
773	3.81	3.92	48.84	24.42	24.42	tr|Q6DRC1|Q6DRC1_DANRE	Small nuclear ribonucleoprotein F OS=Danio rerio GN=snrpf PE=2 SV=1	DANRE		1.99662	0.319809	0.17308	2.8963e-05	0.123807	0.0918474
387	5.08	6.11	26.18	14.35	8.36	tr|E7FAT0|E7FAT0_DANRE	Uncharacterized protein OS=Danio rerio GN=sh3kbp1 PE=1 SV=1	DANRE	5	2.21175	0.0464475	0.96464	0.0712993	0.320874	0.0923373
1006	1.78	3.76	15.45	8.333	3.049	tr|A9LDD9|A9LDD9_DANRE	Mitochondrial serine hydroxymethyltransferase OS=Danio rerio GN=shmt2 PE=2 SV=1	DANRE	2	0.97733	0.499656	0.933502	0.304331	0.783504	0.0924366
229	8.6	8.65	27.49	19.63	16.75	tr|A9CQM2|A9CQM2_CARAU	Nuclear assembly protein 1 like OS=Carassius auratus GN=NAP1-like PE=2 SV=1	CARAU	5	1.2828	0.126805	0.852147	0.219587	0.459008	0.093214
586	3.17	5.55	19.32	7.963	1.522	tr|Q1LYG5|Q1LYG5_DANRE	Uncharacterized protein OS=Danio rerio GN=eef2a.1 PE=1 SV=2	DANRE	2	0.96169	0.453131	0.895972	0.570082	0.21912	0.0936759
183	10.24	10.28	55.67	40.67	30	tr|A0A0U2S2Y6|A0A0U2S2Y6_CARAU	Syndecan binding protein 2 OS=Carassius auratus red var. GN=sdcbp2 PE=2 SV=1	CARAU	7	2.5885	0.0740257	1.15481	0.170447	0.46939	0.0937899
161	11.14	12.49	87.04	82.72	56.17	tr|Q08C78|Q08C78_DANRE	Transcription factor BTF3 OS=Danio rerio GN=btf3 PE=1 SV=1	DANRE	11	1.38347	0.131191	0.976685	0.165732	0.400784	0.0938194
912	2.91	4.27	46.11	12.69	3.886	tr|F1QZA5|F1QZA5_DANRE	Uncharacterized protein OS=Danio rerio GN=psmd6 PE=1 SV=1	DANRE		3.38848	0.281165	0.821726	0.486533	0.352819	0.0938533
1176	2.08	5.64	29.51	5.738	2.869	tr|Q1JQ08|Q1JQ08_DANRE	Si:dkeyp-113d7.4 protein (Fragment) OS=Danio rerio GN=krtt1c19e PE=2 SV=1	DANRE		2.52412	0.25594	1.07716	0.167072	0.519996	0.094277
856	2.03	9.12	58.96	45.52	34.33	tr|Q66I80|Q66I80_DANRE	Fatty acid binding protein 11a OS=Danio rerio GN=fabp11a PE=1 SV=1	DANRE	10	0.666481	0.358121	0.708828	0.271798	0.892105	0.0954844
1155	2.14	2.85	31.41	7.344	1.875	tr|A0A0R4ISJ4|A0A0R4ISJ4_DANRE	Uncharacterized protein OS=Danio rerio GN=pdlim5b PE=1 SV=1	DANRE		0.96878	0.0679406	0.0801006	0.0714373	0.0736894	0.0963071
1076	2.35	2.39	30.3	9.697	9.697	tr|Q1LYA0|Q1LYA0_DANRE	Uncharacterized protein OS=Danio rerio GN=fam107b PE=1 SV=1	DANRE		1.20793	0.341387	2.24206	0.0834658	2.0722	0.0963381
1052	1.59	2.59	19.57	6.262	2.544	tr|Q803T9|Q803T9_DANRE	6-phosphogluconate dehydrogenase, decarboxylating OS=Danio rerio GN=pgd PE=2 SV=1	DANRE	1	1.11358	0.585941	0.52669	0.126187	0.292127	0.0963899
1259	2	2.18	65.12	18.02	13.37	tr|F8SNR7|F8SNR7_CARAU	Tight junction protein ZO-1 (Fragment) OS=Carassius auratus PE=2 SV=1	CARAU		0.924708	0.519689	0.0482468	0.0161806	0.485794	0.0975925
820	2.06	2.45	19.59	4.971	3.801	tr|A0A0R4IW96|A0A0R4IW96_DANRE	Uncharacterized protein OS=Danio rerio GN=aip PE=1 SV=1	DANRE	1	1.08727	0.511499	0.744115	0.114142	0.820205	0.0981811
795	2.09	2.32	19.14	2.037	2.037	tr|F1QET7|F1QET7_DANRE	Fascin OS=Danio rerio GN=fscn1a PE=1 SV=1	DANRE	1	0.788102	0.110967	0.58926	0.105275	1.25448	0.0983076
800	2.08	20.2	45.22	36.52	21.22	tr|Q0GC54|Q0GC54_CARAU	HSP60 OS=Carassius auratus PE=2 SV=1	CARAU	14	2.7743	0.330273	1.10661	0.255131	0.615111	0.0988298
90	16.58	18.07	47.7	30.06	25.25	tr|E0YL28|E0YL28_CARAU	Nucleobindin 2 OS=Carassius auratus GN=NUCB2 PE=2 SV=1	CARAU	11	1.95543	0.111184	1.13938	0.14064	2.02977	0.098972
148	11.75	11.76	50.43	35.9	30.34	tr|Q6NYJ1|Q6NYJ1_DANRE	LIM and SH3 protein 1 OS=Danio rerio GN=lasp1 PE=1 SV=1	DANRE	8	2.30874	0.277438	1.39635	0.126154	0.635638	0.0990522
1127	1.31	3.77	12.98	8.287	6.63	tr|Q6AXI3|Q6AXI3_DANRE	RAD23 homolog A (S. cerevisiae) OS=Danio rerio GN=rad23aa PE=2 SV=1	DANRE	2	1.14991	0.466027	0.894542	0.502409	0.143993	0.099277
557	3.49	6.76	35.98	22.18	11.72	tr|Q6DGV0|Q6DGV0_DANRE	Chloride intracellular channel protein OS=Danio rerio GN=clic2 PE=2 SV=1	DANRE	3	1.01863	0.508034	0.867666	0.302933	0.357424	0.0999317
304	6.52	6.84	28.96	14.08	8.16	tr|B2GRK9|B2GRK9_DANRE	Tkt protein OS=Danio rerio GN=tktb PE=2 SV=1	DANRE	5	0.839283	0.17132	0.538503	0.108176	0.590626	0.099992
673	2.53	2.57	39.43	12.6	4.878	tr|A8E5P1|A8E5P1_DANRE	Tubulin folding cofactor B OS=Danio rerio GN=tbcb PE=2 SV=1	DANRE	1	0.816582	0.395279	0.610192	0.188066	0.323732	0.100363
60	22.53	22.6	75	60.58	60.58	tr|X1WGM1|X1WGM1_DANRE	Histone H4 (Fragment) OS=Danio rerio GN=si:dkey-108k21.12 PE=1 SV=1	DANRE	22	1.12569	0.014845	1.09231	0.00643649	0.896117	0.100484
1207	2.03	4.69	17.14	2.917	1.185	tr|Q1RLV3|Q1RLV3_DANRE	LOC567075 protein (Fragment) OS=Danio rerio GN=LOC567075 PE=2 SV=1	DANRE		0.933739	0.536894	0.660111	0.436361	0.838688	0.100696
511	4	4	17.27	8.182	8.182	tr|E7FD23|E7FD23_DANRE	Uncharacterized protein OS=Danio rerio GN=si:dkey-276j7.1 PE=1 SV=1	DANRE	3	1.28015	0.313266	1.74113	0.163242	2.06762	0.100768
308	6.5	13.77	65.12	44.19	44.19	tr|B3DKC6|B3DKC6_DANRE	Si:dkey-216e9.5 protein OS=Danio rerio GN=myl12.2 PE=1 SV=1	DANRE	24	0.781451	0.383844	1.07938	0.325545	0.708619	0.101096
995	1.85	2.52	19.62	1.573	0.4967	RRRRRtr|F1QAB3|F1QAB3_DANRE	REVERSED Uncharacterized protein OS=Danio rerio GN=si:dkey-211m23.2 PE=1 SV=1	DANRE	1	2.08993	0.118	1.727	0.183114	0.266887	0.101454
265	7.83	7.89	44.28	19.19	15.87	tr|Q7T1D8|Q7T1D8_DANRE	Phb OS=Danio rerio GN=phb PE=1 SV=1	DANRE	4	1.79909	0.20734	0.74096	0.189031	0.338735	0.102418
319	6.29	6.29	52.83	52.83	47.17	tr|X1WC82|X1WC82_DANRE	40S ribosomal protein S28 OS=Danio rerio GN=rps28 PE=1 SV=1	DANRE	4	1.14815	0.236099	0.947178	0.235664	0.469633	0.102698
318	6.3	6.38	47.65	17.33	11.91	tr|F1R300|F1R300_DANRE	Uncharacterized protein OS=Danio rerio GN=snrpa1 PE=1 SV=1	DANRE	3	1.95774	0.408463	1.18026	0.355205	0.596567	0.103041
397	4.98	5.03	36.73	18.55	8.727	tr|Q6TGU0|Q6TGU0_DANRE	Myeloid leukemia-associated SET translocation protein OS=Danio rerio GN=setb PE=2 SV=1	DANRE	3	0.915584	0.617185	2.78115	0.0999524	1.5237	0.103259
264	7.89	7.99	47.24	22.09	19.02	tr|Q6PBY8|Q6PBY8_DANRE	S-phase kinase-associated protein 1 OS=Danio rerio GN=skp1 PE=1 SV=1	DANRE	6	2.5842	0.12744	0.89279	0.574291	0.224955	0.103927
240	8.3	8.31	37.5	22.79	22.06	tr|B2GSF5|B2GSF5_DANRE	Histone H3 OS=Danio rerio GN=h3f3b.1 PE=1 SV=1	DANRE	4	4.17332	0.0517799	2.30395	0.0437368	1.25211	0.104283
108	14.74	16.04	57.77	37.84	34.46	tr|A0A0R4IGU0|A0A0R4IGU0_DANRE	Calponin OS=Danio rerio GN=cnn1b PE=1 SV=1	DANRE	27	2.53274	0.234981	1.32618	0.419118	0.716658	0.104414
124	13.49	13.5	66.28	54.07	47.67	tr|F1QRD9|F1QRD9_DANRE	Uncharacterized protein OS=Danio rerio GN=ube2l3a PE=1 SV=1	DANRE	13	1.31902	0.176242	1.25307	0.0419595	0.575662	0.104707
548	5.26	9.52	24.34	18.58	15.04	tr|E7F1Q8|E7F1Q8_DANRE	Uncharacterized protein OS=Danio rerio GN=cltb PE=4 SV=2	DANRE		1.11762	0.504579	1.20022	0.138252	0.937041	0.105019
1249	2	3.77	32.56	9.767	6.977	tr|Q6IQF8|Q6IQF8_DANRE	Peptidyl-prolyl cis-trans isomerase OS=Danio rerio GN=ppih PE=2 SV=1	DANRE		1.0748	0.528347	0.340419	0.325123	0.100543	0.105217
508	4	4.03	42.28	13.82	13.82	tr|B2GQZ0|B2GQZ0_DANRE	Thioredoxin domain-containing protein 17 OS=Danio rerio GN=txndc17 PE=1 SV=1	DANRE	2	0.428629	0.139638	0.626852	0.455835	0.245253	0.106103
443	6.43	6.48	89.86	40.58	36.23	sp|Q6PBK3|RS28_DANRE	40S ribosomal protein S28 OS=Danio rerio GN=rps28 PE=3 SV=1	DANRE		5.03634	0.190866	3.14554	0.0459705	2.60792	0.106688
182	10.25	13.34	34.55	20.11	8.044	tr|B3DKJ0|B3DKJ0_DANRE	Chaperonin containing TCP1, subunit 7 (Eta) OS=Danio rerio GN=cct7 PE=1 SV=1	DANRE	5	2.24001	0.0250869	1.10193	0.196044	0.491289	0.106749
51	24.29	24.87	56.71	47.4	40.69	tr|Q90YC1|Q90YC1_CARAU	Elongation factor 1-alpha OS=Carassius auratus GN=ef-1 alpha PE=2 SV=1	CARAU	28	0.756528	0.519324	1.56059	0.232445	1.0495	0.106849
623	2.81	4.24	20.5	9.5	8.5	tr|F1QKS4|F1QKS4_DANRE	Uncharacterized protein OS=Danio rerio GN=canx PE=1 SV=1	DANRE	4	0.479505	0.0922331	0.652797	0.0424163	0.385624	0.106958
143	12.04	12.53	78.91	49.22	49.22	tr|Q7ZUZ4|Q7ZUZ4_DANRE	Programmed cell death 5 OS=Danio rerio GN=pdcd5 PE=1 SV=1	DANRE	7	1.97538	0.359536	1.67581	0.0820821	0.671036	0.107456
861	2.03	2.51	20.94	15.71	9.948	tr|Q7ZUQ1|Q7ZUQ1_DANRE	Cdc42l protein OS=Danio rerio GN=cdc42l PE=1 SV=1	DANRE	1	0.918144	0.409247	2.28248	0.197016	1.45418	0.107852
1203	2.04	2.07	50	6.481	6.481	tr|C1JCK2|C1JCK2_HYPNO	Palmitoyl-protein thioesterase 1 (Fragment) OS=Hypophthalmichthys nobilis PE=2 SV=1	HYPNO		1.48619	0.309818	1.82742	0.163729	1.72722	0.107984
1146	2.16	70.82	72.11	59.01	52.08	tr|B3GFZ5|B3GFZ5_9TELE	Heat shock cognate 70 OS=Chanodichthys ilishaeformis GN=hsc70 PE=2 SV=1	9TELE		1.47238	0.335004	2.71544	0.0963934	2.35654	0.108138
154	11.41	11.44	34.52	20.51	16.57	tr|A0A0R4IPK7|A0A0R4IPK7_DANRE	Uncharacterized protein OS=Danio rerio GN=vps4b PE=1 SV=1	DANRE	9	1.22225	0.0529858	0.979374	0.0937259	0.573959	0.108219
335	6.11	6.28	29.86	14.71	12.22	sp|Q90YC0|EF1G_CARAU	Elongation factor 1-gamma OS=Carassius auratus GN=eef1g PE=2 SV=1	CARAU	4	2.33201	0.115329	1.03349	0.149856	0.689792	0.108331
350	5.86	6.03	58.7	33.15	20.65	tr|Z4YIG5|Z4YIG5_DANRE	Ras-related protein Rap-1b OS=Danio rerio GN=rap1b PE=1 SV=1	DANRE	3	1.68238	0.277142	0.925492	0.239765	0.40214	0.108672
696	2.37	2.85	27.38	14.07	3.422	sp|Q642H9|RS4X_DANRE	40S ribosomal protein S4, X isoform OS=Danio rerio GN=rps4x PE=2 SV=3	DANRE	1	1.23423	0.335733	0.677671	0.0777919	0.47083	0.108772
654	2.61	4.18	18.91	7.254	3.627	tr|Q7ZVX1|Q7ZVX1_DANRE	Na(+)/H(+) exchange regulatory cofactor NHE-RF OS=Danio rerio GN=slc9a3r1 PE=2 SV=1	DANRE	2	1.50197	0.332401	1.01177	0.155249	0.472715	0.109209
293	6.96	7.88	43.11	31.1	22.26	tr|Q6P0S2|Q6P0S2_DANRE	Voltage-dependent anion channel 3 OS=Danio rerio GN=vdac3 PE=2 SV=1	DANRE	5	2.25411	0.0586646	0.918395	0.37164	0.626103	0.109458
1309	1.64	2.47	24.65	1.709	0.7323	tr|F1QB47|F1QB47_DANRE	Uncharacterized protein OS=Danio rerio GN=eif5b PE=1 SV=2	DANRE		0.989144	0.374866	0.181851	0.0316229	0.487053	0.11061
739	2.21	2.21	21.02	6.006	2.703	tr|Q7ZVD2|Q7ZVD2_DANRE	Nuclear distribution gene C homolog OS=Danio rerio GN=nudc PE=2 SV=1	DANRE	1	2.63683	0.311273	2.87177	0.181533	1.33831	0.110925
128	16.95	17.23	55.07	22.32	20.29	tr|A2BGU5|A2BGU5_DANRE	Uncharacterized protein OS=Danio rerio GN=lrpap1 PE=1 SV=1	DANRE		3.48962	0.0228426	0.939683	0.174517	0.435238	0.111449
321	6.24	8.22	41.36	29.63	23.46	tr|Q3B7E7|Q3B7E7_DANRE	Sorting nexin 3 OS=Danio rerio GN=snx3 PE=1 SV=1	DANRE	5	0.930527	0.317296	1.12788	0.358745	0.75733	0.111537
82	17.57	18.35	58.12	58.12	41.56	tr|B2GNT1|B2GNT1_DANRE	40S ribosomal protein SA OS=Danio rerio GN=rpsa PE=2 SV=1	DANRE	17	3.18938	0.398001	0.845805	0.312897	0.828138	0.111772
132	12.74	12.81	71.24	67.97	50.98	tr|Q9IAD3|Q9IAD3_DANRE	Nucleoside diphosphate kinase OS=Danio rerio GN=nme2b.1 PE=2 SV=1	DANRE	10	1.67875	0.0955416	1.24933	0.176576	0.469793	0.112565
614	2.88	3.32	20.78	8.155	5.437	tr|A5PLJ7|A5PLJ7_DANRE	Oxsr1a protein OS=Danio rerio GN=oxsr1a PE=1 SV=1	DANRE	2	1.13639	0.22441	1.76898	0.395518	1.14691	0.112721
340	8.36	10.39	31.49	9.715	8.04	tr|V5YV35|V5YV35_CYPCA	Calnexin 1 OS=Cyprinus carpio GN=canx1 PE=2 SV=1	CYPCA		1.33086	0.358574	0.746818	0.119756	0.375025	0.112755
618	2.85	2.95	18.21	8.718	3.846	tr|Q90424|Q90424_DANRE	B-catenin OS=Danio rerio GN=ctnnb1 PE=1 SV=1	DANRE	2	1.24823	0.100183	0.872681	0.283431	0.329826	0.112901
210	9.18	9.96	32.35	17.38	14.79	tr|F1QCL7|F1QCL7_DANRE	Uncharacterized protein OS=Danio rerio GN=p4ha1a PE=1 SV=2	DANRE	5	1.20228	0.571932	1.02056	0.535215	0.717989	0.113157
1066	1.52	1.55	20.22	6.18	2.247	tr|Q6NWJ7|Q6NWJ7_DANRE	Solute carrier family 25 (Mitochondrial carrier phosphate carrier), member 3 OS=Danio rerio GN=slc25a3b PE=2 SV=1	DANRE	1	1.90714	0.127098	0.62442	0.339262	0.326456	0.113282
250	8.15	8.15	53.52	41.55	27.46	tr|Q5XJS3|Q5XJS3_DANRE	Uncharacterized protein OS=Danio rerio GN=scp2b PE=1 SV=1	DANRE	5	6.25245	0.182413	2.36789	0.195999	1.81394	0.113365
931	2	2.57	34.78	16.3	10.87	tr|Q7ZUC9|Q7ZUC9_DANRE	SH3 domain binding glutamic acid-rich protein like 3 OS=Danio rerio GN=sh3bgrl3 PE=1 SV=1	DANRE	2	1.88067	0.501837	0.910993	0.438156	2.175	0.113367
220	8.8	9.17	30.49	10.55	7.705	tr|E7EZF4|E7EZF4_DANRE	Uncharacterized protein (Fragment) OS=Danio rerio GN=lsp1 PE=1 SV=2	DANRE	5	1.06402	0.235984	1.23109	0.18557	1.66593	0.113578
197	9.55	32.12	38.64	19.45	15.3	tr|B3DI32|B3DI32_DANRE	Uncharacterized protein OS=Danio rerio GN=vcla PE=1 SV=1	DANRE	29	2.2891	0.331076	0.682046	0.339096	0.745473	0.113591
581	4.9	5.91	30.86	12.35	7.545	tr|Q9PVF7|Q9PVF7_DANRE	Cell-adhesion protein plakoglobin OS=Danio rerio GN=jupa PE=2 SV=1	DANRE		0.871887	0.368631	1.43206	0.104209	1.56361	0.113736
233	8.46	9.66	37	20.04	12.56	tr|Q0P4B3|Q0P4B3_DANRE	Zgc:153192 OS=Danio rerio GN=nucb1 PE=2 SV=1	DANRE	5	0.971853	0.397745	1.05518	0.213998	0.699309	0.113816
152	15.43	15.84	71.01	58.7	45.65	tr|A9JSW0|A9JSW0_DANRE	Peptidyl-prolyl cis-trans isomerase OS=Danio rerio GN=fkbp2 PE=1 SV=1	DANRE		2.23307	0.109777	1.51366	0.0682331	0.447947	0.113933
1119	2.25	3.76	33.06	3.414	0.3104	tr|Q90337|Q90337_CYPCA	Myosin heavy chain OS=Cyprinus carpio PE=2 SV=2	CYPCA		1.33051	0.537618	0.592473	0.430564	0.199889	0.114083
1060	1.55	1.59	13.26	0.6724	0.6724	tr|E7EY32|E7EY32_DANRE	Uncharacterized protein OS=Danio rerio GN=tbc1d30 PE=4 SV=1	DANRE	1	0.809607	0.36727	1.003	0.422492	2.7239	0.114395
449	4.28	4.28	46.05	46.05	32.89	tr|Q3B732|Q3B732_DANRE	Uncharacterized protein OS=Danio rerio GN=hmgn2 PE=1 SV=1	DANRE	5	0.0682619	0.00187211	1.64773	0.128178	1.6639	0.115497
185	10.21	10.7	41.18	29.9	27.45	tr|Q6PC80|Q6PC80_DANRE	Ribosomal protein S5 OS=Danio rerio GN=rps5 PE=1 SV=1	DANRE	9	1.69533	0.0820603	0.717593	0.187954	0.76484	0.116067
827	2.06	2.06	33.33	11.63	11.63	tr|Q66I52|Q66I52_DANRE	NADH dehydrogenase [ubiquinone] iron-sulfur protein 6, mitochondrial OS=Danio rerio GN=ndufs6 PE=2 SV=1	DANRE	1	0.886499	0.496982	0.757259	0.435808	1.453	0.117704
139	12.35	12.44	57.83	37.95	31.33	tr|Q7T1J9|Q7T1J9_DANRE	Ribosomal protein S10 OS=Danio rerio GN=rps10 PE=1 SV=1	DANRE	7	2.76276	0.00123109	1.23353	0.171264	0.713405	0.118454
5	75.22	75.22	45.9	27.62	22.06	tr|F1QC64|F1QC64_DANRE	Uncharacterized protein OS=Danio rerio GN=myh9b PE=1 SV=2	DANRE	66	0.317586	0.193451	1.10249	0.0526254	0.739822	0.119211
199	9.53	9.56	46.41	28.74	18.26	sp|Q9PVK4|LDHBA_DANRE	L-lactate dehydrogenase B-A chain OS=Danio rerio GN=ldhba PE=2 SV=4	DANRE	6	1.43712	0.156907	0.598984	0.0253343	0.420181	0.119783
286	7.15	54.44	56	50.62	42.46	tr|Q6P3L3|Q6P3L3_DANRE	Heat shock protein 5 OS=Danio rerio GN=hspa5 PE=1 SV=1	DANRE	41	0.52012	0.442536	0.792149	0.14884	0.540126	0.120466
1104	1.42	1.51	43.18	10.45	4.091	sp|Q7ZW25|CHM2A_DANRE	Charged multivesicular body protein 2a OS=Danio rerio GN=chmp2a PE=2 SV=1	DANRE	1	4.50966	0.263239	5.49535	0.120796	3.76624	0.120671
425	4.58	5.51	42.19	24.61	10.55	tr|Q9PUC5|Q9PUC5_DANRE	Proteasome activator subunit 3 OS=Danio rerio GN=psme3 PE=2 SV=1	DANRE	2	1.09009	0.310039	1.45242	0.140158	0.411074	0.121184
203	9.38	21.88	63.82	51.63	35.37	tr|Q7T3G2|Q7T3G2_DANRE	Tyrosine 3-monooxygenase/tryptophan 5-monooxygenase activation protein, eta polypeptide OS=Danio rerio GN=ywhah PE=1 SV=1	DANRE	17	1.89324	0.353988	1.17486	0.535751	0.791944	0.121655
486	4.03	4.09	40.3	40.3	38.81	tr|E7FEZ9|E7FEZ9_DANRE	Copper chaperone Atox1 OS=Danio rerio GN=atox1 PE=1 SV=1	DANRE	2	1.16874	0.547363	0.842662	0.163303	0.964031	0.122383
681	2.48	3.17	36.87	16.59	11.06	tr|Q6PC73|Q6PC73_DANRE	Growth factor receptor-bound protein 2 OS=Danio rerio GN=grb2b PE=1 SV=1	DANRE	2	1.43127	0.288167	0.859741	0.347202	0.299632	0.122696
312	6.43	6.43	43.72	32.09	19.53	sp|Q7ZZX9|RAN_CARAU	GTP-binding nuclear protein Ran OS=Carassius auratus GN=ran PE=2 SV=1	CARAU	3	1.36329	0.134504	0.658654	0.124084	0.449694	0.123299
805	2.07	4.42	34.56	12.5	12.5	tr|A0A0G2L2L7|A0A0G2L2L7_DANRE	Uncharacterized protein OS=Danio rerio PE=3 SV=1	DANRE	3	0.654664	0.350927	0.734896	0.422037	2.17935	0.123314
723	2.26	7.61	23.89	6.377	3.239	tr|F1R8J7|F1R8J7_DANRE	Uncharacterized protein OS=Danio rerio GN=rai14 PE=1 SV=1	DANRE	5	0.929597	0.471489	1.08199	0.409742	0.795847	0.123787
417	4.72	5.35	28.03	9.946	5.606	tr|I1W1I7|I1W1I7_CARAU	Glucose-6-phosphate isomerase OS=Carassius auratus GN=GPI PE=2 SV=1	CARAU	3	1.61757	0.608653	1.21793	0.386851	0.53865	0.124091
269	7.69	8.31	52.85	30.05	25.91	tr|Q0P3X9|Q0P3X9_DANRE	Zgc:153713 OS=Danio rerio GN=zgc:153713 PE=2 SV=1	DANRE	4	1.18608	0.158258	1.0772	0.275782	0.192779	0.124177
806	2.07	4.15	40	10.56	10.56	tr|Q803D1|Q803D1_DANRE	ADP-ribosylation factor 1 OS=Danio rerio GN=arf1 PE=1 SV=1	DANRE	2	1.23028	0.56705	1.04199	0.494094	0.281161	0.124485
405	4.9	5.69	51.74	29.02	17.67	tr|A9JTC0|A9JTC0_DANRE	Annexin OS=Danio rerio GN=anxa5b PE=2 SV=1	DANRE	6	2.96767	0.118806	1.18278	0.342359	0.591749	0.124972
401	4.93	5.33	44.44	30.56	23.89	tr|Q6P5M5|Q6P5M5_DANRE	Novel protein similar to vertebrate ADP-ribosylation factor 4 (ARF4) (Zgc:77650) OS=Danio rerio GN=arf5 PE=1 SV=1	DANRE	3	2.29799	0.158057	3.40486	0.168623	2.26864	0.125406
1108	1.38	2.35	11.46	1.228	0.3071	tr|Q20JQ4|Q20JQ4_DANRE	Sodium channel protein OS=Danio rerio GN=scn12ab PE=2 SV=1	DANRE	1	1.13999	0.423218	1.01377	0.383928	0.408166	0.125549
761	3.86	3.9	43.09	20.73	7.724	tr|Q803K6|Q803K6_DANRE	Tbcb protein OS=Danio rerio GN=tbcb PE=2 SV=1	DANRE		1.56019	0.451021	0.736735	0.46815	0.331203	0.125655
1258	2	2.21	16.67	4.233	3.175	tr|A3KPI6|A3KPI6_DANRE	Uncharacterized protein OS=Danio rerio GN=si:ch211-288g17.3 PE=4 SV=1	DANRE		1.26427	0.374225	1.02744	0.414156	2.08755	0.126286
1147	2.16	13.42	38.26	18.79	17.11	tr|Q5SPD0|Q5SPD0_DANRE	Eef1db protein OS=Danio rerio GN=eef1db PE=1 SV=1	DANRE		0.856373	0.437217	0.214879	0.086415	0.113587	0.126551
292	9.61	12.41	36.45	11.36	5.512	tr|F1QU77|F1QU77_DANRE	Uncharacterized protein OS=Danio rerio GN=zmp:0000001167 PE=4 SV=2	DANRE		1.87076	0.0597716	0.689865	0.105515	0.242267	0.126843
126	13.32	13.7	38.36	30.49	29.18	tr|Q5XJ95|Q5XJ95_DANRE	PRKC, apoptosis, WT1, regulator like OS=Danio rerio GN=pawr PE=2 SV=1	DANRE	14	2.29197	0.0349857	1.04871	0.0682318	0.687124	0.12693
204	9.38	9.38	80.26	75	64.47	tr|T1RTL7|T1RTL7_CARAU	Heat shock protein 10 (Fragment) OS=Carassius auratus PE=2 SV=1	CARAU	5	2.08823	0.102067	1.92916	0.0757376	0.77086	0.127198
260	10.52	17.01	78.24	64.35	56.02	tr|A0A0R4IAP6|A0A0R4IAP6_DANRE	Transgelin OS=Danio rerio GN=tagln2 PE=1 SV=1	DANRE		3.25158	0.366357	2.78927	0.149212	4.02882	0.127217
745	2.19	2.25	17.7	9.292	4.867	tr|Q6NUY0|Q6NUY0_DANRE	Adenylate kinase 4, mitochondrial OS=Danio rerio GN=ak4 PE=1 SV=1	DANRE	1	2.04082	0.442661	1.06069	0.531336	0.944666	0.127643
1344	1.44	1.52	17.67	5.263	3.759	RRRRRtr|O42245|O42245_DANRE	REVERSED Atonal homologue-1 OS=Danio rerio GN=atoh1a PE=2 SV=1	DANRE		1.06282	0.424584	1.1704	0.354414	0.532384	0.127909
512	3.97	4.29	8.853	3.865	1.746	tr|A8BBI2|A8BBI2_DANRE	cDNA, clone cssl:d0554 (Fragment) OS=Danio rerio GN=tlr8b PE=2 SV=1	DANRE	2	0.776255	0.495878	0.82043	0.522416	0.388978	0.128732
849	2.04	2.04	21.99	9.574	5.319	tr|R4GEX4|R4GEX4_DANRE	Uncharacterized protein (Fragment) OS=Danio rerio GN=eif3f PE=1 SV=1	DANRE	1	0.687687	0.260838	0.612922	0.0519016	0.627262	0.129054
133	12.7	12.75	30.52	18.49	11.36	tr|Q6PFS4|Q6PFS4_DANRE	MICOS complex subunit MIC60 OS=Danio rerio GN=immt PE=1 SV=1	DANRE	9	3.07635	0.0138169	1.70429	0.0351149	0.716678	0.129186
475	4.08	4.82	28.93	9.434	6.604	tr|Q7ZVK5|Q7ZVK5_DANRE	Pcbp2 protein OS=Danio rerio GN=pcbp2 PE=1 SV=1	DANRE	2	1.34474	0.241173	0.655317	0.234959	0.467943	0.129354
52	24.19	24.52	57.73	44.77	35.91	tr|Q6IQ72|Q6IQ72_DANRE	Proteasome (Prosome, macropain) 26S subunit, ATPase, 1b OS=Danio rerio GN=psmc1b PE=1 SV=1	DANRE	15	2.17809	0.148521	1.1805	0.112619	0.46054	0.130094
1180	2.07	2.49	18.36	4.752	3.024	tr|A0A0U2JST0|A0A0U2JST0_CARAU	Sorting nexin 9 (Fragment) OS=Carassius auratus red var. GN=snx9b PE=2 SV=1	CARAU		0.83999	0.502466	0.345217	0.43056	0.163984	0.130392
374	5.42	5.42	52.88	52.88	41.35	sp|Q98874|ERH_DANRE	Enhancer of rudimentary homolog OS=Danio rerio GN=erh PE=3 SV=1	DANRE	5	1.38088	0.125562	0.673066	0.115585	0.193852	0.130504
140	12.29	13.26	41.47	30.59	17.94	tr|Q6NYU8|Q6NYU8_DANRE	Heterogeneous nuclear ribonucleoprotein A/B OS=Danio rerio GN=hnrnpaba PE=1 SV=1	DANRE	7	1.39446	0.137631	0.774038	0.398694	0.557044	0.131084
186	10	26.9	96.03	96.03	84.77	tr|E9QB41|E9QB41_DANRE	Uncharacterized protein OS=Danio rerio GN=myl6 PE=1 SV=1	DANRE	48	0.343633	0.238113	0.922173	0.391899	0.501944	0.131195
1211	2.03	2.81	17.4	6.077	1.934	tr|F1RA33|F1RA33_DANRE	Adenosine deaminase OS=Danio rerio GN=ada PE=1 SV=1	DANRE		0.765727	0.338763	0.151773	0.0381056	0.588224	0.132065
223	8.67	8.67	34.9	30.87	30.87	tr|Q568Q7|Q568Q7_DANRE	Stathmin OS=Danio rerio GN=stmn1b PE=1 SV=1	DANRE	11	2.24429	0.163582	1.21721	0.146852	0.396513	0.132491
44	25.99	44.66	57.05	41.84	32.63	tr|Q7SYE2|Q7SYE2_DANRE	Actinin, alpha 4 OS=Danio rerio GN=actn4 PE=2 SV=1	DANRE	30	1.46476	0.00276353	0.869557	0.0402458	0.412327	0.132854
1092	2.3	6.47	41.18	27.15	22.62	tr|Q7ZVP2|Q7ZVP2_DANRE	RAB5C, member RAS oncogene family OS=Danio rerio GN=rab5c PE=1 SV=1	DANRE		3.581	0.482597	0.438718	0.34979	0.164849	0.132906
153	11.59	11.59	56.6	44.34	44.34	tr|B1A602|B1A602_CARAU	Mitochondrial cytochrome c oxidase subunit IV (Fragment) OS=Carassius auratus GN=COXIV PE=2 SV=1	CARAU	8	2.12625	0.0210532	1.54025	0.087445	0.737366	0.133769
1130	1.3	1.3	15.56	4.28	4.28	sp|Q6P0V6|RL8_DANRE	60S ribosomal protein L8 OS=Danio rerio GN=rpl8 PE=2 SV=3	DANRE	1	0.995922	0.528894	1.0178	0.52811	1.81472	0.134702
291	7.01	7.05	27.21	18.63	11.27	tr|Q6P3G9|Q6P3G9_DANRE	Thioredoxin domain containing 4 (Endoplasmic reticulum) OS=Danio rerio GN=erp44 PE=1 SV=1	DANRE	4	0.950695	0.2654	0.757552	0.253839	0.462856	0.13517
915	2	13.97	59.88	52.91	44.19	tr|Q6PHJ8|Q6PHJ8_DANRE	Myosin, light polypeptide 9, like OS=Danio rerio GN=myl12.1 PE=1 SV=1	DANRE	24	2.49413	0.427395	2.12781	0.156549	2.48004	0.135386
510	4	4	44.95	12.12	12.12	tr|Q6DH53|Q6DH53_DANRE	Zgc:92643 OS=Danio rerio GN=psmd9 PE=2 SV=1	DANRE	2	0.728158	0.288167	0.954114	0.459796	0.377345	0.136526
1054	1.59	1.62	16.95	13.56	13.56	tr|Q6DGI1|Q6DGI1_DANRE	Uncharacterized protein OS=Danio rerio GN=zgc:92912 PE=1 SV=1	DANRE	1	0.887306	0.470427	0.972747	0.573432	2.11227	0.138364
975	2	2	21.85	10.6	10.6	sp|Q802G7|SELM_DANRE	Selenoprotein M OS=Danio rerio GN=selm PE=2 SV=2	DANRE	1	0.403145	0.0925086	0.796877	0.274486	0.918178	0.139135
271	7.67	8.06	17.6	11.68	7.739	tr|F1Q9I7|F1Q9I7_DANRE	Uncharacterized protein OS=Danio rerio GN=snx1a PE=1 SV=1	DANRE	4	1.46034	0.206017	1.07207	0.262125	0.54896	0.140195
886	3.06	5.97	44.29	9.689	1.961	tr|B0UYE9|B0UYE9_DANRE	Uncharacterized protein OS=Danio rerio GN=gripap1 PE=1 SV=1	DANRE		1.1705	0.104642	0.121421	0.294913	0.047865	0.141033
725	2.25	3.11	12.97	1.838	0.5322	tr|X1WBL0|X1WBL0_DANRE	Uncharacterized protein OS=Danio rerio GN=chd3 PE=4 SV=1	DANRE	1	1.19819	0.361861	1.17454	0.350213	1.88918	0.14337
903	2	29.64	46.58	33.86	29.89	tr|A0A0G2KHA1|A0A0G2KHA1_DANRE	Uncharacterized protein OS=Danio rerio PE=1 SV=1	DANRE	34	1.08421	0.549305	1.51975	0.24649	0.636176	0.144529
297	6.8	7.33	32.39	16.38	7.91	tr|Q7ZYX4|Q7ZYX4_DANRE	Chaperonin containing TCP1, subunit 6A (Zeta 1) OS=Danio rerio GN=cct6a PE=1 SV=1	DANRE	4	2.14089	0.0286808	1.63824	0.127605	0.793691	0.14467
986	1.88	2.09	21.92	6.309	1.42	tr|Q6P3L1|Q6P3L1_DANRE	Polyadenylate-binding protein OS=Danio rerio GN=pabpc1b PE=1 SV=1	DANRE	1	1.057	0.12413	0.98629	0.345068	0.949078	0.144886
1349	1.38	1.74	14.09	4.619	1.848	RRRRRtr|A0A0R4IP06|A0A0R4IP06_DANRE	REVERSED Uncharacterized protein OS=Danio rerio GN=nudt12 PE=1 SV=1	DANRE		6.3393	0.295139	2.61426	0.530659	2.29591	0.144967
657	4.28	4.45	64.6	31.86	11.5	tr|Q6NWK4|Q6NWK4_DANRE	Atp6v1e1 protein OS=Danio rerio GN=atp6v1e1b PE=1 SV=1	DANRE		9.37602	0.0829821	5.60861	0.198444	2.31415	0.14519
225	8.64	9.1	65.38	42.31	28.21	tr|Q4VBR8|Q4VBR8_DANRE	Proteasome subunit alpha type OS=Danio rerio GN=psma2 PE=2 SV=1	DANRE	4	1.35288	0.192375	0.733	0.255997	0.320172	0.146052
552	3.53	3.82	33.25	10.33	5.793	tr|A9C3T0|A9C3T0_DANRE	Uncharacterized protein OS=Danio rerio GN=prkar2aa PE=1 SV=1	DANRE	2	0.985283	0.527101	1.45308	0.21786	0.729189	0.146068
536	3.73	4.36	31.8	13.11	8.197	tr|Q7ZUB8|Q7ZUB8_DANRE	Translocase of outer mitochondrial membrane 34 OS=Danio rerio GN=tomm34 PE=2 SV=1	DANRE	2	2.12184	0.398722	0.913623	0.300606	0.822766	0.146584
543	3.66	3.77	40.14	10.56	8.451	tr|A0A0R4IW64|A0A0R4IW64_DANRE	Uncharacterized protein OS=Danio rerio GN=rsu1 PE=1 SV=1	DANRE	2	1.5395	0.0726619	0.6345	0.514689	0.188856	0.146775
1124	2.25	2.69	20.58	3.43	1.083	tr|A8KBK1|A8KBK1_DANRE	Zgc:173581 protein OS=Danio rerio GN=zgc:173581 PE=2 SV=1	DANRE		7.4628	0.207734	8.56373	0.0790434	4.63351	0.147593
1037	1.68	3.49	8.75	2.812	1.563	tr|A0A0G2L4K7|A0A0G2L4K7_DANRE	Uncharacterized protein OS=Danio rerio PE=4 SV=1	DANRE	2	1.18729	0.477221	1.24177	0.432489	0.255413	0.147678
309	6.47	6.54	25.98	13.54	11.57	tr|Q7ZVL3|Q7ZVL3_DANRE	Dihydrolipoamide S-succinyltransferase OS=Danio rerio GN=dlst PE=2 SV=1	DANRE	7	3.58931	0.182673	1.67768	0.206166	0.456372	0.147935
288	7.12	7.12	53.44	50.38	50.38	tr|Q6PBS9|Q6PBS9_DANRE	Zgc:73265 OS=Danio rerio GN=paip2b PE=2 SV=1	DANRE	7	0.977496	0.343174	1.17407	0.154412	0.219379	0.148824
982	1.91	2.09	20.95	3.888	3.024	tr|A0A0U2RUP4|A0A0U2RUP4_9TELE	Sorting nexin 9 (Fragment) OS=allotetraploid Carassius auratus red var. x Cyprinus carpio GN=snx9b PE=2 SV=1	9TELE	1	0.745869	0.30758	0.704907	0.263566	0.744012	0.150129
1263	2	2.07	26.67	12.22	12.22	sp|Q6DEM5|TIM8A_DANRE	Mitochondrial import inner membrane translocase subunit Tim8 A OS=Danio rerio GN=timm8a PE=3 SV=1	DANRE		1.08172	0.565999	1.00223	0.463292	0.54231	0.150546
252	8.14	8.17	72.73	53.25	46.75	tr|L7UK81|L7UK81_CARAU	Superoxide dismutase [Cu-Zn] OS=Carassius auratus ssp. 'Pengze' PE=2 SV=1	Cu-Zn	9	2.03392	0.161934	1.23819	0.245445	0.425285	0.150558
290	7.05	7.05	31.93	28.57	28.57	tr|Q6P6E7|Q6P6E7_DANRE	Ribosomal protein S20 OS=Danio rerio GN=rps20 PE=2 SV=1	DANRE	4	1.0332	0.315776	0.85776	0.366303	0.715544	0.150741
109	14.68	15.3	60.56	52.99	41.04	tr|Q6P0I2|Q6P0I2_DANRE	Proteasome subunit alpha type OS=Danio rerio GN=psma8 PE=1 SV=1	DANRE	11	2.34829	0.00299673	1.03336	0.10162	0.302837	0.151012
412	4.76	5.57	28.27	11.23	3.831	tr|E9QCS7|E9QCS7_DANRE	Uncharacterized protein OS=Danio rerio GN=hgs PE=1 SV=2	DANRE	3	1.10577	0.0457071	0.735234	0.055883	0.412503	0.15132
987	1.88	1.9	32.8	19.6	4.4	tr|A0A0M5KF83|A0A0M5KF83_MYLPI	Peroxiredoxin 3 OS=Mylopharyngodon piceus PE=2 SV=1	MYLPI	1	0.695385	0.30565	0.820778	0.420243	0.620218	0.151416
442	4.36	4.4	45.27	29.35	12.94	tr|Q66IB0|Q66IB0_DANRE	Lin-7 homolog C (C. elegans) OS=Danio rerio GN=lin7c PE=1 SV=1	DANRE	2	3.35348	0.036863	1.59924	0.204206	0.763846	0.151438
555	3.52	3.63	21.02	8.407	6.195	tr|F1Q5Z8|F1Q5Z8_DANRE	Sequestosome 1 OS=Danio rerio GN=sqstm1 PE=2 SV=1	DANRE	2	1.68996	0.326731	1.45442	0.346216	0.672518	0.151523
403	4.91	5.31	43	30.92	24.64	tr|I7JI04|I7JI04_CYPCA	HN1-like protein OS=Cyprinus carpio PE=2 SV=1	CYPCA	7	1.79479	0.189523	1.82763	0.16923	1.98055	0.152964
859	2.03	3.05	20.25	5.317	3.681	tr|Q803B3|Q803B3_DANRE	Ubiquitin specific protease 14 (TRNA-guanine transglycosylase) OS=Danio rerio GN=usp14 PE=2 SV=1	DANRE	2	0.661142	0.405829	1.07184	0.345377	0.328755	0.154118
338	6.11	6.22	36.31	16.07	16.07	tr|Q6NZZ2|Q6NZZ2_DANRE	Actin-related protein 2/3 complex subunit 4 OS=Danio rerio GN=arpc4 PE=1 SV=1	DANRE	3	1.79823	0.0511312	0.780383	0.164298	0.294185	0.154624
383	5.25	5.25	43.07	34.31	29.93	tr|A8WGS0|A8WGS0_DANRE	Cyb5a protein OS=Danio rerio GN=cyb5a PE=1 SV=1	DANRE	3	1.37785	0.442737	0.726218	0.193888	0.498995	0.154636
816	2.06	2.64	18.77	7.443	3.56	tr|Q567Y8|Q567Y8_DANRE	Serine/threonine-protein phosphatase OS=Danio rerio GN=ppp2ca PE=2 SV=1	DANRE	1	0.972788	0.58545	0.942139	0.549795	0.559793	0.154891
330	6.12	7.06	60.66	40.98	23.77	sp|Q5D016|PFD1_DANRE	Prefoldin subunit 1 OS=Danio rerio GN=pfdn1 PE=2 SV=1	DANRE	3	0.737299	0.160037	1.29067	0.4648	1.2586	0.155105
990	1.87	1.88	31.41	11.51	1.918	tr|Q802X3|Q802X3_DANRE	Calrl protein OS=Danio rerio GN=calr3b PE=2 SV=1	DANRE	1	1.11921	0.17616	0.683762	0.0631621	0.500326	0.155972
577	3.3	3.36	49.4	5.516	5.516	tr|A3KMT0|A3KMT0_DANRE	Uncharacterized protein OS=Danio rerio GN=zgc:158803 PE=1 SV=1	DANRE	2	1.01883	0.583112	1.1354	0.559367	0.804877	0.156627
326	6.18	6.3	45.23	28.63	22.41	tr|Q6TGV6|Q6TGV6_DANRE	Proteasome subunit alpha type OS=Danio rerio GN=psma5 PE=1 SV=1	DANRE	8	2.66723	0.154268	1.57386	0.288466	0.856319	0.156956
216	9	9.09	33.44	20.86	17.48	tr|B2GNX4|B2GNX4_DANRE	Glrx3 protein OS=Danio rerio GN=glrx3 PE=2 SV=1	DANRE	6	2.82958	0.0731157	1.27355	0.0951327	0.553366	0.157318
535	5.42	5.51	32.18	16.09	16.09	sp|O42248|GBLP_DANRE	Guanine nucleotide-binding protein subunit beta-2-like 1 OS=Danio rerio GN=gnb2l1 PE=2 SV=1	DANRE		1.68283	0.179041	0.196346	0.358603	0.0490068	0.157506
1353	1.37	1.77	24.09	2.658	0.9967	tr|Q6GML3|Q6GML3_DANRE	BTB (POZ) domain containing 9 OS=Danio rerio GN=btbd9 PE=2 SV=1	DANRE		0.930059	0.407855	0.766083	0.131694	0.208965	0.157827
166	11.03	11.1	41.29	36.13	36.13	tr|F1QGI3|F1QGI3_DANRE	Uncharacterized protein OS=Danio rerio GN=rpl23a PE=1 SV=1	DANRE	8	3.26784	0.0669394	2.09308	0.0219778	1.25819	0.158865
907	2	17.57	58.12	58.12	41.56	tr|R4L845|R4L845_CTEID	40S ribosomal protein SA OS=Ctenopharyngodon idella GN=LAMR1 PE=2 SV=1	CTEID	17	2.63073	0.655494	0.864792	0.533468	0.402174	0.159758
1359	1.33	1.64	33.88	6.612	4.959	tr|Q6GML9|Q6GML9_DANRE	Unc119.2 protein (Fragment) OS=Danio rerio GN=unc119b PE=2 SV=1	DANRE		1.10164	0.452655	2.05471	0.0943054	0.412021	0.159793
1148	2.16	6.68	32.14	11.38	10.58	tr|A0A0G2KYR2|A0A0G2KYR2_DANRE	Uncharacterized protein OS=Danio rerio GN=si: ch211-223l2.4 PE=1 SV=1	DANRE		1.61463	0.059649	1.48068	0.377381	0.586628	0.160003
245	8.22	8.22	62.94	32.94	27.65	tr|B2LLJ5|B2LLJ5_CARAU	Glutathione S-transferase mu (Fragment) OS=Carassius auratus PE=2 SV=1	CARAU	7	4.07197	0.0115404	1.78955	0.0372613	0.970654	0.160103
996	1.83	2.32	18.9	2.812	1.8	tr|A0A0R4IAW3|A0A0R4IAW3_DANRE	Uncharacterized protein OS=Danio rerio GN=ncam1a PE=1 SV=1	DANRE	5	0.864773	0.442198	0.946524	0.437573	1.75562	0.161298
333	6.12	6.14	27.62	23.81	23.81	sp|Q6Q415|RL36_DANRE	60S ribosomal protein L36 OS=Danio rerio GN=rpl36 PE=3 SV=1	DANRE	3	6.69491	0.184523	3.89001	0.0404872	1.8793	0.162039
285	7.2	9.02	30.56	22.47	13.64	tr|Q6P0G5|Q6P0G5_DANRE	Tfg protein OS=Danio rerio GN=tfg PE=1 SV=1	DANRE	6	0.979539	0.124155	0.719335	0.339289	0.337357	0.163304
703	2.31	5.1	20.69	3.138	1.511	tr|Q8JFT4|Q8JFT4_DANRE	Novel protein similar to human intersectin (SH3 domain protein, ITSN1) OS=Danio rerio GN=dZ173A8.1-001 PE=4 SV=1	DANRE	3	0.972912	0.542814	1.06045	0.350061	0.69114	0.163571
685	2.45	2.93	47.45	25	6.633	tr|A8VTJ8|A8VTJ8_CARAU	Glutathione S-transferase theta OS=Carassius auratus GN=GST Theta PE=2 SV=1	CARAU	1	1.29719	0.36173	0.740962	0.263665	0.316398	0.163825
136	12.58	14.54	37.69	14.71	11.26	tr|F1QXP8|F1QXP8_DANRE	Uncharacterized protein OS=Danio rerio GN=khsrp PE=1 SV=1	DANRE	8	3.21036	0.0625623	1.76942	0.0694545	0.965723	0.166496
359	5.69	5.99	32.73	11.36	9.545	tr|Q6NZT9|Q6NZT9_DANRE	Uncharacterized protein OS=Danio rerio GN=srsf2b PE=1 SV=1	DANRE	3	1.03366	0.183445	0.86724	0.482392	0.417826	0.167518
259	8.03	10.55	34.9	18.12	17	tr|Q503H2|Q503H2_DANRE	GDP dissociation inhibitor 1 OS=Danio rerio GN=gdi1 PE=2 SV=1	DANRE	7	1.85896	0.274277	1.25845	0.175875	0.664798	0.169053
198	12.49	43.04	50.23	17.08	12.14	tr|F1R889|F1R889_DANRE	Uncharacterized protein OS=Danio rerio GN=myh9a PE=1 SV=2	DANRE		3.38848	0.230746	3.76767	0.22466	1.94926	0.169106
534	3.76	3.97	27.54	11.23	9.783	tr|A0A0R4IZ33|A0A0R4IZ33_DANRE	Toll-interacting protein OS=Danio rerio GN=tollip PE=1 SV=1	DANRE	2	0.591662	0.210968	0.714867	0.293483	2.06661	0.169845
1279	1.92	2.29	26.11	9.444	5	tr|Q6NWJ2|Q6NWJ2_DANRE	Signal peptidase complex subunit 3 homolog (S. cerevisiae) OS=Danio rerio GN=spcs3 PE=1 SV=1	DANRE		0.770118	0.359231	1.02291	0.480394	0.644024	0.170811
416	4.73	4.78	33.79	14.32	11.68	tr|A0A0R4IXZ9|A0A0R4IXZ9_DANRE	Uncharacterized protein OS=Danio rerio GN=enah PE=1 SV=1	DANRE	5	1.03757	0.332072	0.993041	0.291461	0.304519	0.171225
1061	2.38	2.44	24.62	3.462	3.462	tr|A9JT35|A9JT35_DANRE	Uncharacterized protein (Fragment) OS=Danio rerio PE=2 SV=1	DANRE		1.50662	0.221224	2.22929	0.10005	1.70078	0.171225
390	5.05	5.18	37.61	19.47	14.16	tr|A7XZW3|A7XZW3_CTEID	Glutathione S-transferase OS=Ctenopharyngodon idella PE=2 SV=1	CTEID	3	0.916696	0.266091	0.981811	0.219671	0.277561	0.171276
311	6.44	6.84	35.59	22.65	6.765	tr|Q5U369|Q5U369_DANRE	Annexin OS=Danio rerio GN=anxa3b PE=1 SV=1	DANRE	3	3.05397	0.0724182	1.14638	0.267138	0.3736	0.171323
191	9.83	11.4	22.86	18.09	17.93	tr|F1QC03|F1QC03_DANRE	Uncharacterized protein OS=Danio rerio GN=zyx PE=1 SV=1	DANRE	10	1.18498	0.137049	1.47506	0.0803302	0.820285	0.172016
262	7.93	8.35	59.91	32.08	26.42	tr|Q7T366|Q7T366_DANRE	Golgi SNAP receptor complex member 2 OS=Danio rerio GN=gosr2 PE=1 SV=1	DANRE	5	2.10876	0.565774	1.12683	0.57093	0.583937	0.172165
850	3.25	3.72	37.27	6.037	4.987	tr|E7F6M0|E7F6M0_DANRE	Uncharacterized protein OS=Danio rerio GN=nck1b PE=4 SV=1	DANRE		3.47266	0.515983	0.336238	0.391412	0.201984	0.173434
98	15.79	16.07	31.64	15.52	15.52	tr|A0A0R4IJ91|A0A0R4IJ91_DANRE	Uncharacterized protein OS=Danio rerio GN=slmapa PE=1 SV=1	DANRE	15	2.17579	0.283114	1.92673	0.295216	0.959533	0.174116
239	8.32	10.48	36.53	23.47	22.4	tr|Q7ZU64|Q7ZU64_DANRE	Capg protein (Fragment) OS=Danio rerio GN=capgb PE=2 SV=1	DANRE	7	2.69695	0.475549	1.31587	0.440501	0.969755	0.174706
1328	1.54	3.06	30.95	6.304	1.146	tr|B8A5E2|B8A5E2_DANRE	Uncharacterized protein OS=Danio rerio GN=rufy2 PE=1 SV=1	DANRE		1.63102	0.557181	0.127883	0.125589	0.0461609	0.175878
372	5.44	5.44	29.34	13.78	8.929	tr|A0A0R4IGV9|A0A0R4IGV9_DANRE	Uncharacterized protein OS=Danio rerio GN=palm2 PE=4 SV=1	DANRE	4	0.707415	0.0983925	1.02062	0.177927	0.637509	0.176143
1184	2.07	2.07	21.82	3.636	3.636	tr|Q9PUS1|Q9PUS1_DANRE	Proteasome subunit beta type (Fragment) OS=Danio rerio GN=psmb7 PE=2 SV=1	DANRE		5.59971	0.296906	1.44946	0.300618	0.655636	0.176634
1366	1.3	1.63	58.9	33.56	0	tr|A5PN46|A5PN46_DANRE	Edf1 protein OS=Danio rerio GN=edf1 PE=1 SV=1	DANRE		2.17221	0.237136	0.529753	0.124921	2.01213	0.176761
337	8.4	9.07	44.69	19.91	17.26	tr|A7XZW2|A7XZW2_HYPMO	Glutathione S-transferase OS=Hypophthalmichthys molitrix PE=2 SV=1	HYPMO		3.92498	0.0774512	2.56738	0.258209	0.975665	0.176879
905	2	24.14	45.55	36.48	27.4	tr|Q08BA1|Q08BA1_DANRE	ATP synthase subunit alpha OS=Danio rerio GN=atp5a1 PE=1 SV=1	DANRE	14	1.73295	0.40447	1.42746	0.304373	0.363303	0.176983
670	4.21	4.25	31.44	14.85	11.79	tr|C7SPG7|C7SPG7_9TELE	Ribosomal protein L8 (Fragment) OS=Squalius carolitertii PE=2 SV=1	9TELE		0.950615	0.310435	0.378931	0.0492304	0.599867	0.177784
1064	1.53	1.57	22.62	12.1	8.068	tr|Q4G5V7|Q4G5V7_DANRE	Reticulon OS=Danio rerio GN=rtn1a PE=1 SV=1	DANRE	4	1.10249	0.402079	1.11729	0.452217	0.256992	0.177881
103	15.17	15.17	52.36	43.7	41.73	tr|B8A4H6|B8A4H6_DANRE	Uncharacterized protein OS=Danio rerio GN=pgam1b PE=1 SV=1	DANRE	15	1.01898	0.421886	1.07162	0.47626	0.606357	0.178668
232	8.51	9.06	42.71	28.13	28.13	tr|Q6NZV4|Q6NZV4_DANRE	Cysteine and glycine-rich protein 1 OS=Danio rerio GN=csrp1a PE=1 SV=1	DANRE	7	2.21762	0.137425	1.24368	0.30157	1.24581	0.178858
1195	2.05	2.24	39.48	9.709	9.709	tr|Q7T3C1|Q7T3C1_DANRE	Tcea1 protein OS=Danio rerio GN=tcea1 PE=1 SV=1	DANRE		4.01808	0.486106	0.476572	0.55373	0.129686	0.179909
438	4.45	4.66	48.63	21.15	14.84	tr|Q8JH72|Q8JH72_DANRE	Fructose-bisphosphate aldolase OS=Danio rerio GN=aldoaa PE=2 SV=1	DANRE	3	1.24084	0.159419	1.09891	0.254719	0.610819	0.18032
30	31.24	31.79	64.86	57.34	44.98	tr|A0A0F6N0R1|A0A0F6N0R1_HYPMO	ATP synthase subunit beta OS=Hypophthalmichthys molitrix PE=2 SV=1	HYPMO	31	0.704051	0.123568	0.924657	0.0689254	0.939201	0.180774
788	2.1	2.14	14.68	1.115	0.6506	tr|F1Q931|F1Q931_DANRE	Uncharacterized protein OS=Danio rerio GN=larp1b PE=1 SV=1	DANRE	1	1.19179	0.426458	1.43341	0.216056	1.40852	0.180808
515	3.95	3.95	54.67	44	11.33	tr|Q7SYJ8|Q7SYJ8_DANRE	Tceb2 protein (Fragment) OS=Danio rerio GN=tceb2 PE=2 SV=1	DANRE	2	2.09253	0.28763	0.845438	0.0891148	0.454609	0.181994
1120	1.34	1.37	16.04	2.477	2.477	tr|Q4G5W7|Q4G5W7_DANRE	Reticulon OS=Danio rerio GN=rtn1b PE=2 SV=1	DANRE	1	0.960471	0.438774	1.48606	0.172826	1.28229	0.183553
414	4.74	9.89	37.54	22.71	18.93	tr|Z4YIA7|Z4YIA7_DANRE	Calumenin-A OS=Danio rerio GN=calua PE=1 SV=1	DANRE	7	3.69787	0.329467	2.4989	0.245904	1.33711	0.184052
117	13.76	15.84	69.08	63.77	56.04	tr|Q6NWH2|Q6NWH2_DANRE	MARCKS-like 2 OS=Danio rerio GN=marcksl1b PE=1 SV=1	DANRE	23	1.82526	0.312009	1.12649	0.11092	0.139463	0.184192
854	2.03	12.14	59.47	48.95	43.16	tr|A2BIR4|A2BIR4_DANRE	Uncharacterized protein OS=Danio rerio GN=ube2l3b PE=1 SV=1	DANRE	13	0.85223	0.462341	1.06773	0.572195	1.29095	0.184498
1002	1.8	2.3	16.22	4.935	0.8226	tr|Q7ZUE4|Q7ZUE4_DANRE	PRP40 pre-mRNA processing factor 40 homolog A (Yeast) OS=Danio rerio GN=prpf40a PE=1 SV=1	DANRE	1	1.36387	0.263696	0.612902	0.264629	0.516854	0.184778
192	9.79	10.23	63.08	46.67	31.28	tr|Q503D5|Q503D5_DANRE	Prefoldin subunit 3 OS=Danio rerio GN=vbp1 PE=1 SV=1	DANRE	7	2.55768	0.0206601	1.16573	0.100748	0.465343	0.186082
171	10.83	12.63	72.12	60	50.91	tr|E0YP51|E0YP51_HYPNO	Ribosomal protein L12 OS=Hypophthalmichthys nobilis PE=2 SV=1	HYPNO	7	2.28409	0.0490313	1.1952	0.104511	0.668404	0.186158
342	6.07	6.18	16.26	5.324	4.46	tr|E7F8Y3|E7F8Y3_DANRE	Uncharacterized protein OS=Danio rerio GN=sorbs3 PE=4 SV=2	DANRE	4	1.42743	0.295841	0.841398	0.439294	0.291283	0.187301
524	3.85	6.08	35.44	18.35	17.72	tr|Q7SZD2|Q7SZD2_DANRE	Solute carrier family 16 (Monocarboxylic acid transporters), member 8 OS=Danio rerio GN=pdap1a PE=1 SV=1	DANRE	3	1.23758	0.272814	0.883723	0.316755	0.630711	0.1883
644	2.66	2.72	24.12	11.67	8.56	tr|D6R733|D6R733_HYPMO	Proteasome subunit beta type OS=Hypophthalmichthys molitrix PE=2 SV=1	HYPMO	1	0.96837	0.455523	1.00017	0.4916	1.0115	0.18869
687	2.44	2.47	33.15	17.42	6.18	tr|Q6ZM62|Q6ZM62_DANRE	Actin-related protein 2/3 complex subunit 3 OS=Danio rerio GN=arpc3 PE=1 SV=1	DANRE	1	3.58466	0.0603377	1.92916	0.241301	0.90652	0.18878
358	5.72	5.72	38.66	23.45	7.732	tr|E7FAQ8|E7FAQ8_DANRE	Uncharacterized protein OS=Danio rerio GN=hnrnpa1a PE=1 SV=1	DANRE	4	1.26526	0.468871	0.770289	0.28359	0.551698	0.18941
168	10.98	10.98	38.02	23.95	18.02	tr|F1QA97|F1QA97_DANRE	Dynactin subunit 2 OS=Danio rerio GN=dctn2 PE=1 SV=1	DANRE	8	1.62929	0.263952	0.801294	0.483578	0.340046	0.190467
945	2	2.11	46.36	10.91	7.273	tr|Q6YMR2|Q6YMR2_DANRE	MCG1346-like protein OS=Danio rerio GN=phf5a PE=1 SV=1	DANRE	1	2.66896	0.627233	0.804795	0.241986	0.725982	0.190687
273	7.44	7.44	49.42	30.81	30.81	tr|Q503D8|Q503D8_DANRE	Thioredoxin-like protein OS=Danio rerio GN=txndc12 PE=1 SV=1	DANRE	6	0.965504	0.37432	0.829423	0.0991647	0.228883	0.191679
444	4.34	10.2	59.57	38.3	33.33	tr|Q4VBU7|Q4VBU7_DANRE	Cox5aa protein OS=Danio rerio GN=cox5aa PE=1 SV=1	DANRE	7	5.01568	0.219989	1.24623	0.326729	1.27291	0.191918
435	4.49	4.82	27.64	14.57	9.548	tr|Q6NYV3|Q6NYV3_DANRE	Uncharacterized protein OS=Danio rerio GN=h1f0 PE=1 SV=1	DANRE	3	4.08761	0.184663	1.77743	0.218169	0.887277	0.192184
746	2.18	2.48	41.94	21.66	11.06	tr|Q32PS5|Q32PS5_DANRE	GrpE protein homolog OS=Danio rerio GN=grpel1 PE=1 SV=1	DANRE	2	2.78827	0.48786	1.18892	0.315044	0.621118	0.193235
717	2.28	2.79	19.19	2.914	1.457	tr|F1QCP1|F1QCP1_DANRE	Uncharacterized protein OS=Danio rerio GN=prrc2c PE=1 SV=1	DANRE	2	1.10164	0.436327	1.05688	0.456515	0.896913	0.194179
501	4	8.71	53.94	34.55	26.06	tr|Q6TH32|Q6TH32_DANRE	Muscle cofilin 2 OS=Danio rerio GN=cfl1 PE=1 SV=1	DANRE	6	3.87175	0.333288	2.10474	0.33866	1.0614	0.19418
448	4.28	4.65	30.95	24.6	18.25	tr|Q642J0|Q642J0_DANRE	Uncharacterized protein OS=Danio rerio GN=hint1 PE=1 SV=1	DANRE	2	0.94994	0.525943	1.31208	0.205248	1.71656	0.19425
669	2.53	4.31	30.52	12.26	4.36	tr|Q4V914|Q4V914_DANRE	Core histone macro-H2A OS=Danio rerio GN=h2afy2 PE=1 SV=1	DANRE	2	1.51249	0.423975	0.695754	0.449884	0.89968	0.194268
1363	1.31	3	34.22	6.427	1.701	tr|A8KBY3|A8KBY3_DANRE	Tyrosine--tRNA ligase OS=Danio rerio GN=yars PE=2 SV=1	DANRE		1.73512	0.546997	1.05174	0.258412	0.448773	0.19607
244	10.82	26.2	69.28	47.58	37.18	tr|Q6PC89|Q6PC89_DANRE	Uncharacterized protein OS=Danio rerio GN=eno1b PE=1 SV=1	DANRE		1.26627	0.586226	2.31385	0.21248	0.682911	0.197349
396	4.98	18.2	60.05	33.03	28.64	tr|Q6TH14|Q6TH14_DANRE	Enolase 1, (Alpha) OS=Danio rerio GN=eno3 PE=2 SV=1	DANRE	14	1.00705	0.337595	0.696707	0.439067	0.616018	0.197999
767	2.12	2.31	42.75	10.98	5.098	tr|Q566S4|Q566S4_DANRE	NADH dehydrogenase (Ubiquinone) Fe-S protein 3, (NADH-coenzyme Q reductase) OS=Danio rerio GN=ndufs3 PE=2 SV=1	DANRE	1	1.83746	0.0351554	0.775894	0.00390862	0.533445	0.201151
1365	1.31	2.33	22.75	1.984	0.7937	RRRRRtr|A0A0G2L4B6|A0A0G2L4B6_DANRE	REVERSED Uncharacterized protein OS=Danio rerio GN=pik3r6 PE=4 SV=1	DANRE		3.43689	0.427376	0.563003	0.458911	0.0988633	0.202072
457	6.18	6.44	33.02	16.31	6.334	tr|E7FC99|E7FC99_DANRE	Uncharacterized protein OS=Danio rerio GN=ctnnb2 PE=1 SV=1	DANRE		2.23932	0.192764	0.785915	0.194232	0.432608	0.20351
671	2.53	2.91	52.23	24.84	9.554	tr|A0A024A2M1|A0A024A2M1_9TELE	Peptidylprolyl isomerase (Fragment) OS=Gobiocypris rarus GN=pin1 PE=2 SV=1	9TELE	1	0.767665	0.355582	0.831473	0.425853	0.683668	0.204686
235	8.37	8.37	58.68	54.55	33.88	tr|B1WB51|B1WB51_DANRE	Uncharacterized protein OS=Danio rerio GN=hypk PE=1 SV=1	DANRE	7	1.12209	0.324742	2.1013	0.278893	1.97852	0.205997
1214	2.03	2.43	34.23	5.396	4.722	tr|A0A0R4IU73|A0A0R4IU73_DANRE	Uncharacterized protein OS=Danio rerio GN=ewsr1b PE=1 SV=1	DANRE		1.16955	0.457501	1.61874	0.160531	0.959947	0.207619
1153	2.15	2.26	28.68	5.354	3.442	tr|Q7SYB1|Q7SYB1_DANRE	Zgc:85662 protein (Fragment) OS=Danio rerio GN=ugp2b PE=2 SV=1	DANRE		0.737226	0.316735	0.518379	0.255353	0.245598	0.208407
400	4.94	4.99	30.55	10.66	8.646	tr|Q7SXU9|Q7SXU9_DANRE	Splicing factor, arginine/serine-rich 6a OS=Danio rerio GN=srsf6a PE=2 SV=1	DANRE	3	0.741695	0.312209	0.79109	0.364019	1.07203	0.209902
23	38.59	45.49	74.79	63.29	60.27	sp|P48677|GFAP_CARAU	Glial fibrillary acidic protein (Fragment) OS=Carassius auratus GN=gfap PE=2 SV=2	CARAU	40	1.23801	0.324064	1.03544	0.316975	0.343822	0.210944
1219	2.02	18.08	48.33	28.73	24.05	tr|Q802Y6|Q802Y6_DANRE	Tuba4l protein OS=Danio rerio GN=tuba4l PE=2 SV=1	DANRE		0.863308	0.463685	0.035642	0.0792714	0.0264872	0.211796
167	11.02	11.04	56.06	49.24	49.24	tr|Q6PC90|Q6PC90_DANRE	40S ribosomal protein S12 OS=Danio rerio GN=rps12 PE=1 SV=1	DANRE	12	1.28852	0.304078	0.79052	0.155839	0.237642	0.211996
261	8	8.03	57.53	34.25	28.08	tr|Q5G9L7|Q5G9L7_DANRE	Duplicated cellular retinoic acid-binding protein 2b OS=Danio rerio GN=crabp2b PE=1 SV=1	DANRE	5	5.06506	0.0228275	2.61002	0.0820127	2.10887	0.213245
1122	1.33	1.5	31.93	12.61	8.403	tr|E9QEE8|E9QEE8_DANRE	Uncharacterized protein OS=Danio rerio GN=gb:co360592 PE=1 SV=1	DANRE	1	1.26582	0.456985	1.16473	0.467183	0.372034	0.218072
37	27.4	27.4	78.38	75.68	63.96	tr|Q6PBK9|Q6PBK9_DANRE	Novel protein (Zgc:73360) OS=Danio rerio GN=prdx6 PE=2 SV=1	DANRE	28	2.73371	0.428637	2.43638	0.181051	1.05906	0.21824
428	4.53	6.73	27.4	18.15	15.3	tr|D6R728|D6R728_HYPMO	Small nuclear ribonucleoprotein polypeptide A OS=Hypophthalmichthys molitrix PE=2 SV=1	HYPMO	4	0.977248	0.285285	1.00964	0.373967	0.861064	0.218274
593	3.06	3.06	32.26	17.42	12.26	tr|Q6DKF3|Q6DKF3_DANRE	Pfdn2 protein (Fragment) OS=Danio rerio GN=pfdn2 PE=2 SV=1	DANRE	2	1.63364	0.1208	1.71628	0.145911	0.648614	0.219021
564	3.44	3.69	27.36	15.54	7.432	tr|Q7SXN2|Q7SXN2_DANRE	Heterogeneous nuclear ribonucleoprotein D-like OS=Danio rerio GN=hnrpdl PE=1 SV=1	DANRE	2	2.07761	0.199059	2.31912	0.417177	0.681883	0.219029
1202	2.04	2.08	45.53	12.2	6.504	tr|A0A0R4IQ78|A0A0R4IQ78_DANRE	60S ribosomal protein L34 OS=Danio rerio GN=rpl34 PE=1 SV=1	DANRE		1.31233	0.28617	1.39996	0.482278	1.60832	0.221407
1077	1.5	3.17	14.4	1.839	0.314	RRRRRtr|E7FFB1|E7FFB1_DANRE	REVERSED Uncharacterized protein OS=Danio rerio GN=akap9 PE=4 SV=1	DANRE	1	1.10681	0.471796	1.10738	0.481529	0.693908	0.221644
353	5.81	5.81	37.5	32.61	21.74	tr|Q7T1K0|Q7T1K0_DANRE	Uncharacterized protein OS=Danio rerio GN=rpl17 PE=1 SV=1	DANRE	3	1.3952	0.17234	0.774934	0.249244	0.707956	0.221921
1251	2	2.57	27.95	10.56	4.037	tr|A1L257|A1L257_DANRE	Sideroflexin OS=Danio rerio GN=sfxn3 PE=2 SV=1	DANRE		2.92355	0.52106	1.76141	0.178142	1.38132	0.221958
1131	2.23	2.98	30.02	4.718	0.5004	RRRRRtr|F1QZU1|F1QZU1_DANRE	REVERSED Uncharacterized protein OS=Danio rerio GN=tnks1bp1 PE=4 SV=2	DANRE		9.63993	0.299106	2.69408	0.578926	2.42589	0.221967
790	3.7	3.73	23.17	11.11	8.889	tr|A0A0D3Q2Z3|A0A0D3Q2Z3_LABRO	SRY-containing box-2 protein OS=Labeo rohita GN=sox2 PE=2 SV=1	LABRO		1.0377	0.56927	0.824317	0.474848	1.12338	0.222083
527	3.84	5.43	30.35	6.488	2.013	tr|Q1LWB7|Q1LWB7_DANRE	Novel protein similar to vertebrate early endosome antigen 1, 162kD (EEA1) (Fragment) OS=Danio rerio GN=CH211-276P10.2-001 PE=4 SV=1	DANRE	3	1.4221	0.183422	0.926125	0.283764	0.453991	0.222109
1154	2.14	4.69	30.07	11.11	11.11	tr|Q6PC37|Q6PC37_DANRE	Nucleoside diphosphate kinase OS=Danio rerio GN=nme2a PE=1 SV=1	DANRE		1.33774	0.491045	0.551068	0.243397	0.422888	0.224272
1157	2.14	2.35	26.92	11.54	7.692	tr|Q6PBK0|Q6PBK0_DANRE	NADH dehydrogenase (Ubiquinone) 1 beta subcomplex, 4 OS=Danio rerio GN=ndufb4 PE=1 SV=1	DANRE		2.1304	0.345621	0.987439	0.147544	0.192886	0.224637
323	6.24	8.11	29.32	11.69	8.202	tr|Q52PJ3|Q52PJ3_DANRE	Collapsin response mediator protein 2 OS=Danio rerio GN=dpysl2b PE=2 SV=1	DANRE	5	2.29792	0.517224	0.865387	0.324172	0.652329	0.224929
420	4.68	4.74	21.99	9.622	6.529	tr|Q568N9|Q568N9_DANRE	Ppa1 protein OS=Danio rerio GN=ppa1b PE=2 SV=1	DANRE	2	1.41146	0.419897	0.80858	0.399859	0.371343	0.224936
364	5.62	8.48	34.26	16.24	16.24	sp|Q56A35|ARP2B_DANRE	Actin-related protein 2-B OS=Danio rerio GN=actr2b PE=2 SV=1	DANRE	6	3.83865	0.0736507	3.06772	0.0992471	1.56238	0.226127
960	2	2.01	33.33	11.76	11.76	tr|E7EZE6|E7EZE6_DANRE	Uncharacterized protein OS=Danio rerio GN=lsm3 PE=1 SV=1	DANRE	1	0.856032	0.40421	0.750757	0.36568	0.475895	0.227294
343	6.07	6.15	25.76	12.12	12.12	tr|Q3V5Y3|Q3V5Y3_CYPCA	Cathepsin B preproprotein OS=Cyprinus carpio GN=CTSB PE=2 SV=1	CYPCA	4	5.25368	0.113484	1.73575	0.0712382	0.450299	0.2289
1311	1.62	21.26	87.88	76.52	74.24	tr|A0A0N7AIU0|A0A0N7AIU0_9TELE	Beta-actin (Fragment) OS=Alburnoides bipunctatus PE=3 SV=1	9TELE		2.49632	0.294909	2.90146	0.134359	2.31503	0.229625
571	5.04	5.35	35.76	25.17	20.86	tr|Q7T349|Q7T349_DANRE	Vps20-associated 1 homolog (S. cerevisiae) OS=Danio rerio GN=vta1 PE=2 SV=1	DANRE		1.20813	0.148644	1.18353	0.161799	0.912011	0.230089
1262	2	2.07	22.78	4.438	2.959	tr|E7F1G4|E7F1G4_DANRE	Uncharacterized protein OS=Danio rerio GN=r3hcc1l PE=4 SV=1	DANRE		0.685488	0.260262	0.605469	0.312513	0.402988	0.23017
818	2.06	2.58	19.02	2.08	0.8915	tr|A5WVR3|A5WVR3_DANRE	Uncharacterized protein OS=Danio rerio GN=tsnaxip1 PE=4 SV=1	DANRE	1	2.76608	0.449139	1.17024	0.21057	0.933035	0.230201
845	2.04	2.09	40.82	13.27	5.612	tr|I3IT45|I3IT45_DANRE	Uncharacterized protein OS=Danio rerio GN=tpd52 PE=1 SV=1	DANRE	1	1.8874	0.156897	1.04761	0.297946	0.52545	0.23031
762	2.13	8.19	33.04	18.53	17.63	tr|Q7ZVL9|Q7ZVL9_DANRE	GDP dissociation inhibitor 2 OS=Danio rerio GN=gdi2 PE=2 SV=1	DANRE	8	0.887194	0.269157	0.946879	0.468829	0.965301	0.230579
1080	2.33	3.58	22.7	5.153	0.6523	tr|A5HLY6|A5HLY6_DANRE	Gravin OS=Danio rerio GN=akap12b PE=2 SV=1	DANRE		1.79263	0.11739	0.356084	0.359408	0.0964962	0.230615
868	2.02	4.94	19.87	4.863	2.96	tr|Q1LXJ9|Q1LXJ9_DANRE	Uncharacterized protein OS=Danio rerio GN=krtt1c19e PE=1 SV=1	DANRE	3	1.01228	0.420345	0.909987	0.495389	0.669671	0.233579
911	2	14.06	72.73	64.94	51.95	tr|Q7T3F3|Q7T3F3_DANRE	Ubiquitin-conjugating enzyme E2N-like OS=Danio rerio GN=ube2nb PE=1 SV=1	DANRE	12	1.38369	0.595413	0.693515	0.230005	1.58303	0.233937
93	16.43	17.05	31.96	23.18	17.7	tr|F1QUM3|F1QUM3_DANRE	Uncharacterized protein OS=Danio rerio GN=gsna PE=1 SV=1	DANRE	12	0.664087	0.194739	0.671085	0.107226	0.82238	0.234691
104	19.07	19.18	56.69	43.7	43.7	tr|Q7SYB4|Q7SYB4_DANRE	Phosphoglycerate mutase 1b OS=Danio rerio GN=pgam1b PE=2 SV=1	DANRE		1.04731	0.535028	0.745967	0.0328962	0.338164	0.234738
1345	1.43	2.15	29.52	9.415	2.545	tr|B8JIJ6|B8JIJ6_DANRE	Uncharacterized protein (Fragment) OS=Danio rerio GN=nt5c1ba PE=4 SV=1	DANRE		1.11686	0.27702	1.08172	0.306268	0.71024	0.234786
84	21.13	21.81	37.2	24.8	19.53	tr|A0JMI5|A0JMI5_DANRE	Gsna protein (Fragment) OS=Danio rerio GN=gsna PE=2 SV=1	DANRE		1.30029	0.314977	0.289783	0.188181	0.207145	0.236028
973	2	2	26.76	14.08	14.08	tr|Q7T133|Q7T133_DANRE	Novel protein OS=Danio rerio GN=pcp4l1 PE=2 SV=1	DANRE	1	3.01173	0.606301	0.796224	0.495543	0.521448	0.237375
646	2.65	3.11	47.92	19.44	6.944	tr|Q4V9N9|Q4V9N9_DANRE	Uncharacterized protein OS=Danio rerio GN=eif1axb PE=1 SV=1	DANRE	1	1.22209	0.197041	1.10938	0.51849	0.464224	0.23918
142	12.08	34.51	32.79	11.76	8.452	tr|F8W3L6|F8W3L6_DANRE	Uncharacterized protein (Fragment) OS=Danio rerio GN=myh9a PE=1 SV=1	DANRE	29	1.00925	0.328518	1.19889	0.547938	0.281751	0.242077
46	25.46	26.22	67.44	55.81	55.81	tr|Q7ZU62|Q7ZU62_DANRE	Zgc:66168 protein (Fragment) OS=Danio rerio GN=rps27a PE=2 SV=1	DANRE	19	1.39566	0.0331364	0.95741	0.00453115	0.384979	0.245505
1333	1.51	1.71	77.11	27.71	11.45	tr|C4NXS5|C4NXS5_CYPCA	Glutathione peroxidase (Fragment) OS=Cyprinus carpio GN=gpx4b PE=2 SV=1	CYPCA		3.4207	0.137753	0.539211	0.565525	0.23182	0.247449
569	3.36	3.36	26.06	18.18	14.55	tr|Q567F7|Q567F7_DANRE	Zgc:112077 OS=Danio rerio GN=ube2g2 PE=2 SV=1	DANRE	2	0.962746	0.509917	1.0278	0.426307	1.00255	0.248526
394	5	5.61	27.93	14.11	12.61	tr|Q801E6|Q801E6_DANRE	Malate dehydrogenase OS=Danio rerio GN=mdh1aa PE=1 SV=1	DANRE	5	1.20049	0.314458	0.719379	0.345602	0.234083	0.249744
404	7.23	7.23	63.36	50.38	50.38	tr|B8A588|B8A588_DANRE	Uncharacterized protein OS=Danio rerio GN=paip2b PE=1 SV=1	DANRE		3.40095	0.172903	1.71432	0.169237	0.592585	0.250724
1105	1.41	1.41	23.76	2.31	2.31	tr|Q7T3C4|Q7T3C4_DANRE	Palmitoyl-protein thioesterase 1 (Ceroid-lipofuscinosis, neuronal 1, infantile) OS=Danio rerio GN=ppt1 PE=2 SV=1	DANRE	1	1.17521	0.444878	0.96837	0.525501	0.868152	0.251525
41	26.47	26.47	73.31	68.49	53.05	tr|O13014|O13014_CARAU	Y box protein 1 OS=Carassius auratus PE=2 SV=1	CARAU	23	2.31878	0.117766	1.38874	0.13601	2.50655	0.251559
1233	2.01	3.99	39.87	7.911	7.911	tr|F1QKN3|F1QKN3_DANRE	Annexin OS=Danio rerio GN=anxa5a PE=3 SV=1	DANRE		1.4455	0.549285	2.95798	0.125786	0.91777	0.252038
100	15.69	15.81	61.8	43.78	36.05	tr|Q1LVD7|Q1LVD7_DANRE	Si:dkey-72l14.9 OS=Danio rerio GN=efhd2 PE=1 SV=1	DANRE	11	1.54652	0.237644	1.92364	0.264564	1.11052	0.254535
1043	2.43	14.1	39.08	11.55	6.809	tr|E7FE08|E7FE08_DANRE	Uncharacterized protein OS=Danio rerio GN=tjp1b PE=1 SV=1	DANRE		0.463687	0.216538	2.75966	0.319726	3.01111	0.254964
479	4.06	4.1	16.76	8.194	7.076	tr|F1QNJ4|F1QNJ4_DANRE	Uncharacterized protein OS=Danio rerio GN=tes PE=1 SV=1	DANRE	3	0.995416	0.37415	0.971247	0.340508	0.963076	0.256103
867	2.02	20.16	64.02	49.53	46.73	tr|Q91362|Q91362_CYPCA	Glial fibrillary acidic protein (Fragment) OS=Cyprinus carpio PE=2 SV=1	CYPCA	20	5.10923	0.223909	1.88687	0.16758	0.93404	0.259737
1254	2	2.43	52.7	14.29	6.349	tr|X2J253|X2J253_CTEID	Eukaryotic translation initiation factor 2 subunit alpha OS=Ctenopharyngodon idella PE=2 SV=1	CTEID		1.03792	0.534213	1.08857	0.472705	0.743583	0.260069
1264	2	2.06	27.46	5.328	5.328	tr|Q6PBX8|Q6PBX8_DANRE	Uncharacterized protein OS=Danio rerio GN=ndufv2 PE=1 SV=1	DANRE		4.60294	0.497138	1.27046	0.201684	0.651967	0.261194
678	4.18	13.11	38.44	24.02	15.62	sp|Q9PVK5|LDHA_DANRE	L-lactate dehydrogenase A chain OS=Danio rerio GN=ldha PE=2 SV=3	DANRE		3.20712	0.466202	0.511439	0.318104	0.326934	0.261518
953	2.71	2.73	36.94	17.12	7.508	tr|A7MCK5|A7MCK5_DANRE	Nudt9 protein OS=Danio rerio GN=nudt9 PE=2 SV=1	DANRE		0.832081	0.257974	0.181794	0.391666	0.151175	0.261826
784	2.1	2.57	34.48	5.445	1.815	tr|A0A0R4IW12|A0A0R4IW12_DANRE	Uncharacterized protein OS=Danio rerio GN=arfgap2 PE=1 SV=1	DANRE	1	1.02819	0.551122	1.01272	0.502504	0.638684	0.262136
50	24.37	61.44	87.53	81.43	72.15	tr|Q6IQL9|Q6IQL9_DANRE	Novel actin protein OS=Danio rerio GN=CH211-260D9.2-001 PE=2 SV=1	DANRE	153	0.704813	0.265559	0.704813	0.265859	1.42347	0.262198
892	2.01	2.28	43.48	7.391	5.652	tr|F1QE09|F1QE09_DANRE	Sperm-associated antigen 7 homolog OS=Danio rerio GN=spag7 PE=1 SV=1	DANRE	1	0.982123	0.56536	1.00017	0.571082	1.42227	0.262986
188	9.96	10.41	47.3	20.95	12.7	tr|I3IRX8|I3IRX8_DANRE	Uncharacterized protein OS=Danio rerio GN=rcn3 PE=1 SV=1	DANRE	6	9.0214	0.0011243	2.81448	0.0415432	1.03802	0.264049
468	6.08	10.65	62.91	31.79	28.48	tr|Q6PBX0|Q6PBX0_DANRE	Cox5ab protein (Fragment) OS=Danio rerio GN=cox5ab PE=2 SV=1	DANRE		1.66212	0.192129	0.406125	0.343897	0.160863	0.265789
500	4	9.91	64.1	64.1	50	tr|T1RUV1|T1RUV1_CARAU	Heat shock protein 5 (Fragment) OS=Carassius auratus PE=2 SV=1	CARAU	6	1.05482	0.587185	0.900913	0.592851	0.7555	0.266335
1226	2.02	2.09	16.74	2.72	2.72	tr|Q7ZU43|Q7ZU43_DANRE	Carboxypeptidase, vitellogenic-like OS=Danio rerio GN=cpvl PE=1 SV=1	DANRE		4.32587	0.504743	0.500551	0.579066	0.212814	0.268016
485	5.88	6.5	57.51	27.98	25.91	sp|Q6DHE8|RHOAD_DANRE	Rho-related GTP-binding protein RhoA-D OS=Danio rerio GN=rhoad PE=1 SV=1	DANRE		7.52133	0.0507595	2.78912	0.13603	1.18676	0.268474
284	7.22	7.22	32.98	32.98	19.9	tr|Q6PFU4|Q6PFU4_DANRE	Cell division cycle 42 OS=Danio rerio GN=cdc42 PE=1 SV=1	DANRE	3	0.965369	0.0931371	0.938879	0.170848	0.478611	0.270054
908	2.92	3.9	24.65	12.82	6.114	tr|E9QIQ3|E9QIQ3_DANRE	Uncharacterized protein OS=Danio rerio GN=nup62l PE=1 SV=2	DANRE		0.62296	0.118113	0.455667	0.257113	0.160093	0.271356
869	2.02	3.38	45.24	6.349	6.349	tr|F1QR15|F1QR15_DANRE	Uncharacterized protein OS=Danio rerio GN=sh3glb2a PE=4 SV=1	DANRE	2	1.10892	0.423713	1.04242	0.430165	0.478945	0.271843
175	10.69	10.72	35.25	29.14	23.92	tr|F1QSX8|F1QSX8_DANRE	Uncharacterized protein OS=Danio rerio GN=lpp PE=4 SV=1	DANRE	11	1.63578	0.215048	0.945114	0.236616	0.389887	0.271919
1145	2.17	2.24	29.25	4.743	2.767	tr|Q1RLU7|Q1RLU7_DANRE	Zgc:136827 OS=Danio rerio GN=baiap2a PE=2 SV=1	DANRE		1.01392	0.00327444	0.871296	0.388989	0.863015	0.272937
49	24.99	25.04	71.68	71.68	68.21	tr|Q6NVA6|Q6NVA6_DANRE	Myosin, light polypeptide 9, regulatory OS=Danio rerio GN=myl9b PE=1 SV=1	DANRE	40	2.5993	0.294972	1.34189	0.185704	0.325146	0.272972
1062	1.53	1.76	42.28	21.14	0	tr|Q6Q417|Q6Q417_DANRE	Ribosomal protein L7 OS=Danio rerio GN=rpl7 PE=1 SV=1	DANRE	0	0.877072	0.341808	1.34966	0.407034	2.83439	0.27317
334	8.46	9.33	48.07	38.12	32.04	tr|Q78AP9|Q78AP9_DANRE	ADP-ribosylation factor 3b OS=Danio rerio GN=arf3b PE=2 SV=1	DANRE		1.93248	0.42675	2.23893	0.293539	1.43955	0.274742
499	4	11.79	52.32	46.36	36.42	tr|A0A0U2S2S0|A0A0U2S2S0_9TELE	Y box-binding protein 1 (Fragment) OS=Carassius auratus red var. x Cyprinus carpio GN=ybx1 PE=2 SV=1	9TELE	7	1.12725	0.471087	1.057	0.515034	1.24823	0.275038
550	3.53	4.19	45.11	21.05	17.29	tr|Q6DBW5|Q6DBW5_DANRE	Uncharacterized protein OS=Danio rerio GN=lsm1 PE=1 SV=1	DANRE	2	2.10453	0.352617	1.33951	0.468813	0.728296	0.276012
307	9.08	9.78	33.5	16.99	13.08	tr|B3DKQ5|B3DKQ5_DANRE	Reticulon OS=Danio rerio GN=rtn1a PE=2 SV=1	DANRE		5.86176	0.161218	1.28961	0.167705	1.4658	0.278257
721	4.02	4.47	56.1	29.27	6.504	tr|Q3B7P9|Q3B7P9_DANRE	Ribosomal protein L7 OS=Danio rerio GN=rpl7 PE=2 SV=1	DANRE		0.952023	0.316005	1.02161	0.214559	1.024	0.280302
971	2	2	37.97	11.39	11.39	tr|C1JC87|C1JC87_HYPNO	Putative uncharacterized protein (Fragment) OS=Hypophthalmichthys nobilis PE=2 SV=1	HYPNO	1	1.17728	0.570577	2.0363	0.292144	1.54378	0.281194
61	22.31	50.15	72.75	61.76	56.04	sp|Q92155|VIME_CYPCA	Vimentin OS=Cyprinus carpio GN=vim PE=2 SV=1	CYPCA	49	1.81153	0.051119	1.62553	0.0250665	0.718104	0.284958
974	2.64	2.65	31.01	16.46	5.696	tr|F1QH99|F1QH99_DANRE	Uncharacterized protein OS=Danio rerio GN=acp1 PE=1 SV=1	DANRE		3.12448	0.138949	0.508542	0.424058	0.386198	0.29038
1278	1.92	4.78	26.03	4.41	3.272	tr|Q1LVF4|Q1LVF4_DANRE	MAGUK p55 subfamily member 5-A OS=Danio rerio GN=mpp5a PE=2 SV=1	DANRE		0.835612	0.467943	0.507754	0.156197	0.461569	0.291021
917	2	13.6	56.59	40.98	39.02	tr|Q641M4|Q641M4_DANRE	Uncharacterized protein OS=Danio rerio GN=zgc:100918 PE=1 SV=1	DANRE	7	0.867045	0.45306	1.02356	0.554542	0.741074	0.293067
940	2	2.24	16.22	9.73	7.568	tr|Q7ZUR5|Q7ZUR5_DANRE	Signal sequence receptor, gamma OS=Danio rerio GN=ssr3 PE=1 SV=1	DANRE	1	1.22895	0.415465	1.0335	0.212645	0.763737	0.293163
473	6.02	6.03	48.55	13.69	13.69	sp|Q1L8L9|KAD2_DANRE	Adenylate kinase 2, mitochondrial OS=Danio rerio GN=ak2 PE=2 SV=1	DANRE		6.77295	0.384317	3.16281	0.265354	1.98377	0.295386
45	25.77	25.77	74.11	63.45	63.45	tr|I3PU24|I3PU24_9TELE	Natural killer cell enhancement factor OS=Systomus sarana GN=NKEF-B PE=2 SV=2	9TELE	24	2.33044	0.0822537	1.71302	0.0324403	0.751561	0.30096
1209	2.03	4.12	24.74	5.317	3.681	tr|F1R4B7|F1R4B7_DANRE	Uncharacterized protein OS=Danio rerio GN=usp14 PE=1 SV=1	DANRE		0.876289	0.575737	0.417097	0.205305	0.28485	0.301719
118	13.76	13.97	39.15	32.34	25.96	tr|Q6P937|Q6P937_DANRE	Clathrin, light chain (Lca) OS=Danio rerio GN=clta PE=1 SV=1	DANRE	11	1.90851	0.0644282	1.71543	0.0185905	0.979281	0.301748
238	8.32	13.1	32	11.93	9.379	tr|B5U970|B5U970_CARAU	Collagen type I alpha 3 OS=Carassius auratus GN=COL1A3 PE=2 SV=1	CARAU	10	2.25176	0.0120268	1.04596	0.429782	0.744343	0.302493
1186	2.06	2.63	31.22	10.58	4.233	tr|Q6PBX9|Q6PBX9_DANRE	Receptor expression-enhancing protein OS=Danio rerio GN=reep5 PE=1 SV=1	DANRE		2.29242	0.562477	0.658195	0.411461	0.755057	0.303024
1029	2.46	10.28	30.7	4.082	1.148	tr|Q5RI09|Q5RI09_DANRE	Uncharacterized protein OS=Danio rerio GN=tprb PE=1 SV=1	DANRE		1.34069	0.191294	2.18925	0.188413	1.26698	0.303622
384	5.25	5.25	38.74	34.23	26.13	tr|Q7ZUT5|Q7ZUT5_DANRE	Uncharacterized protein OS=Danio rerio GN=arpp19b PE=1 SV=1	DANRE	3	0.716003	0.222194	0.742693	0.279324	1.19046	0.305452
507	4	4.07	44.74	27.63	27.63	tr|A0A0R4IYH5|A0A0R4IYH5_DANRE	Uncharacterized protein OS=Danio rerio GN=hsbp1b PE=1 SV=1	DANRE	2	1.09284	0.475256	1.03969	0.425631	0.640613	0.306668
365	5.58	5.58	25.53	14.04	14.04	tr|A0A0F6PK88|A0A0F6PK88_DANRE	Adenylate kinase 2, mitochondrial OS=Danio rerio GN=ak2 PE=1 SV=1	DANRE	3	1.01863	0.444096	1.067	0.401773	1.00068	0.307723
898	2.01	2.01	26.18	5.236	5.236	tr|I3IT77|I3IT77_DANRE	Uncharacterized protein (Fragment) OS=Danio rerio GN=si:dkey-19e4.5 PE=1 SV=1	DANRE	1	1.03151	0.613218	1.26044	0.302697	1.04823	0.308509
1103	2.29	2.29	49.75	19.21	13.79	tr|Q6IQ71|Q6IQ71_DANRE	Chromobox homolog 1b (HP1 beta homolog Drosophila) OS=Danio rerio GN=cbx1b PE=2 SV=1	DANRE		1.48751	0.304327	2.08025	0.165638	1.84942	0.309563
683	4.16	11.38	38.39	18.75	15.63	tr|D6R711|D6R711_HYPMO	GDP dissociation inhibitor 2 OS=Hypophthalmichthys molitrix PE=2 SV=1	HYPMO		1.03753	0.267518	1.29153	0.229206	1.58802	0.311663
1038	1.66	1.7	35.68	18.38	8.108	tr|Q8AY87|Q8AY87_CTEID	Transaldolase (Fragment) OS=Ctenopharyngodon idella PE=2 SV=1	CTEID	1	1.27775	0.318573	0.639935	0.315683	0.5132	0.312216
209	9.21	44.92	83.06	70.56	46.77	tr|Q7SXW1|Q7SXW1_DANRE	Uncharacterized protein OS=Danio rerio GN=tpm4b PE=1 SV=1	DANRE	34	1.55969	0.317333	1.46361	0.0599558	0.53435	0.312393
619	2.85	2.85	15.5	7	5	tr|Q6NWB3|Q6NWB3_DANRE	Splicing factor 3b, subunit 4 OS=Danio rerio GN=sf3b4 PE=1 SV=1	DANRE	2	3.29148	0.562755	1.86194	0.288447	0.93233	0.315105
575	3.3	3.86	27.03	11.96	10.05	tr|Q8JGM2|Q8JGM2_DANRE	Arp3 OS=Danio rerio GN=actr3 PE=2 SV=1	DANRE	3	2.98702	0.239507	1.24793	0.221608	0.463626	0.322994
28	38.01	38.5	84.84	70.49	64.34	tr|B8JLJ3|B8JLJ3_DANRE	Uncharacterized protein OS=Danio rerio GN=ywhaz PE=1 SV=1	DANRE		2.01777	0.316636	1.51272	0.0028781	0.620601	0.32412
938	2	2.3	13.29	10.98	5.78	tr|F1QVE4|F1QVE4_DANRE	Uncharacterized protein OS=Danio rerio GN=eef1e1 PE=1 SV=2	DANRE	1	0.822063	0.449958	0.843826	0.411688	0.866755	0.324355
322	8.68	9.97	51.43	21.32	12.53	tr|A0A0R4IJA4|A0A0R4IJA4_DANRE	Uncharacterized protein OS=Danio rerio GN=nucb1 PE=1 SV=1	DANRE		2.29709	0.318243	1.36609	0.167515	0.623461	0.325585
113	14.28	14.32	66.92	65.38	56.15	tr|E7FEH9|E7FEH9_DANRE	Uncharacterized protein OS=Danio rerio GN=pea15 PE=1 SV=1	DANRE	14	1.5977	0.18939	1.19701	0.216123	0.351585	0.327689
35	35.27	36.47	63.2	49.26	39.47	tr|Q6P603|Q6P603_DANRE	Annexin OS=Danio rerio GN=anxa2a PE=1 SV=1	DANRE		2.90106	0.100203	1.34048	0.277669	0.407766	0.331089
224	8.64	9.16	77.5	70	57.5	tr|Q6DGU4|Q6DGU4_DANRE	Neural cell expressed, developmentally down-regulated 8, like OS=Danio rerio GN=nedd8l PE=2 SV=1	DANRE	5	1.56433	0.250566	3.13809	0.18595	5.47704	0.332212
799	2.09	2.09	25.13	4.02	4.02	tr|A8E581|A8E581_DANRE	Charged multivesicular body protein 1b OS=Danio rerio GN=chmp1b PE=1 SV=1	DANRE	1	1.40921	0.395497	0.776191	0.377301	0.550162	0.332859
629	2.74	5.81	27.9	8.464	6.27	tr|Q6DRK8|Q6DRK8_DANRE	Proline/glutamine rich splicing factor OS=Danio rerio GN=sfpq PE=2 SV=1	DANRE	4	1.46422	0.302335	0.709863	0.431968	0.527122	0.336943
948	2	2.05	20.24	4.834	4.834	tr|Q6P0G2|Q6P0G2_DANRE	Uncharacterized protein OS=Danio rerio GN=zgc:77262 PE=1 SV=1	DANRE	1	3.82521	0.53599	1.40802	0.328959	1.31203	0.33787
272	7.56	18.71	58.87	54.03	48.39	sp|Q1MTI4|TPISA_DANRE	Triosephosphate isomerase A OS=Danio rerio GN=tpi1a PE=2 SV=1	DANRE	13	3.00605	0.331028	2.11507	0.153326	0.912816	0.338582
38	27.3	29.34	59.26	46.06	33.8	tr|Q6IQP5|Q6IQP5_DANRE	Enolase 1, (Alpha) OS=Danio rerio GN=eno1a PE=2 SV=1	DANRE	27	1.43506	0.174515	2.83137	0.104883	3.22142	0.338937
825	3.4	3.4	73.45	50.44	46.02	tr|A0A0M3L831|A0A0M3L831_SCHPR	Eukaryotic translation initiation factor 4E binding protein 2 OS=Schizothorax prenanti GN=4E-BP2 PE=2 SV=1	SCHPR		0.887495	0.420982	0.419145	0.469179	0.231003	0.343083
362	5.65	8.08	25.51	8.718	5.385	tr|Q90X41|Q90X41_DANRE	Novel protein similar to human splicing factor 3a, subunit 1, 120kD (SF3A1) OS=Danio rerio GN=sf3a1 PE=1 SV=1	DANRE	5	1.54946	0.101012	0.69674	0.317497	0.430073	0.344342
1297	1.75	1.82	38.67	11.56	5.333	sp|Q5RKQ0|SPF27_DANRE	Pre-mRNA-splicing factor SPF27 OS=Danio rerio GN=bcas2 PE=2 SV=1	DANRE		1.0618	0.44944	2.14586	0.34771	1.48807	0.3452
39	27.24	61.43	74.01	62.65	54.29	tr|B2GQG8|B2GQG8_DANRE	Krt18 protein OS=Danio rerio GN=krt18 PE=2 SV=1	DANRE	76	0.977456	0.0551002	0.939149	0.105455	0.892886	0.346069
419	7.05	7.41	57.04	22.89	11.07	tr|A0A0R4IB53|A0A0R4IB53_DANRE	Uncharacterized protein OS=Danio rerio GN=enah PE=1 SV=1	DANRE		2.199	0.170653	0.534598	0.178208	0.259457	0.346349
254	10.71	27.55	79.89	71.26	71.26	tr|Q5XJB0|Q5XJB0_DANRE	Zgc:103467 OS=Danio rerio GN=myl9a PE=2 SV=1	DANRE		2.65506	0.544674	1.36847	0.28619	0.531234	0.347972
172	10.75	10.89	45.26	31.19	31.19	tr|Q7ZYX7|Q7ZYX7_DANRE	Proteasome (Prosome, macropain) 26S subunit, non-ATPase, 7 (Mov34 homolog) OS=Danio rerio GN=psmd7 PE=1 SV=1	DANRE	7	0.908737	0.119033	0.80939	0.378465	0.873076	0.350106
649	2.64	2.66	40	24.44	20	tr|F1R0Z8|F1R0Z8_DANRE	Prefoldin subunit 4 OS=Danio rerio GN=pfdn4 PE=1 SV=1	DANRE	3	3.13957	0.297819	1.51079	0.327541	0.83145	0.350167
817	3.46	6.61	24.67	2.111	0.2341	tr|F1R7N8|F1R7N8_DANRE	Uncharacterized protein OS=Danio rerio GN=ttna PE=1 SV=2	DANRE		2.2201	0.0170464	0.758512	0.0551544	0.374026	0.353241
585	3.18	3.22	24.1	9.237	9.237	sp|Q7SXU0|EI3JA_DANRE	Eukaryotic translation initiation factor 3 subunit J-A OS=Danio rerio GN=eif3ja PE=1 SV=1	DANRE	2	1.49373	0.242913	1.66331	0.140822	1.0321	0.356068
699	2.35	2.37	27.61	11.94	11.94	tr|Q7ZV51|Q7ZV51_DANRE	Fam107b protein OS=Danio rerio GN=fam107b PE=1 SV=1	DANRE	2	0.950857	0.54125	0.995038	0.466995	0.834023	0.356665
410	7.19	7.5	55.1	46.94	23.81	tr|A0A0R4IFV5|A0A0R4IFV5_DANRE	Uncharacterized protein OS=Danio rerio GN=gmfb PE=1 SV=1	DANRE		1.11762	0.139533	1.17501	0.254475	0.837733	0.359599
855	2.03	11.66	57.46	57.46	41.04	tr|D2KMP3|D2KMP3_CYPCA	Adipocyte fatty acid-binding protein OS=Cyprinus carpio PE=2 SV=1	CYPCA	14	2.45268	0.644366	0.791638	0.287275	0.470161	0.361556
123	13.5	14.87	53.68	34.44	23.28	sp|F6P3G4|PS11A_DANRE	26S proteasome non-ATPase regulatory subunit 11A OS=Danio rerio GN=psmd11a PE=2 SV=1	DANRE	9	0.983377	0.172156	0.781114	0.271454	0.395558	0.362089
1238	2.01	2.3	37.79	4.36	3.198	tr|A5JEM5|A5JEM5_DANRE	NudE-like protein 1b OS=Danio rerio GN=ndel1b PE=2 SV=1	DANRE		2.1805	0.493008	0.387846	0.292979	0.139193	0.363687
481	5.9	6.52	39.27	14.04	5.678	tr|Q499B6|Q499B6_DANRE	Polyadenylate-binding protein OS=Danio rerio GN=pabpc1a PE=2 SV=1	DANRE		2.17691	0.0588169	0.494157	0.160542	0.345308	0.36751
588	4.84	4.97	31.53	8.423	6.911	tr|A7E2H8|A7E2H8_DANRE	Adenylyl cyclase-associated protein OS=Danio rerio GN=cap1 PE=2 SV=1	DANRE		2.2795	0.135972	0.860604	0.276992	0.271678	0.368181
251	10.74	13.38	53.43	9.85	4.886	tr|A0A0R4ICX9|A0A0R4ICX9_DANRE	Eukaryotic translation initiation factor 3 subunit A OS=Danio rerio GN=eif3s10 PE=1 SV=1	DANRE		0.921426	0.197078	0.415012	0.267181	0.274337	0.369215
169	10.92	11.11	65.16	43.44	26.64	tr|A0A0R4IEM8|A0A0R4IEM8_DANRE	Serine/arginine-rich-splicing factor 1A OS=Danio rerio GN=srsf1a PE=1 SV=1	DANRE	5	0.895636	0.163957	0.991883	0.570212	0.611	0.372636
950	2	2.04	39.86	9.459	9.459	tr|A3FKF8|A3FKF8_CARAU	DJ-1 (Fragment) OS=Carassius auratus PE=2 SV=1	CARAU	1	1.19251	0.393669	1.04387	0.471183	1.21911	0.374449
81	21.56	70.46	87.68	82.39	70.42	tr|A0A0R4IM99|A0A0R4IM99_DANRE	Uncharacterized protein OS=Danio rerio GN=tpm2 PE=1 SV=1	DANRE		2.8402	0.210196	1.65944	0.312264	0.873226	0.376091
831	2.05	2.58	12.18	2.284	1.246	tr|E7F237|E7F237_DANRE	Uncharacterized protein OS=Danio rerio GN=gapvd1 PE=1 SV=2	DANRE	2	1.10834	0.585827	1.19978	0.501593	0.890066	0.378144
1199	2.04	2.54	15.09	2.408	0.9631	RRRRRtr|F1QYA8|F1QYA8_DANRE	REVERSED Unc-93-like protein B1 OS=Danio rerio GN=unc93b1 PE=2 SV=1	DANRE		3.60107	0.543148	0.959095	0.356869	0.539184	0.378244
580	3.26	3.26	50.44	27.43	7.08	tr|Q8JHH4|Q8JHH4_DANRE	Vacuolar ATP synthase subunit E OS=Danio rerio GN=atp6v1e1b PE=2 SV=1	DANRE	2	1.31221	0.18275	1.02808	0.353373	0.620376	0.380464
751	2.17	2.18	15.27	7.273	4.727	tr|B8JI15|B8JI15_DANRE	Uncharacterized protein OS=Danio rerio GN=rpia PE=1 SV=1	DANRE	1	2.16933	0.509898	0.617515	0.639946	0.547456	0.380829
1097	1.43	1.44	18.14	1.432	1.432	RRRRRtr|Q5TZ27|Q5TZ27_DANRE	REVERSED Uncharacterized protein OS=Danio rerio GN=syt1a PE=1 SV=1	DANRE	1	3.77459	0.489278	1.35037	0.606624	0.524008	0.385865
574	3.31	3.31	54.37	27.18	27.18	tr|Q6PBQ7|Q6PBQ7_DANRE	Atp5l protein OS=Danio rerio GN=atp5l PE=2 SV=1	DANRE	2	1.58911	0.566397	0.793851	0.475327	0.558986	0.386289
1093	1.44	2.68	20.89	3.393	0.8929	tr|E7EZ62|E7EZ62_DANRE	Uncharacterized protein OS=Danio rerio GN=cald1b PE=4 SV=2	DANRE	1	0.90315	0.527629	1.12713	0.372694	0.979065	0.389241
440	4.42	4.76	44.26	22.95	9.016	tr|A9LRY8|A9LRY8_CYPCA	Proteasome activator subunit 2 OS=Cyprinus carpio PE=2 SV=1	CYPCA	3	3.51325	0.264452	1.0309	0.444436	0.465414	0.389333
826	3.39	3.39	94.69	34.51	33.63	tr|Q7ZUI8|Q7ZUI8_DANRE	Eukaryotic translation initiation factor 1B OS=Danio rerio GN=eif1b PE=1 SV=1	DANRE		1.177	0.424064	1.11599	0.302707	1.05287	0.392476
487	5.88	6.03	37.9	26.03	11.87	tr|A7MCK9|A7MCK9_DANRE	Sec22bb protein OS=Danio rerio GN=sec22bb PE=1 SV=1	DANRE		2.57042	0.189328	0.315181	0.299353	0.120247	0.39526
786	3.76	4.45	60.13	46.41	15.03	tr|A9JT16|A9JT16_DANRE	Pfdn5 protein OS=Danio rerio GN=pfdn5 PE=1 SV=1	DANRE		4.86012	0.16644	1.99253	0.217799	0.558017	0.40158
314	6.39	6.39	18.69	13.35	11.87	tr|Q75SZ8|Q75SZ8_CYPCA	Cathepsin L preproprotein OS=Cyprinus carpio GN=CTSL PE=2 SV=1	CYPCA	3	3.16375	0.377938	0.854201	0.563902	0.597059	0.404693
184	10.22	50.13	86.7	80.26	70.82	tr|A0A0R4INL7|A0A0R4INL7_DANRE	Uncharacterized protein OS=Danio rerio GN=tpm2 PE=1 SV=1	DANRE	42	2.47663	0.331359	2.66181	0.116491	1.27079	0.406718
228	11.44	12.34	48.18	36.96	15.84	tr|A0A0R4ICQ6|A0A0R4ICQ6_DANRE	Uncharacterized protein OS=Danio rerio GN=psmd8 PE=1 SV=1	DANRE		2.18994	0.149521	0.469909	0.243962	0.248157	0.408064
1020	1.74	1.78	44.85	5.455	5.455	sp|P52161|MAX_DANRE	Protein max OS=Danio rerio GN=max PE=2 SV=1	DANRE	1	1.07162	0.511405	1.24998	0.350318	1.17551	0.408741
424	6.94	9.72	52.4	24.4	12.2	tr|F1Q520|F1Q520_DANRE	Uncharacterized protein OS=Danio rerio GN=dnajc3b PE=4 SV=1	DANRE		1.7245	0.201948	0.135324	0.438956	0.12996	0.412505
727	2.25	2.69	13.4	0.8551	0.3325	RRRRRtr|F1QF92|F1QF92_DANRE	REVERSED Uncharacterized protein OS=Danio rerio GN=alms1 PE=4 SV=1	DANRE	1	0.828372	0.390711	0.990874	0.58121	1.17314	0.414124
1067	1.51	21.97	55.15	44.08	36.64	tr|A4FVM5|A4FVM5_DANRE	ATP synthase subunit beta OS=Danio rerio GN=zgc:163069 PE=2 SV=1	DANRE	16	0.997251	0.524795	0.715976	0.526272	0.361911	0.41467
146	11.9	11.96	46	25.49	10.8	tr|Q7ZUC4|Q7ZUC4_DANRE	Ccdc6a protein OS=Danio rerio GN=ccdc6a PE=1 SV=1	DANRE	6	2.37121	0.0252286	1.30834	0.0649696	0.664783	0.415223
526	5.48	5.65	25.99	23.16	17.51	tr|B0BLX4|B0BLX4_DANRE	Uncharacterized protein OS=Danio rerio GN=zgc:175088 PE=1 SV=1	DANRE		1.30029	0.230176	0.97358	0.251096	1.00836	0.416482
219	8.87	9.88	50.36	41.01	41.01	tr|Q7ZVJ0|Q7ZVJ0_DANRE	Profilin OS=Danio rerio GN=pfn2l PE=1 SV=1	DANRE	13	1.84196	0.134249	0.844976	0.32486	0.285356	0.41683
888	2.01	3	14.16	1.257	0.29	RRRRRtr|B0S541|B0S541_DANRE	REVERSED Uncharacterized protein OS=Danio rerio GN=myo10 PE=4 SV=1	DANRE	1	0.934646	0.538187	0.915096	0.49156	0.596707	0.418042
731	4	14.26	83.22	68.46	46.98	tr|A0A0U2JFY5|A0A0U2JFY5_CARAU	Y box-binding protein 1 (Fragment) OS=Carassius auratus red var. GN=ybx1 PE=2 SV=1	CARAU		3.85515	0.471991	0.94254	0.434844	0.44465	0.418722
694	4.13	4.58	33.83	11.28	8.271	tr|Q567X2|Q567X2_DANRE	Zgc:110695 OS=Danio rerio GN=faub PE=2 SV=1	DANRE		1.62937	0.409228	0.955834	0.280277	0.251437	0.420929
787	2.1	2.32	20.87	4.236	2.583	tr|F1R5M2|F1R5M2_DANRE	Kinesin-like protein OS=Danio rerio GN=kif5ba PE=1 SV=1	DANRE	2	0.951225	0.288092	0.903671	0.423737	1.11369	0.421695
1079	1.49	1.49	22.97	10.81	10.81	tr|H8Y260|H8Y260_9TELE	Ribosomal protein L34 (Fragment) OS=Onychostoma macrolepis GN=rpl34 PE=2 SV=1	9TELE	1	1.17491	0.402969	1.00004	0.582525	1.15897	0.4221
718	4.02	6.39	39.64	17.16	14.79	tr|Q6TNV0|Q6TNV0_DANRE	Cytochrome c oxidase subunit IV isoform 1 OS=Danio rerio GN=cox4i1 PE=1 SV=1	DANRE		1.36866	0.338818	1.5633	0.245472	1.2476	0.434685
1326	1.54	7.71	40.33	20.66	15.41	tr|B0JZP4|B0JZP4_DANRE	LOC564840 protein (Fragment) OS=Danio rerio GN=LOC564840 PE=2 SV=1	DANRE		3.35063	0.425419	0.841792	0.399179	0.368286	0.439398
929	2.82	2.98	29.3	11.72	11.72	tr|A8E7N8|A8E7N8_DANRE	Proteasome subunit beta type OS=Danio rerio GN=psmb4 PE=1 SV=1	DANRE		1.69826	0.531128	0.395641	0.0957848	0.24229	0.442387
1024	1.71	7.38	29.07	11.13	5.361	tr|F8W2N0|F8W2N0_DANRE	Annexin OS=Danio rerio GN=anxa11b PE=1 SV=1	DANRE	4	0.79011	0.271377	0.498752	0.292933	0.699005	0.446484
402	7.25	12.73	28.52	6.647	3.625	tr|A0A0F7C9F3|A0A0F7C9F3_DANRE	IQGAP1 protein OS=Danio rerio GN=IQGAP1 PE=2 SV=1	DANRE		1.32341	0.270237	0.120729	0.39646	0.059104	0.446832
667	2.54	9.34	39.64	24.02	11.11	sp|Q9W7K5|LDHA_CYPCA	L-lactate dehydrogenase A chain OS=Cyprinus carpio GN=ldha PE=1 SV=3	CYPCA	4	1.46631	0.125761	1.18494	0.227776	0.6598	0.451939
217	8.94	12.4	56.25	32.14	24.55	tr|F1R6L3|F1R6L3_DANRE	Uncharacterized protein (Fragment) OS=Danio rerio GN=cirbpb PE=1 SV=1	DANRE	36	0.953091	0.14433	0.934907	0.206015	0.582939	0.4588
1252	2	2.57	23.92	5.648	2.99	tr|X1WFE6|X1WFE6_DANRE	Uncharacterized protein (Fragment) OS=Danio rerio GN=lxn PE=1 SV=1	DANRE		0.859751	0.461436	0.397316	0.313865	0.765763	0.460411
634	4.38	7.23	54.03	28.44	16.11	tr|Q6PEH6|Q6PEH6_DANRE	Zgc:63637 OS=Danio rerio GN=rab41 PE=2 SV=1	DANRE		2.08237	0.21207	0.109111	0.476743	0.0879077	0.46127
230	8.57	9.26	48.13	33.69	29.41	tr|Q6GQL6|Q6GQL6_DANRE	Dynactin 3 (P22) OS=Danio rerio GN=dctn3 PE=1 SV=1	DANRE	5	2.90249	0.550993	1.50421	0.463284	0.823779	0.465297
607	4.62	5.39	29.33	12.93	8.083	tr|A6H8Q6|A6H8Q6_DANRE	Dync1li1 protein OS=Danio rerio GN=dync1li1 PE=2 SV=1	DANRE		2.27603	0.171993	0.70785	0.306649	0.125082	0.466406
1325	1.55	1.66	38.98	5.906	3.937	tr|A7MCL8|A7MCL8_DANRE	Etfb protein OS=Danio rerio GN=etfb PE=2 SV=1	DANRE		1.53593	0.203048	0.232313	0.425395	0.103632	0.466738
664	4.23	9.64	29.65	15.9	9.704	tr|Q6IQL7|Q6IQL7_DANRE	Peptidylprolyl isomerase D (Cyclophilin D) OS=Danio rerio GN=ppid PE=1 SV=1	DANRE		1.14289	0.180985	0.83872	0.303206	0.539015	0.468166
426	6.89	6.97	29.86	17.19	16.29	tr|Q7ZUD6|Q7ZUD6_DANRE	Reticulon OS=Danio rerio GN=rtn3 PE=1 SV=1	DANRE		2.6458	0.18549	0.282005	0.362534	0.221664	0.476531
76	18.05	18.05	73.13	62.69	44.03	tr|I6NVZ4|I6NVZ4_9TELE	Fatty acid-binding protein OS=Onychostoma macrolepis PE=2 SV=1	9TELE	15	1.69112	0.532386	0.571346	0.515252	0.542195	0.483754
496	4	16.9	65.41	63.16	55.64	tr|D2KCI0|D2KCI0_SCHPR	Heart-type fatty-acid binding protein OS=Schizothorax prenanti GN=H-FABP PE=2 SV=1	SCHPR	17	0.753664	0.489206	0.868074	0.563373	0.612932	0.484681
963	2	2	37.38	4.854	4.854	tr|F1QAL6|F1QAL6_DANRE	Uncharacterized protein OS=Danio rerio GN=fam177a1 PE=4 SV=1	DANRE	1	3.16694	0.646115	1.5247	0.535226	1.17666	0.484699
8	71.64	71.75	95.16	91.13	79.03	tr|Q803M1|Q803M1_DANRE	Tropomyosin 3 OS=Danio rerio GN=tpm3 PE=1 SV=1	DANRE	54	2.02778	0.161204	1.14433	0.159228	0.630633	0.489719
181	10.3	10.52	51.45	34.78	31.16	tr|A0A0R4IVC8|A0A0R4IVC8_DANRE	Uncharacterized protein OS=Danio rerio GN=cox5ab PE=1 SV=1	DANRE	8	1.04481	0.458689	1.10183	0.413222	1.11132	0.493912
570	5.06	5.42	40.35	19.3	10.96	tr|B2GS95|B2GS95_DANRE	Cleavage and polyadenylation-specificity factor subunit 5 OS=Danio rerio GN=cpsf5 PE=1 SV=1	DANRE		1.07761	0.229194	0.809954	0.431602	0.707684	0.498268
528	5.47	7.8	64.73	52.7	22.82	tr|A0A0R4IRJ8|A0A0R4IRJ8_DANRE	Chloride intracellular channel protein OS=Danio rerio GN=clic1 PE=1 SV=1	DANRE		2.23988	0.16326	0.330967	0.40992	0.224143	0.499222
620	4.54	5.42	42.42	15.91	7.323	tr|Q1L8P0|Q1L8P0_DANRE	Uncharacterized protein OS=Danio rerio GN=crtap PE=1 SV=1	DANRE		1.14835	0.169809	0.875735	0.269222	0.504247	0.501464
92	20.11	20.22	62.5	50.48	47.6	tr|E9QEC8|E9QEC8_DANRE	Uncharacterized protein OS=Danio rerio GN=tpd52l2b PE=1 SV=1	DANRE		3.75168	0.142014	1.21259	0.238879	0.806822	0.504368
1277	1.93	2.24	37.1	12.9	10.75	tr|Q5XJ82|Q5XJ82_DANRE	Zgc:103545 OS=Danio rerio GN=rwdd PE=2 SV=1	DANRE		1.33051	0.345437	1.236	0.202508	0.842346	0.507647
935	2.8	2.92	37.86	10.71	6.429	tr|C3VC55|C3VC55_CARAU	Nestin (Fragment) OS=Carassius auratus PE=2 SV=1	CARAU		3.35912	0.211083	0.852054	0.375684	0.177079	0.514335
583	3.22	3.39	38.38	27.27	22.22	tr|F1QFP1|F1QFP1_DANRE	Uncharacterized protein OS=Danio rerio GN=copz1 PE=1 SV=1	DANRE	4	2.83308	0.422708	1.5806	0.358225	1.07842	0.51753
964	2	2	28.88	4.741	4.741	tr|Q568V4|Q568V4_DANRE	Proteasome subunit beta type OS=Danio rerio GN=psmb6 PE=2 SV=1	DANRE	1	1.34299	0.351719	1.12954	0.490732	1.06666	0.519686
1357	1.34	1.89	40.24	20.42	5.706	tr|Q7ZUS9|Q7ZUS9_DANRE	Electron-transfer-flavoprotein, alpha polypeptide OS=Danio rerio GN=etfa PE=2 SV=1	DANRE		1.16995	0.196332	0.805455	0.306918	0.493832	0.523396
1030	1.69	3.85	33.16	33.16	15.26	tr|Q7ZWJ9|Q7ZWJ9_DANRE	Peptidyl-prolyl cis-trans isomerase (Fragment) OS=Danio rerio GN=ppiaa PE=2 SV=1	DANRE	3	0.704723	0.199563	0.611584	0.151406	0.673833	0.523979
566	5.09	6.17	30.15	13.11	8.801	tr|F1QNY5|F1QNY5_DANRE	Uncharacterized protein OS=Danio rerio GN=cpne1 PE=1 SV=1	DANRE		1.4598	0.209737	0.260592	0.29045	0.0661346	0.52436
700	2.33	2.45	32.31	8.205	4.444	tr|M5AW97|M5AW97_CARAU	Lamin B1 OS=Carassius auratus GN=gflamB1 PE=2 SV=1	CARAU	2	1.82984	0.198581	0.675528	0.473809	0.568568	0.535847
1142	2.19	2.27	27.27	2.797	1.632	tr|F1QML7|F1QML7_DANRE	Uncharacterized protein OS=Danio rerio GN=si:dkeyp-53e4.2 PE=4 SV=2	DANRE		3.29641	0.375169	4.26281	0.435038	2.2822	0.552006
1342	1.45	1.65	25.72	4.987	2.625	tr|Q08C34|Q08C34_DANRE	RNA binding motif, single stranded interacting protein OS=Danio rerio GN=rbms3 PE=2 SV=1	DANRE		1.73791	0.509584	2.3907	0.380208	2.20885	0.558049
684	4.16	4.56	50.7	13.24	6.761	tr|Q567G5|Q567G5_DANRE	ADP-ribosylation factor interacting protein 2b OS=Danio rerio GN=arfip2b PE=1 SV=1	DANRE		6.40284	0.129179	1.57382	0.179039	0.819777	0.560607
1100	2.29	5.69	32.73	12.27	6.219	tr|Q1EG31|Q1EG31_CARAU	DEAD-box RNA-dependent helicase p68 OS=Carassius auratus PE=2 SV=1	CARAU		2.29242	0.181569	0.384054	0.404782	0.106937	0.562682
691	2.41	2.41	24.18	15.69	10.46	tr|Q6NY41|Q6NY41_DANRE	Cytochrome b5 type B OS=Danio rerio GN=cyb5b PE=1 SV=1	DANRE	1	1.37497	0.438567	0.638864	0.490767	0.561523	0.583803
902	2.97	4.4	29.74	4.203	1.142	tr|U3JA65|U3JA65_DANRE	Uncharacterized protein (Fragment) OS=Danio rerio GN=mllt4a PE=1 SV=1	DANRE		2.06327	0.176419	0.571645	0.237484	0.275976	0.5853
3	78.9	78.9	81.07	76	72.8	tr|Q8UVT9|Q8UVT9_9TELE	Beta-actin OS=Labeo calbasu PE=2 SV=1	9TELE	208
57	22.99	23.2	51.66	40.58	34.15	tr|A7MBS2|A7MBS2_DANRE	MGC171407 protein OS=Danio rerio GN=tuba1c PE=2 SV=1	DANRE	25
86	21.09	21.62	53.44	26.03	17.91	tr|A0A0B5KUE9|A0A0B5KUE9_CYPCA	Heat-shock protein 90 OS=Cyprinus carpio PE=2 SV=1	CYPCA
127	13.24	13.6	63.29	40.58	38.65	tr|Q7T2C6|Q7T2C6_DANRE	RAB7, member RAS oncogene family OS=Danio rerio GN=rab7 PE=1 SV=1	DANRE	7
278	9.81	40.35	98.1	91.77	89.87	tr|S4SEZ3|S4SEZ3_PUNTE	Beta-actin (Fragment) OS=Puntigrus tetrazona PE=3 SV=1	PUNTE
494	4	59.29	80.11	73.74	71.88	tr|Q6TKP5|Q6TKP5_CYPCA	Skeletal muscle alpha-actin OS=Cyprinus carpio PE=2 SV=1	CYPCA	135
556	3.5	14.87	28.7	14.42	8.95	tr|E9QCG6|E9QCG6_DANRE	Uncharacterized protein OS=Danio rerio GN=col1a2 PE=1 SV=1	DANRE	12
630	2.74	3.09	13.16	5.848	2.047	tr|A0A0C5PVV7|A0A0C5PVV7_9TELE	NADH-ubiquinone oxidoreductase chain 5 (Fragment) OS=Varicorhinus cf. axelrodi CTOL00597 GN=ND5 PE=3 SV=1	9TELE	2
676	2.51	2.74	45.35	6.395	4.07	tr|A9C3W5|A9C3W5_DANRE	Uncharacterized protein (Fragment) OS=Danio rerio GN=si:dkey-159f12.2 PE=4 SV=1	DANRE	2
693	2.4	58.11	80.11	72.68	70.82	tr|Q7T2J3|Q7T2J3_CYPCA	Skeletal muscle actin (Fragment) OS=Cyprinus carpio PE=2 SV=1	CYPCA	146
702	2.31	23.04	54.33	42.42	29.65	tr|Q4JIY5|Q4JIY5_DANRE	Elongation factor 1-alpha OS=Danio rerio GN=eef1a1l1 PE=2 SV=1	DANRE	30
714	4.03	35.39	97.5	96.25	87.5	tr|S4SF40|S4SF40_PUNTE	Beta-actin (Fragment) OS=Puntigrus tetrazona PE=3 SV=1	PUNTE
715	2.28	4.82	30.05	20.66	17.84	tr|Q6PD99|Q6PD99_DANRE	MARCKS-like 1 OS=Danio rerio GN=marcksl1a PE=1 SV=1	DANRE	4
726	4	66	84.62	73.47	71.09	tr|Q6TKP4|Q6TKP4_CYPCA	Skeletal muscle actin mutant OS=Cyprinus carpio PE=2 SV=1	CYPCA
729	2.25	2.33	9.182	1.405	0.8028	tr|A8WIP5|A8WIP5_DANRE	Uncharacterized protein OS=Danio rerio GN=hcfc1b PE=1 SV=1	DANRE	5
736	2.21	2.62	9.249	2.503	0.6529	tr|Q5RGI2|Q5RGI2_DANRE	Uncharacterized protein OS=Danio rerio GN=nup107 PE=1 SV=1	DANRE	1
748	2.18	2.44	18.32	2.893	1.791	RRRRRtr|F1QGZ5|F1QGZ5_DANRE	REVERSED Uncharacterized protein (Fragment) OS=Danio rerio GN=si:dkey-24p1.6 PE=4 SV=2	DANRE	2
829	2.05	4.42	11.2	1.92	0.96	tr|F1R5G5|F1R5G5_DANRE	Protein transport protein Sec31A OS=Danio rerio GN=sec31a PE=1 SV=1	DANRE	2
837	2.04	68.81	78.13	72.8	69.6	tr|A0A0N6YRP6|A0A0N6YRP6_9TELE	Beta-actin OS=Petroleuciscus esfahani GN=ACTB PE=2 SV=1	9TELE	202
848	2.04	2.06	19.49	2.166	2.166	RRRRRtr|E7F0E2|E7F0E2_DANRE	REVERSED Glucosamine-6-phosphate isomerase OS=Danio rerio GN=gnpda2 PE=3 SV=1	DANRE	1
852	3.25	3.29	51.65	31.87	31.87	tr|E7FAE7|E7FAE7_DANRE	Uncharacterized protein OS=Danio rerio GN=si:ch211-105c13.3 PE=1 SV=1	DANRE
870	2.02	2.68	17.58	4.566	3.653	tr|E7FD14|E7FD14_DANRE	Uncharacterized protein OS=Danio rerio GN=pacsin1a PE=1 SV=2	DANRE	1
876	3.08	28.66	58.23	44.16	35.93	sp|Q92005|EF1A_DANRE	Elongation factor 1-alpha OS=Danio rerio GN=eef1a PE=2 SV=1	DANRE
884	2.01	102.57	76.35	59.04	56.54	sp|Q6NWF6|K2C8_DANRE	Keratin, type II cytoskeletal 8 OS=Danio rerio GN=krt8 PE=1 SV=1	DANRE	132
885	2.01	59.35	80.37	76.13	72.15	tr|Q6XNL8|Q6XNL8_DANRE	Actin OS=Danio rerio GN=acta1b PE=1 SV=1	DANRE	162
961	2.67	2.73	50.23	15.02	9.859	tr|A2BEV4|A2BEV4_DANRE	Tagln3 protein OS=Danio rerio GN=tagln3a PE=1 SV=1	DANRE
1019	1.74	1.86	11.11	3.303	1.802	tr|E7FE91|E7FE91_DANRE	Uncharacterized protein OS=Danio rerio GN=si:dkey-201c1.2 PE=1 SV=2	DANRE	1
1036	2.44	4.68	35.29	8.683	3.081	tr|B6VAM9|B6VAM9_DANRE	Spermatogenesis-associated 17 OS=Danio rerio GN=spata17 PE=1 SV=1	DANRE
1048	2.42	5.05	38.73	8.778	4.647	tr|F1Q6D9|F1Q6D9_DANRE	Coiled-coil domain-containing protein 102A OS=Danio rerio GN=ccdc102a PE=1 SV=1	DANRE
1051	1.59	3.87	11.13	4.202	3.361	tr|Q7SXK1|Q7SXK1_DANRE	Methionine aminopeptidase 2 OS=Danio rerio GN=metap2b PE=2 SV=1	DANRE	2
1053	1.59	1.92	10.03	4.702	2.194	tr|A0A0R4ITS1|A0A0R4ITS1_DANRE	Uncharacterized protein OS=Danio rerio GN=si:ch211-215k15.4 PE=4 SV=1	DANRE	1
1081	1.48	21.53	38.98	22.63	14.87	tr|E2IPR2|E2IPR2_CTEID	Collagen type I alpha 2 OS=Ctenopharyngodon idella GN=COLlA2 PE=2 SV=1	CTEID	20
1086	1.46	2.35	16.14	5.857	1.286	tr|X1WF42|X1WF42_DANRE	Uncharacterized protein OS=Danio rerio GN=ttc12 PE=4 SV=1	DANRE	1
1129	1.3	1.3	42.94	23.93	4.294	tr|F1RCD0|F1RCD0_DANRE	Uncharacterized protein OS=Danio rerio GN=ccdc12 PE=1 SV=1	DANRE	1
1133	2.22	2.84	22.76	2.407	0.7659	RRRRRtr|B0S4W8|B0S4W8_DANRE	REVERSED Novel protein similar to vertebrate Alstrom syndrome 1 (ALMS1) (Fragment) OS=Danio rerio GN=CH211-243O19.5-001 PE=4 SV=1	DANRE
1149	2.15	5.18	25.78	2.913	0.6555	RRRRRtr|E7F308|E7F308_DANRE	REVERSED Uncharacterized protein OS=Danio rerio GN=LOC100149903 PE=4 SV=1	DANRE
1161	2.12	67	80.85	72.07	71.28	tr|Q3B727|Q3B727_DANRE	Zgc:123289 OS=Danio rerio GN=zgc:123289 PE=2 SV=1	DANRE
1167	2.11	2.37	18.71	11.61	10.32	tr|A0A023UH13|A0A023UH13_9TELE	Cathepsin C (Fragment) OS=Carassius gibelio GN=ctsc PE=2 SV=1	9TELE
1188	2.06	2.4	20.14	0.8973	0.8973	tr|E7F946|E7F946_DANRE	Receptor protein-tyrosine kinase OS=Danio rerio GN=ephb6 PE=4 SV=1	DANRE
1197	2.04	3.33	35.9	6.635	0.8294	RRRRRtr|A0A0R4IJ91|A0A0R4IJ91_DANRE	REVERSED Uncharacterized protein OS=Danio rerio GN=slmapa PE=1 SV=1	DANRE
1201	2.04	2.48	22.83	1.444	0.6318	tr|Q5BJ09|Q5BJ09_DANRE	Neurobeachin OS=Danio rerio GN=nbeaa PE=2 SV=1	DANRE
1204	2.04	2.04	17.33	2.333	2.333	tr|Q7T3B4|Q7T3B4_DANRE	Zgc:63992 OS=Danio rerio GN=oser1 PE=2 SV=1	DANRE
1222	2.02	2.44	32.4	7.2	2.8	tr|Q7ZUG8|Q7ZUG8_DANRE	U3 small nucleolar RNA-associated protein 11 OS=Danio rerio GN=utp11l PE=2 SV=1	DANRE
1231	2.01	11.59	68.29	31.71	28.46	tr|A0A0U2S2I4|A0A0U2S2I4_CARAU	Cytokeratin (Fragment) OS=Carassius auratus red var. PE=4 SV=1	CARAU
1236	2.01	2.43	32.82	5.641	1.795	tr|Q52TF2|Q52TF2_DANRE	Podocin OS=Danio rerio GN=nphs2 PE=2 SV=1	DANRE
1243	2	37.46	58.61	42.09	38.78	tr|E7D7N6|E7D7N6_CTEID	60 kDa heat shock protein OS=Ctenopharyngodon idella GN=hsp60 PE=2 SV=1	CTEID
1244	2	17.95	73.33	66	43.33	tr|A0A0R4IKG2|A0A0R4IKG2_DANRE	Actin-related protein 2/3 complex subunit 5 OS=Danio rerio GN=arpc5a PE=1 SV=1	DANRE
1245	2	9.58	54.7	41.44	30.39	tr|E7F7G0|E7F7G0_DANRE	Uncharacterized protein (Fragment) OS=Danio rerio GN=npm3 PE=1 SV=2	DANRE
1247	2	4.76	32.71	5.639	2.632	RRRRRtr|Q4V9E6|Q4V9E6_DANRE	REVERSED Zgc:113426 OS=Danio rerio GN=zgc:113426 PE=2 SV=1	DANRE
1248	2	4.11	18.09	4.523	3.518	tr|X1WER2|X1WER2_DANRE	Uncharacterized protein OS=Danio rerio GN=uba5 PE=1 SV=2	DANRE
1272	2	2	35.33	8.152	8.152	tr|Q2L6L0|Q2L6L0_DANRE	Canopy2 OS=Danio rerio GN=cnpy2 PE=1 SV=1	DANRE
1292	1.83	3.09	24.36	8.761	2.137	tr|A5WVX8|A5WVX8_DANRE	Methionine aminopeptidase 2 OS=Danio rerio GN=metap2a PE=3 SV=1	DANRE
1315	1.59	2.91	26.74	4.839	0.4244	tr|B0S8F9|B0S8F9_DANRE	Uncharacterized protein (Fragment) OS=Danio rerio GN=si:ch73-286h23.4 PE=4 SV=2	DANRE
1327	1.54	5.64	20.86	2.437	0.5198	tr|G8IHU0|G8IHU0_DANRE	Laminin alpha 2 chain short splice variant OS=Danio rerio GN=lama2 PE=2 SV=1	DANRE
1350	1.38	1.42	19.44	6.481	6.481	tr|Q567H4|Q567H4_DANRE	Uncharacterized protein OS=Danio rerio GN=cremb PE=2 SV=1	DANRE
1351	1.37	6.91	29.37	8.55	5.019	tr|Q6P4V5|Q6P4V5_DANRE	Sterol carrier protein 2 OS=Danio rerio GN=scp2a PE=1 SV=1	DANRE
1355	1.36	1.51	33	4.333	3	tr|Q7ZWC2|Q7ZWC2_DANRE	Monoglyceride lipase OS=Danio rerio GN=mgll PE=1 SV=1	DANRE
1358	1.33	2.24	29.66	2.369	0.7209	tr|E7F641|E7F641_DANRE	Uncharacterized protein OS=Danio rerio GN=cnksr2a PE=4 SV=2	DANRE
1361	1.32	1.36	39.26	19.63	4.294	tr|Q6DC23|Q6DC23_DANRE	Coiled-coil domain containing 12 OS=Danio rerio GN=ccdc12 PE=2 SV=1	DANRE
