# Supplementary material for: Secretoneurin A Directly Regulates the Proteome of Goldfish Radial Glial Cells In Vitro
Source: Front Endocrinol (Lausanne). 2018 Mar 6;9:68. doi: 10.3389/fendo.2018.00068 (PMC5845582; doi:10.3389/fendo.2018.00068)
Supplement: Supplementary file 2 [file data_sheet_2.XLSX]

## Sheet: Full List Mapped IDs
Gene ID	Mapped ID	Gene Name ; Gene Symbol	Panther Family/Sub Family	Panther Protein Class	Species	Panther GO-Slim Molecular Function	Panther GO-Slim Biological Process	Panther GO-Slim Cellular Component	Pathway
DANRE|ZFIN=ZDB-GENE-040721-2|UniProtKB=Q6DRM4	parvaa	Actopaxin;parvaa;ortholog	ALPHA-PARVIN (PTHR12114:SF10)	actin and actin related protein(PC00085)	Danio rerio	structural constituent of cytoskeleton(GO:0005198)	cellular process(GO:0009987)	intracellular(GO:0044464)	Integrin signalling pathway->Parvin;;
DANRE|ZFIN=ZDB-GENE-050417-397|UniProtKB=Q568Q7	stmn1b	Stathmin;stmn1b;ortholog	STATHMIN (PTHR10104:SF24)		Danio rerio	cytoskeletal protein binding(GO:0005488)	cell differentiation(GO:0032502);cellular process(GO:0030154);cytoskeleton organization(GO:0009987);nervous system development(GO:0071840);regulation of biological process(GO:0016043);single-multicellular organism process(GO:0006996)	cytoplasm(GO:0044464);neuron projection(GO:0005622)	Cytoskeletal regulation by Rho GTPase->Stathmin;;
DANRE|ZFIN=ZDB-GENE-030131-6033|UniProtKB=F1QX93	eci1	Uncharacterized protein (Fragment);eci1;ortholog	ENOYL-COA DELTA ISOMERASE 1, MITOCHONDRIAL (PTHR11941:SF102)	acetyltransferase(PC00220);acyltransferase(PC00038);dehydrogenase(PC00042);epimerase/racemase(PC00176);hydratase(PC00092);ligase(PC00135)	Danio rerio	acetyltransferase activity(GO:0003824);hydro-lyase activity(GO:0016740);ligase activity(GO:0016746);oxidoreductase activity(GO:0016407);racemase and epimerase activity(GO:0016829)	carbohydrate metabolic process(GO:0008152);fatty acid beta-oxidation(GO:0044238);vitamin biosynthetic process(GO:0005975)
DANRE|ZFIN=ZDB-GENE-990415-94|UniProtKB=Q90474	Hsp90	Heat shock protein HSP 90-alpha 1;hsp90a.1;ortholog	HEAT SHOCK PROTEIN HSP 90-ALPHA 1 (PTHR11528:SF60)	Hsp90 family chaperone(PC00072)	Danio rerio		immune system process(GO:0002376);protein folding(GO:0008152);response to stress(GO:0044238)
DANRE|ZFIN=ZDB-GENE-030131-9134|UniProtKB=Q7ZUR5	ssr3	Signal sequence receptor, gamma;ssr3;ortholog	TRANSLOCON-ASSOCIATED PROTEIN SUBUNIT GAMMA (PTHR13399:SF3)		Danio rerio
DANRE|ZFIN=ZDB-GENE-090313-229|UniProtKB=E7EZ62	cald1b	Uncharacterized protein;cald1b;ortholog	CALDESMON (PTHR18949:SF3)	non-motor actin binding protein(PC00085)	Danio rerio	actin binding(GO:0005488);structural constituent of cytoskeleton(GO:0005515)	cell cycle(GO:0009987)	intracellular(GO:0044464)
DANRE|ZFIN=ZDB-GENE-021206-1|UniProtKB=Q803B0	hspd1	Heat shock 60kD protein 1 (Chaperonin);hspd1;ortholog	60 KDA HEAT SHOCK PROTEIN, MITOCHONDRIAL (PTHR11353:SF118)	chaperonin(PC00072)	Danio rerio		protein complex assembly(GO:0071840);protein folding(GO:0044085)
DANRE|ZFIN=ZDB-GENE-081031-45|UniProtKB=F1QDN2	adgrb1b	Uncharacterized protein (Fragment);adgrb1b;ortholog	BRAIN-SPECIFIC ANGIOGENESIS INHIBITOR 1 (PTHR12011:SF364)	G-protein coupled receptor(PC00197);antibacterial response protein(PC00021)	Danio rerio	G-protein coupled receptor activity(GO:0004872)	heart development(GO:0032502);immune response(GO:0048731);intracellular protein transport(GO:0007507);mesoderm development(GO:0002376);response to stress(GO:0006955);spermatogenesis(GO:0051179);synaptic transmission(GO:0006810);synaptic vesicle exocytosis(GO:0015031)		p53 pathway->BAI-1;;
DANRE|ZFIN=ZDB-GENE-030131-8049|UniProtKB=Q7T3C1	tcea1	Tcea1 protein;tcea1;ortholog	TRANSCRIPTION ELONGATION FACTOR A PROTEIN 1 (PTHR11477:SF21)	nucleic acid binding(PC00171);transcription factor(PC00218)	Danio rerio	sequence-specific DNA binding transcription factor activity(GO:0005488)	transcription elongation from RNA polymerase II promoter(GO:0008152)
DANRE|ZFIN=ZDB-GENE-990415-27|UniProtKB=Q803N7	csnk2a1	Casein kinase 2 alpha 1;csnk2a1;ortholog	CASEIN KINASE 2 ALPHA 1 (PTHR24054:SF40)		Danio rerio				Parkinson disease->Casein kinase II;;Wnt signaling pathway->Casein Kinase 2;;Cadherin signaling pathway->Casein kinase II;;;;
DANRE|ZFIN=ZDB-GENE-040625-34|UniProtKB=F1R5R3	ppid	Peptidyl-prolyl cis-trans isomerase;ppid;ortholog	PEPTIDYL-PROLYL CIS-TRANS ISOMERASE D (PTHR11071:SF371)	isomerase(PC00135)	Danio rerio	isomerase activity(GO:0003824)	cellular process(GO:0009987);cellular protein modification process(GO:0008152)
DANRE|ZFIN=ZDB-GENE-040930-9|UniProtKB=H9GXB1	snrpf	Small nuclear ribonucleoprotein F;snrpf;ortholog	SMALL NUCLEAR RIBONUCLEOPROTEIN F (PTHR11021:SF7)	mRNA splicing factor(PC00171)	Danio rerio	RNA binding(GO:0005488)
DANRE|ZFIN=ZDB-GENE-040426-2185|UniProtKB=F1QKG7	tpm4a	Uncharacterized protein;tpm4a;ortholog	TROPOMYOSIN ALPHA-4 CHAIN (PTHR19269:SF55)	actin binding motor protein(PC00085)	Danio rerio	motor activity(GO:0003824);structural constituent of cytoskeleton(GO:0016787)	cellular component morphogenesis(GO:0071840);cellular process(GO:0016043);ectoderm development(GO:0032989);mesoderm development(GO:0009987);muscle contraction(GO:0032502);muscle organ development(GO:0007398);nervous system development(GO:0007498)	intracellular(GO:0044464)
DANRE|ZFIN=ZDB-GENE-051120-126|UniProtKB=B8JL29	hmgb2a	Uncharacterized protein;hmgb2a;ortholog	HIGH MOBILITY GROUP PROTEIN B2 (PTHR13711:SF241)	HMG box transcription factor(PC00218);chromatin/chromatin-binding protein(PC00024);signaling molecule(PC00171)	Danio rerio
DANRE|ZFIN=ZDB-GENE-030131-4042|UniProtKB=F1Q8W8	calr	Uncharacterized protein;calr;ortholog	SUBFAMILY NOT NAMED (PTHR11073:SF18)	calcium-binding protein(PC00060)	Danio rerio	calcium ion binding(GO:0005488)	protein folding(GO:0008152)
DANRE|ZFIN=ZDB-GENE-041010-28|UniProtKB=F1QWU4	myl6	Uncharacterized protein;myl6;ortholog	MYOSIN LIGHT POLYPEPTIDE 6 (PTHR23048:SF14)	actin family cytoskeletal protein(PC00085);calmodulin(PC00041)	Danio rerio	calcium ion binding(GO:0005488);calmodulin binding(GO:0005509);structural constituent of cytoskeleton(GO:0005515)	muscle contraction(GO:0032501)	actin cytoskeleton(GO:0043226);intracellular(GO:0005856)
DANRE|ZFIN=ZDB-GENE-011212-2|UniProtKB=Q803J3	rab2a	RAB2A, member RAS oncogene family;rab2a;ortholog	RAS-RELATED PROTEIN RAB-2A (PTHR24073:SF681)		Danio rerio			Golgi apparatus(GO:0043226);cytoplasm(GO:0005794)
DANRE|ZFIN=ZDB-GENE-040426-1352|UniProtKB=Q7T2C6	rab7	RAB7, member RAS oncogene family;rab7;ortholog	RAB7, MEMBER RAS ONCOGENE FAMILY (PTHR24073:SF698)		Danio rerio
DANRE|ZFIN=ZDB-GENE-030113-2|UniProtKB=F1R7N8	ttna	Uncharacterized protein;ttna;ortholog	TITIN (PTHR13817:SF35)	cell adhesion molecule(PC00069);extracellular matrix protein(PC00102)	Danio rerio	actin binding(GO:0005488);structural molecule activity(GO:0005515)	cell differentiation(GO:0032502);cellular component morphogenesis(GO:0030154);cytoskeleton organization(GO:0071840);muscle contraction(GO:0016043);protein complex assembly(GO:0032989)	actin cytoskeleton(GO:0043226);cytoplasm(GO:0005856);protein complex(GO:0015629)
DANRE|ZFIN=ZDB-GENE-051113-160|UniProtKB=Q1L8N2	rad23ab	Uncharacterized protein;rad23ab;ortholog	UV EXCISION REPAIR PROTEIN RAD23 HOMOLOG B (PTHR10621:SF15)	damaged DNA-binding protein(PC00171)	Danio rerio	damaged DNA binding(GO:0005488)	DNA repair(GO:0008152)
DANRE|ZFIN=ZDB-GENE-061023-2|UniProtKB=E7F354	ywhag2	Uncharacterized protein;ywhag2;ortholog	14-3-3 PROTEIN GAMMA (PTHR18860:SF41)	chaperone(PC00072)	Danio rerio		cell cycle(GO:0009987);signal transduction(GO:0007049)		Parkinson disease->14-3-3;;FGF signaling pathway->14-3-3;;EGF receptor signaling pathway->14-3-3;;;;
DANRE|ZFIN=ZDB-GENE-040426-2194|UniProtKB=Q6P0I2	psma8	Proteasome subunit alpha type;psma8;ortholog	PROTEASOME SUBUNIT ALPHA TYPE (PTHR11599:SF76)		Danio rerio				Parkinson disease->20S proteasome;;
DANRE|ZFIN=ZDB-GENE-030131-8654|UniProtKB=Q6Q417	rpl7	Ribosomal protein L7;rpl7;ortholog	60S RIBOSOMAL PROTEIN L7 (PTHR11524:SF17)	ribosomal protein(PC00171)	Danio rerio	structural constituent of ribosome(GO:0005198)	biosynthetic process(GO:0008152);cellular component biogenesis(GO:0009058);nitrogen compound metabolic process(GO:0071840);rRNA metabolic process(GO:0044085);translation(GO:0009987)	cytosol(GO:0044464);organelle(GO:0005622);ribosome(GO:0005737)
DANRE|ZFIN=ZDB-GENE-040426-727|UniProtKB=Q7ZVX8	atp6v1d	ATPase, H+ transporting, V1 subunit D;atp6v1d;ortholog	V-TYPE PROTON ATPASE SUBUNIT D (PTHR11671:SF3)		Danio rerio
DANRE|ZFIN=ZDB-GENE-030131-8783|UniProtKB=Q52WY2	cdc42	Ras-like protein Cdc42a;cdc42;ortholog	CELL DIVISION CONTROL PROTEIN 42 HOMOLOG (PTHR24072:SF239)	small GTPase(PC00095)	Danio rerio	GTPase activity(GO:0003824);protein binding(GO:0016787)	G-protein coupled receptor signaling pathway(GO:0009987);intracellular protein transport(GO:0007154);intracellular signal transduction(GO:0007165);receptor-mediated endocytosis(GO:0007166)		Huntington disease->Ras-related C3 botulinum toxin substrate;;Axon guidance mediated by netrin->Cell division cycle 42;;p38 MAPK pathway->cell division cycle 42;;Gonadotropin-releasing hormone receptor pathway->Cdc42;;Inflammation mediated by chemokine and cytokine signaling pathway->Cell division cycle 42;;Cytoskeletal regulation by Rho GTPase->Cell division cycle 42;;T cell activation->Cell div…
DANRE|ZFIN=ZDB-GENE-090311-55|UniProtKB=E7FGH2	esyt1a	Uncharacterized protein;esyt1a;ortholog	EXTENDED SYNAPTOTAGMIN-1 (PTHR10774:SF130)		Danio rerio			cytoplasm(GO:0044464);endoplasmic reticulum(GO:0005622);nuclear outer membrane-endoplasmic reticulum membrane network(GO:0005737)
DANRE|ZFIN=ZDB-GENE-050809-24|UniProtKB=E7FBD5	iqgap1	Uncharacterized protein;iqgap1;ortholog	RAS GTPASE-ACTIVATING-LIKE PROTEIN IQGAP1 (PTHR14149:SF23)	G-protein modulator(PC00095)	Danio rerio	protein binding(GO:0005488);small GTPase regulator activity(GO:0005515)	cell cycle(GO:0009987);intracellular signal transduction(GO:0007049)
DANRE|ZFIN=ZDB-GENE-060503-680|UniProtKB=I3ITC0	tpd52	Uncharacterized protein;tpd52;ortholog	TUMOR PROTEIN D52 (PTHR19307:SF17)		Danio rerio
DANRE|ZFIN=ZDB-GENE-030131-5588|UniProtKB=Q6TGS5	tuba4l	Alpha tubulin-like protein;tuba4l;ortholog	TUBULIN ALPHA-1B CHAIN (PTHR11588:SF166)	tubulin(PC00085)	Danio rerio	structural constituent of cytoskeleton(GO:0005198)	cellular component morphogenesis(GO:0071840);cellular component movement(GO:0016043);chromosome segregation(GO:0032989);intracellular protein transport(GO:0009987);mitosis(GO:0006928)	intracellular(GO:0044464);microtubule(GO:0005622);tubulin complex(GO:0043226)	Gonadotropin-releasing hormone receptor pathway->Tubulin;;
DANRE|ZFIN=ZDB-GENE-030410-4|UniProtKB=Q802G7	selm	Selenoprotein M;selm;ortholog	SELENOPROTEIN M (PTHR13077:SF8)		Danio rerio
DANRE|ZFIN=ZDB-GENE-040426-2816|UniProtKB=Q6P3J2	arhgdia	Rho GDP dissociation inhibitor (GDI) alpha;arhgdia;ortholog	RHO GDP-DISSOCIATION INHIBITOR 1 (PTHR10980:SF23)	G-protein modulator(PC00095);signaling molecule(PC00022)	Danio rerio	receptor binding(GO:0005488);small GTPase regulator activity(GO:0005515)	intracellular signal transduction(GO:0009987)
DANRE|ZFIN=ZDB-GENE-050522-147|UniProtKB=Q6DRD1	atp5o	ATP synthase oligomycin sensitivity conferral protein;atp5o;ortholog	ATP SYNTHASE SUBUNIT O, MITOCHONDRIAL (PTHR11910:SF9)	ATP synthase(PC00227);hydrolase(PC00068)	Danio rerio	cation transmembrane transporter activity(GO:0005215);hydrogen ion transmembrane transporter activity(GO:0022857);hydrolase activity(GO:0008324)	coenzyme metabolic process(GO:0008152);nucleobase-containing compound metabolic process(GO:0006732)
DANRE|ZFIN=ZDB-GENE-040426-2797|UniProtKB=F1QKS4	canx	Uncharacterized protein;canx;ortholog	CALNEXIN (PTHR11073:SF29)	calcium-binding protein(PC00060);chaperone(PC00072)	Danio rerio	calcium ion binding(GO:0005488)	exocytosis(GO:0051179);intracellular protein transport(GO:0006810);protein folding(GO:0016192)
DANRE|ZFIN=ZDB-GENE-080220-50|UniProtKB=A8KB78	rps23	Uncharacterized protein;rps23;ortholog	40S RIBOSOMAL PROTEIN S23 (PTHR11652:SF30)	ribosomal protein(PC00171)	Danio rerio	structural constituent of ribosome(GO:0005198)	biosynthetic process(GO:0008152);translation(GO:0009058)	cytosol(GO:0044464);organelle(GO:0005622);ribosome(GO:0005737)
DANRE|ZFIN=ZDB-GENE-040426-2160|UniProtKB=Q7T356	ywhabb	14-3-3 protein beta/alpha-B;ywhabb;ortholog	14-3-3 PROTEIN BETA/ALPHA (PTHR18860:SF56)	chaperone(PC00072)	Danio rerio		cell cycle(GO:0009987);signal transduction(GO:0007049)		FGF signaling pathway->14-3-3;;Parkinson disease->14-3-3;;CCKR signaling map->14-3-3 beta/alpha;;EGF receptor signaling pathway->14-3-3;;;;;
DANRE|ZFIN=ZDB-GENE-040822-37|UniProtKB=Q68EH2	ak1	Adenylate kinase isoenzyme 1;ak1;ortholog	ADENYLATE KINASE ISOENZYME 1 (PTHR23359:SF135)	nucleotide kinase(PC00220)	Danio rerio	nucleotide kinase activity(GO:0003824)	purine nucleobase metabolic process(GO:0008152);pyrimidine nucleobase metabolic process(GO:0044238)		De novo purine biosynthesis->Adenylate kinase;;
DANRE|ZFIN=ZDB-GENE-990415-215|UniProtKB=B0R028	psmb5	Proteasome subunit beta type;psmb5;ortholog	PROTEASOME SUBUNIT BETA TYPE-5 (PTHR11599:SF92)		Danio rerio
DANRE|ZFIN=ZDB-GENE-040426-1082|UniProtKB=Q7ZUH1	zgc:56576	UPF0568 protein C14orf166 homolog;zgc:56576;ortholog	UPF0568 PROTEIN C14ORF166 (PTHR15924:SF10)		Danio rerio		mitosis(GO:0009987)
DANRE|ZFIN=ZDB-GENE-020419-14|UniProtKB=Q8JHH1	snrpd1	Small nuclear ribonucleoprotein D1;snrpd1;ortholog	SMALL NUCLEAR RIBONUCLEOPROTEIN SM D1 (PTHR23338:SF31)	mRNA splicing factor(PC00171);ribonucleoprotein(PC00031)	Danio rerio	RNA binding(GO:0005488)	RNA splicing, via transesterification reactions(GO:0008152);cellular component biogenesis(GO:0044238);cellular component organization(GO:0006139);mRNA splicing, via spliceosome(GO:0016070);nitrogen compound metabolic process(GO:0000375)	cytoplasm(GO:0044464);nucleus(GO:0005622);protein complex(GO:0005737);ribonucleoprotein complex(GO:0043226)
DANRE|ZFIN=ZDB-GENE-040426-1444|UniProtKB=Q6NYV1	psmd3	Proteasome (Prosome, macropain) 26S subunit, non-ATPase, 3;psmd3;ortholog	26S PROTEASOME NON-ATPASE REGULATORY SUBUNIT 3 (PTHR10758:SF6)	enzyme modulator(PC00095)	Danio rerio		catabolic process(GO:0008152);proteolysis(GO:0009056)	intracellular(GO:0044464);protein complex(GO:0005622)	Ubiquitin proteasome pathway->26S proteasome;;Cell cycle->Proteasome;;;
DANRE|ZFIN=ZDB-GENE-040426-2113|UniProtKB=Q7ZWE9	cmpk	UMP-CMP kinase;cmpk;ortholog	UMP-CMP KINASE (PTHR23359:SF123)	nucleotide kinase(PC00220)	Danio rerio	nucleotide kinase activity(GO:0003824)	purine nucleobase metabolic process(GO:0008152);pyrimidine nucleobase metabolic process(GO:0044238)		De novo purine biosynthesis->Adenylate kinase;;Salvage pyrimidine ribonucleotides->Cytidylate kinase;;De novo pyrimidine ribonucleotides biosythesis->Uridylate kinase;;;;
DANRE|ZFIN=ZDB-GENE-030131-8708|UniProtKB=Q6Q420	rps15a	Ribosomal protein S15a;rps15a;ortholog	RIBOSOMAL PROTEIN S15A (PTHR11758:SF21)	ribosomal protein(PC00171)	Danio rerio	structural constituent of ribosome(GO:0005198)
DANRE|ZFIN=ZDB-GENE-040426-1863|UniProtKB=Q6P2T6	csrp2	Uncharacterized protein;csrp2;ortholog	CYSTEINE AND GLYCINE-RICH PROTEIN 2 (PTHR24215:SF25)	actin family cytoskeletal protein(PC00085)	Danio rerio	structural constituent of cytoskeleton(GO:0005198)	immune system process(GO:0002376);muscle organ development(GO:0032502)	intracellular(GO:0044464)
DANRE|ZFIN=ZDB-GENE-070719-7|UniProtKB=H9GYG8	usp47	Uncharacterized protein;usp47;ortholog	UBIQUITIN CARBOXYL-TERMINAL HYDROLASE 47 (PTHR24006:SF568)		Danio rerio		DNA repair(GO:0008152);apoptotic process(GO:0044238);biosynthetic process(GO:0006139);regulation of nucleobase-containing compound metabolic process(GO:0006259);transcription, DNA-dependent(GO:0006281)
DANRE|ZFIN=ZDB-GENE-040426-2807|UniProtKB=F1Q883	pgd	6-phosphogluconate dehydrogenase, decarboxylating;pgd;ortholog	6-PHOSPHOGLUCONATE DEHYDROGENASE, DECARBOXYLATING (PTHR11811:SF40)	dehydrogenase(PC00176)	Danio rerio	oxidoreductase activity(GO:0003824)	pentose-phosphate shunt(GO:0008152)		Pentose phosphate pathway->Gluconate Dehydrogenase;;
DANRE|ZFIN=ZDB-GENE-050913-149|UniProtKB=F6P8H4	zgc:113426	Uncharacterized protein;zgc:113426;ortholog	SUBFAMILY NOT NAMED (PTHR38709:SF3)		Danio rerio
DANRE|ZFIN=ZDB-GENE-040912-126|UniProtKB=A9JSW0	fkbp2	Peptidyl-prolyl cis-trans isomerase;fkbp2;ortholog	PEPTIDYL-PROLYL CIS-TRANS ISOMERASE FKBP2 (PTHR10516:SF348)	calcium-binding protein(PC00060);chaperone(PC00072);isomerase(PC00135)	Danio rerio	binding(GO:0005488);calcium channel regulator activity(GO:0016247);cation channel activity(GO:0005246);isomerase activity(GO:0005215)	cellular calcium ion homeostasis(GO:0065007);cellular process(GO:0042592);cellular protein modification process(GO:0006874);protein folding(GO:0009987);regulation of biological process(GO:0008152)	cytoplasm(GO:0044464)	TGF-beta signaling pathway->FK506 binding protein 12KDa;;
DANRE|ZFIN=ZDB-GENE-030131-5128|UniProtKB=Q6P3J5	eef2b	Eukaryotic translation elongation factor 2;eef2b;ortholog	EUKARYOTIC TRANSLATION ELONGATION FACTOR 2 (PTHR42908:SF9)	G-protein(PC00095);hydrolase(PC00020);translation elongation factor(PC00121);translation initiation factor(PC00171)	Danio rerio	GTPase activity(GO:0003824);pyrophosphatase activity(GO:0016787);translation elongation factor activity(GO:0003924)	biosynthetic process(GO:0008152);catabolic process(GO:0009058);nitrogen compound metabolic process(GO:0009056);nucleobase-containing compound metabolic process(GO:0009987);phosphate-containing compound metabolic process(GO:0006807)	intracellular(GO:0044464)
DANRE|ZFIN=ZDB-GENE-990714-24|UniProtKB=Q803P2	tcp1	Tcp1 protein;tcp1;ortholog	T-COMPLEX PROTEIN 1 SUBUNIT ALPHA (PTHR11353:SF145)	chaperonin(PC00072)	Danio rerio		protein complex assembly(GO:0071840);protein folding(GO:0044085)
DANRE|ZFIN=ZDB-GENE-050810-2|UniProtKB=E9QC46	cast	Uncharacterized protein;cast;ortholog	CALPASTATIN (PTHR10077:SF1)	cysteine protease inhibitor(PC00095)	Danio rerio	cysteine-type endopeptidase inhibitor activity(GO:0003824);protein binding(GO:0016787)	proteolysis(GO:0008152)
DANRE|ZFIN=ZDB-GENE-050522-419|UniProtKB=F8W4K8	gpx7	Glutathione peroxidase (Fragment);gpx7;ortholog	GLUTATHIONE PEROXIDASE 7 (PTHR11592:SF45)	peroxidase(PC00176)	Danio rerio	oxidoreductase activity(GO:0003824);peroxidase activity(GO:0016491)	response to stress(GO:0050896);response to toxic substance(GO:0006950);steroid metabolic process(GO:0009636)
DANRE|ZFIN=ZDB-GENE-030131-5395|UniProtKB=Q6NX98	st13	Suppression of tumorigenicity 13 (Colon carcinoma) (Hsp70 interacting protein);st13;ortholog	HSC70-INTERACTING PROTEIN-RELATED (PTHR22904:SF397)	chaperone(PC00072)	Danio rerio		protein folding(GO:0008152);response to stress(GO:0044238)
DANRE|ZFIN=ZDB-GENE-030131-2081|UniProtKB=Q6ZM24	tomm34	Uncharacterized protein;tomm34;ortholog	MITOCHONDRIAL IMPORT RECEPTOR SUBUNIT TOM34 (PTHR22904:SF451)	chaperone(PC00072)	Danio rerio		protein folding(GO:0008152);response to stress(GO:0044238)
DANRE|ZFIN=ZDB-GENE-991207-24|UniProtKB=Q9PVF8	ctnna1	Catenin (Cadherin-associated protein), alpha;ctnna1;ortholog	CATENIN ALPHA-1 (PTHR18914:SF36)	cell adhesion molecule(PC00069);non-motor actin binding protein(PC00085)	Danio rerio	actin binding(GO:0005488);structural constituent of cytoskeleton(GO:0005515)	cell adhesion(GO:0022610);cellular component morphogenesis(GO:0007155);signal transduction(GO:0071840)	intracellular(GO:0044464)	Alzheimer disease-presenilin pathway->alpha-catenin;;Wnt signaling pathway->alpha-catenin;;Cadherin signaling pathway->alpha-catenin;;;;
DANRE|ZFIN=ZDB-GENE-041024-9|UniProtKB=Q5XJA3	prrc1	Protein PRRC1;prrc1;ortholog	PROTEIN PRRC1 (PTHR23276:SF3)		Danio rerio
DANRE|ZFIN=ZDB-GENE-030131-8541|UniProtKB=U3JAT6	capgb	Uncharacterized protein;capgb;ortholog	MACROPHAGE-CAPPING PROTEIN (PTHR11977:SF54)	non-motor actin binding protein(PC00085)	Danio rerio	actin binding(GO:0005488);structural constituent of cytoskeleton(GO:0005515)	cellular component organization(GO:0071840);cellular process(GO:0016043)	actin cytoskeleton(GO:0043226);intracellular(GO:0005856)	FAS signaling pathway->Gelsolin;;
DANRE|ZFIN=ZDB-GENE-050809-135|UniProtKB=F1Q7S0	vti1a	Uncharacterized protein;vti1a;ortholog	VESICLE TRANSPORT THROUGH INTERACTION WITH T-SNARES HOMOLOG 1A (PTHR21230:SF39)	SNARE protein(PC00150)	Danio rerio	SNAP receptor activity(GO:0005488)	cellular process(GO:0009987);organelle organization(GO:0071840);protein localization(GO:0016043);protein targeting(GO:0006996);vesicle-mediated transport(GO:0051179)	SNARE complex(GO:0032991);cytoplasm(GO:0043234);cytoplasmic membrane-bounded vesicle(GO:0031201);endoplasmic reticulum(GO:0044464);endosome(GO:0005622);nuclear outer membrane-endoplasmic reticulum membrane network(GO:0005737)	Metabotropic glutamate receptor group III pathway->N-ethylmaleimide-sensitive factor attachment protein receptor;;
DANRE|ZFIN=ZDB-GENE-030219-206|UniProtKB=Q5RGV1	impdh1b	Inosine-5'-monophosphate dehydrogenase 1b;impdh1b;ortholog	INOSINE-5'-MONOPHOSPHATE DEHYDROGENASE 1 (PTHR11911:SF111)	dehydrogenase(PC00176);reductase(PC00092)	Danio rerio	oxidoreductase activity(GO:0003824)	purine nucleobase metabolic process(GO:0008152)		De novo purine biosynthesis->IMP dehydrogenase;;
DANRE|ZFIN=ZDB-GENE-070112-2142|UniProtKB=A1L243	mesdc2	LDLR chaperone MESD;mesdc2;ortholog	LDLR CHAPERONE MESD (PTHR17600:SF3)		Danio rerio
DANRE|ZFIN=ZDB-GENE-030131-4949|UniProtKB=F1QVE4	eef1e1	Uncharacterized protein;eef1e1;ortholog	EUKARYOTIC TRANSLATION ELONGATION FACTOR 1 EPSILON-1-RELATED (PTHR11260:SF358)	cytoskeletal protein(PC00085);epimerase/racemase(PC00135);reductase(PC00096);signaling molecule(PC00176);transferase(PC00198);translation elongation factor(PC00207)	Danio rerio	transferase activity(GO:0003824)	cellular amino acid metabolic process(GO:0008152);nitrogen compound metabolic process(GO:0044238);sulfur compound metabolic process(GO:0006520)	cytoplasm(GO:0044464)
DANRE|ZFIN=ZDB-GENE-040718-148|UniProtKB=Q6DHF2	fam96b	Uncharacterized protein;fam96b;ortholog	MITOTIC SPINDLE-ASSOCIATED MMXD COMPLEX SUBUNIT MIP18 (PTHR12377:SF4)		Danio rerio		biosynthetic process(GO:0008152);cellular component biogenesis(GO:0009058);cellular component organization(GO:0071840);chromosome segregation(GO:0044085)	cytoplasm(GO:0044464)
DANRE|ZFIN=ZDB-GENE-991026-6|UniProtKB=Q9PVK4	ldhba	L-lactate dehydrogenase B-A chain;ldhba;ortholog	L-LACTATE DEHYDROGENASE B CHAIN (PTHR43128:SF5)	dehydrogenase(PC00176)	Danio rerio	oxidoreductase activity(GO:0003824)	glycolysis(GO:0008152);tricarboxylic acid cycle(GO:0006091)
DANRE|ZFIN=ZDB-GENE-020416-3|UniProtKB=Q1MTI4	tpi1a	Triosephosphate isomerase A;tpi1a;ortholog	TRIOSEPHOSPHATE ISOMERASE (PTHR21139:SF12)		Danio rerio	isomerase activity(GO:0003824)	biosynthetic process(GO:0008152);catabolic process(GO:0009058);gluconeogenesis(GO:0009056);glycolysis(GO:0009987);phosphate-containing compound metabolic process(GO:0044238)	cytosol(GO:0044464)	Glycolysis->Triosephosphate isomerase;;
DANRE|ZFIN=ZDB-GENE-030131-5290|UniProtKB=Q7T2F5	napab	N-ethylmaleimide sensitive fusion protein attachment protein alpha;napab;ortholog	ALPHA-SOLUBLE NSF ATTACHMENT PROTEIN (PTHR13768:SF20)	membrane traffic protein(PC00150)	Danio rerio	protein binding(GO:0005488)	cellular component organization(GO:0071840);cellular process(GO:0016043);intracellular protein transport(GO:0009987);vesicle-mediated transport(GO:0051179)	SNARE complex(GO:0032991);cytoplasm(GO:0043234);membrane(GO:0031201);vacuole(GO:0044464)
DANRE|ZFIN=ZDB-GENE-030131-7742|UniProtKB=Q6P980	sod2	Superoxide dismutase;sod2;ortholog	SUPEROXIDE DISMUTASE [MN], MITOCHONDRIAL (PTHR11404:SF28)	oxidoreductase(PC00176)	Danio rerio	oxidoreductase activity(GO:0003824)
DANRE|ZFIN=ZDB-GENE-990914-3|UniProtKB=Q58EE9	gfap	Glial fibrillary acidic protein;gfap;ortholog	GLIAL FIBRILLARY ACIDIC PROTEIN (PTHR23239:SF249)	intermediate filament(PC00085);structural protein(PC00129)	Danio rerio	structural constituent of cytoskeleton(GO:0005198)	cellular component morphogenesis(GO:0071840);cellular process(GO:0016043)	intermediate filament cytoskeleton(GO:0043226);intracellular(GO:0005856)
DANRE|ZFIN=ZDB-GENE-060130-104|UniProtKB=Q0PWB8	pdlim3b	PDZ and LIM domain 3b;pdlim3b;ortholog	PDZ AND LIM DOMAIN PROTEIN 3 (PTHR24214:SF42)	non-motor actin binding protein(PC00085);transcription factor(PC00041)	Danio rerio	actin binding(GO:0005488);sequence-specific DNA binding transcription factor activity(GO:0005515);structural constituent of cytoskeleton(GO:0008092)	cellular component morphogenesis(GO:0071840);cellular process(GO:0016043);heart development(GO:0032989);mesoderm development(GO:0009987);muscle contraction(GO:0032502);muscle organ development(GO:0048731);regulation of transcription from RNA polymerase II promoter(GO:0007507)	intracellular(GO:0044464)
DANRE|ZFIN=ZDB-GENE-030131-5871|UniProtKB=A2BGU5	lrpap1	Uncharacterized protein;lrpap1;ortholog	ALPHA-2-MACROGLOBULIN RECEPTOR-ASSOCIATED PROTEIN (PTHR16560:SF3)		Danio rerio
DANRE|Ensembl=ENSDARG00000063300|UniProtKB=Q1RLV3	LOC567075	LOC567075 protein (Fragment);LOC567075;ortholog	PROTEIN TRANSPORT PROTEIN SEC16A (PTHR13402:SF18)		Danio rerio
DANRE|ZFIN=ZDB-GENE-120720-2|UniProtKB=E7FEZ9	atox1	Copper chaperone Atox1;atox1;ortholog	COPPER TRANSPORT PROTEIN ATOX1 (PTHR22814:SF243)	chaperone(PC00072);transfer/carrier protein(PC00219)	Danio rerio	binding(GO:0005488)	cation transport(GO:0051179);cellular process(GO:0006810);homeostatic process(GO:0006811)	cytoplasm(GO:0044464)
DANRE|ZFIN=ZDB-GENE-031118-2|UniProtKB=F1QWP0	cstf2	Uncharacterized protein;cstf2;ortholog	CLEAVAGE STIMULATION FACTOR 64 KILODALTON SUBUNIT (PTHR23139:SF91)	mRNA splicing factor(PC00171)	Danio rerio	mRNA binding(GO:0005488)		intracellular(GO:0044464);nucleoplasm(GO:0005622);protein complex(GO:0043226)
DANRE|ZFIN=ZDB-GENE-000629-1|UniProtKB=Q9PV90	ARP	60S acidic ribosomal protein P0;rplp0;ortholog	60S ACIDIC RIBOSOMAL PROTEIN P0 (PTHR21141:SF66)	ribosomal protein(PC00171)	Danio rerio	nucleic acid binding(GO:0005488);structural constituent of ribosome(GO:0003676)	translation(GO:0008152)
DANRE|ZFIN=ZDB-GENE-070912-1|UniProtKB=Q0P4B4	tagln	Transgelin;tagln;ortholog	TRANSGELIN (PTHR18959:SF65)	non-motor actin binding protein(PC00085)	Danio rerio	actin binding(GO:0005488);structural constituent of cytoskeleton(GO:0005515)	muscle contraction(GO:0032501)	actin cytoskeleton(GO:0043226);intracellular(GO:0005856)
DANRE|ZFIN=ZDB-GENE-031110-4|UniProtKB=Q6NW90	tubb5	Tubulin, beta 5;tubb5;ortholog	TUBULIN, BETA 5 (PTHR11588:SF195)	tubulin(PC00085)	Danio rerio	structural constituent of cytoskeleton(GO:0005198)	cellular component movement(GO:0009987);cellular component organization(GO:0006928);chromosome segregation(GO:0071840);intracellular protein transport(GO:0016043);mitosis(GO:0007059)	intracellular(GO:0044464);microtubule(GO:0005622);tubulin complex(GO:0043226)	Huntington disease->beta-Tubulin;;Cytoskeletal regulation by Rho GTPase->Tubulin;;Huntington disease->Microtubule;;;;
DANRE|ZFIN=ZDB-GENE-030131-6352|UniProtKB=F1QDY2	ugp2b	Uncharacterized protein;ugp2b;ortholog	UTP--GLUCOSE-1-PHOSPHATE URIDYLYLTRANSFERASE (PTHR43511:SF4)		Danio rerio
DANRE|ZFIN=ZDB-GENE-030131-563|UniProtKB=Q7ZVK5	pcbp2	Pcbp2 protein;pcbp2;ortholog	POLY(RC)-BINDING PROTEIN 2 (PTHR10288:SF177)	enzyme modulator(PC00095);mRNA splicing factor(PC00171);ribonucleoprotein(PC00031)	Danio rerio	catalytic activity(GO:0003824);mRNA binding(GO:0005488);protein binding(GO:0003676)	RNA splicing, via transesterification reactions(GO:0008152);induction of apoptosis(GO:0044238);mRNA splicing, via spliceosome(GO:0006139);neurological system process(GO:0016070);nuclear transport(GO:0000375);protein metabolic process(GO:0032502);transcription from RNA polymerase II promoter(GO:0016265)	ribonucleoprotein complex(GO:0032991)
DANRE|ZFIN=ZDB-GENE-040426-1087|UniProtKB=Q7ZWB4	arl6ip1	ADP-ribosylation factor-like 6 interacting protein;arl6ip1;ortholog	ADP-RIBOSYLATION FACTOR-LIKE 6 INTERACTING PROTEIN (PTHR20952:SF7)		Danio rerio
DANRE|ZFIN=ZDB-GENE-070424-51|UniProtKB=F1R2V7	zgc:163069	ATP synthase subunit beta;zgc:163069;ortholog	ATP SYNTHASE SUBUNIT BETA, MITOCHONDRIAL (PTHR15184:SF59)	ATP synthase(PC00227);DNA binding protein(PC00068);anion channel(PC00002);ligand-gated ion channel(PC00171)	Danio rerio	anion channel activity(GO:0005215);cation transmembrane transporter activity(GO:0022857);ligand-gated ion channel activity(GO:0005216);proton-transporting ATP synthase activity, rotational mechanism(GO:0005253);receptor activity(GO:0008324);single-stranded DNA binding(GO:0003824)	purine nucleobase metabolic process(GO:0008152);respiratory electron transport chain(GO:0044238)	intracellular(GO:0044464);proton-transporting ATP synthase complex(GO:0005622)	ATP synthesis->F1 beta;;
DANRE|ZFIN=ZDB-GENE-040801-83|UniProtKB=Q6DEG5	polr2eb	Polymerase (RNA) II (DNA directed) polypeptide E;polr2eb;ortholog	DNA-DIRECTED RNA POLYMERASES I, II, AND III SUBUNIT RPABC1 (PTHR10535:SF7)	DNA-directed RNA polymerase(PC00171);nucleotidyltransferase(PC00031)	Danio rerio	DNA-directed RNA polymerase activity(GO:0003824);nucleotidyltransferase activity(GO:0016740)	RNA metabolic process(GO:0008152);biosynthetic process(GO:0044238);nitrogen compound metabolic process(GO:0006139)	intracellular(GO:0044464);protein complex(GO:0005622)	General transcription regulation->RNA Polymerase II;;Transcription regulation by bZIP transcription factor->RNA Polymerase II;;;
DANRE|ZFIN=ZDB-GENE-050417-96|UniProtKB=Q561Y1	psmd4b	Proteasome (Prosome, macropain) 26S subunit, non-ATPase, 4;psmd4b;ortholog	26S PROTEASOME NON-ATPASE REGULATORY SUBUNIT 4 (PTHR10223:SF3)	enzyme modulator(PC00095)	Danio rerio	protein binding(GO:0005488)	catabolic process(GO:0008152);cellular component organization(GO:0009056);protein complex assembly(GO:0071840);proteolysis(GO:0016043)	cytosol(GO:0044464);nucleus(GO:0005622);protein complex(GO:0005737)	Cell cycle->Proteasome;;Ubiquitin proteasome pathway->26S proteasome;;;
DANRE|ZFIN=ZDB-GENE-040426-2690|UniProtKB=F1Q8M3	arfip1	Uncharacterized protein;arfip1;ortholog	ARFAPTIN-1 (PTHR12141:SF9)	G-protein modulator(PC00095)	Danio rerio		cellular process(GO:0009987);cytoskeleton organization(GO:0071840);protein complex assembly(GO:0016043);regulation of biological process(GO:0006996)	cytoplasm(GO:0044464)
DANRE|ZFIN=ZDB-GENE-040704-42|UniProtKB=Q6GMH1	dbnla	Uncharacterized protein;dbnla;ortholog	DREBRIN-LIKE PROTEIN (PTHR10829:SF30)	non-motor actin binding protein(PC00085)	Danio rerio	actin binding(GO:0005488);structural constituent of cytoskeleton(GO:0005515)	cellular component morphogenesis(GO:0071840);cellular process(GO:0016043)	actin cytoskeleton(GO:0043226);intracellular(GO:0005856)
DANRE|ZFIN=ZDB-GENE-040426-1951|UniProtKB=F1R184	txndc5	Uncharacterized protein;txndc5;ortholog	THIOREDOXIN DOMAIN-CONTAINING PROTEIN 5 (PTHR18929:SF164)		Danio rerio	protein disulfide isomerase activity(GO:0003824)	cellular component organization(GO:0071840);cellular process(GO:0016043);phagocytosis(GO:0009987);response to stress(GO:0051179)
DANRE|ZFIN=ZDB-GENE-030828-12|UniProtKB=F1QFC0	hspa9	Uncharacterized protein;hspa9;ortholog	STRESS-70 PROTEIN, MITOCHONDRIAL (PTHR19375:SF256)		Danio rerio		protein complex assembly(GO:0071840)		Parkinson disease->Heat shock protein 70;;
DANRE|ZFIN=ZDB-GENE-040625-156|UniProtKB=A5WUL3	med22	Mediator of RNA polymerase II transcription subunit 22;med22;ortholog	MEDIATOR OF RNA POLYMERASE II TRANSCRIPTION SUBUNIT 22 (PTHR12434:SF7)		Danio rerio			intracellular(GO:0044464);nucleoplasm(GO:0005622);protein complex(GO:0043226)
DANRE|ZFIN=ZDB-GENE-070912-44|UniProtKB=A0A0B4J1B0	igf2bp2a	Uncharacterized protein;igf2bp2a;ortholog	INSULIN-LIKE GROWTH FACTOR 2 MRNA-BINDING PROTEIN 2 (PTHR10288:SF212)	enzyme modulator(PC00095);mRNA splicing factor(PC00171);ribonucleoprotein(PC00031)	Danio rerio	catalytic activity(GO:0003824);mRNA binding(GO:0005488);protein binding(GO:0003676)	RNA splicing, via transesterification reactions(GO:0008152);induction of apoptosis(GO:0044238);mRNA splicing, via spliceosome(GO:0006139);neurological system process(GO:0016070);nuclear transport(GO:0000375);protein metabolic process(GO:0032502);transcription from RNA polymerase II promoter(GO:0016265)	ribonucleoprotein complex(GO:0032991)
DANRE|ZFIN=ZDB-GENE-030131-6858|UniProtKB=A9JT16	pfdn5	Pfdn5 protein;pfdn5;ortholog	PREFOLDIN SUBUNIT 5 (PTHR12674:SF6)		Danio rerio
DANRE|ZFIN=ZDB-GENE-060531-152|UniProtKB=Q1LVD7	efhd2	Si:dkey-72l14.9;efhd2;ortholog	SI:DKEY-72L14.9 (PTHR13025:SF11)	calcium-binding protein(PC00060)	Danio rerio	calcium ion binding(GO:0005488)	mesoderm development(GO:0032502);muscle organ development(GO:0007498)
DANRE|ZFIN=ZDB-GENE-030131-4471|UniProtKB=F6P5L3	mprip	Uncharacterized protein;mprip;ortholog	SUBFAMILY NOT NAMED (PTHR17271:SF12)	G-protein modulator(PC00095);actin family cytoskeletal protein(PC00022)	Danio rerio	protein binding(GO:0005488);small GTPase regulator activity(GO:0005515);structural constituent of cytoskeleton(GO:0003824)	anatomical structure morphogenesis(GO:0032502);cellular process(GO:0009653)	intracellular(GO:0044464)
DANRE|ZFIN=ZDB-GENE-030131-1058|UniProtKB=Q7ZVY5	cs	Citrate synthase, mitochondrial;cs;ortholog	CITRATE SYNTHASE, MITOCHONDRIAL (PTHR11739:SF19)	lyase(PC00144);transferase(PC00220)	Danio rerio	lyase activity(GO:0003824);transferase activity(GO:0016829)	carbohydrate metabolic process(GO:0008152);cellular amino acid biosynthetic process(GO:0044238);cellular amino acid catabolic process(GO:0005975);tricarboxylic acid cycle(GO:0006520)		TCA cycle->Citrate Synthase;;Pyruvate metabolism->Citrate Synthetase;;;
DANRE|ZFIN=ZDB-GENE-030131-3727|UniProtKB=Q803J6	sdcbp2	Sdcbp protein;sdcbp2;ortholog	SDCBP PROTEIN (PTHR12345:SF21)	membrane trafficking regulatory protein(PC00150)	Danio rerio		intracellular protein transport(GO:0051179)
DANRE|ZFIN=ZDB-GENE-030131-7452|UniProtKB=Q6P124	g3bp1	GTPase activating protein (SH3 domain) binding protein 1;g3bp1;ortholog	RAS GTPASE-ACTIVATING PROTEIN-BINDING PROTEIN 1 (PTHR10693:SF36)	RNA binding protein(PC00171);signaling molecule(PC00031)	Danio rerio	RNA binding(GO:0005488);receptor binding(GO:0003676)	transport(GO:0051179)
DANRE|ZFIN=ZDB-GENE-030131-8585|UniProtKB=Q7T1K0	rpl17	Uncharacterized protein;rpl17;ortholog	60S RIBOSOMAL PROTEIN L17 (PTHR11593:SF13)		Danio rerio
DANRE|ZFIN=ZDB-GENE-040426-1950|UniProtKB=Q7SXP4	srsf1a	Serine/arginine-rich splicing factor 1A;srsf1a;ortholog	RNA-BINDING PROTEIN 28 (PTHR24012:SF659)		Danio rerio
DANRE|ZFIN=ZDB-GENE-100727-3|UniProtKB=F8W339	clip2	Uncharacterized protein;clip2;ortholog	CAP-GLY DOMAIN-CONTAINING LINKER PROTEIN 2 (PTHR18916:SF45)	chaperone(PC00072);non-motor microtubule binding protein(PC00085)	Danio rerio	microtubule binding(GO:0005488);structural constituent of cytoskeleton(GO:0005515)	anatomical structure morphogenesis(GO:0032502);cell cycle(GO:0009653);cellular component organization(GO:0009987);intracellular protein transport(GO:0007049);protein folding(GO:0071840);vesicle-mediated transport(GO:0016043)	intracellular(GO:0044464);microtubule(GO:0005622)
DANRE|ZFIN=ZDB-GENE-050327-13|UniProtKB=Q58EG2	erlin1	Erlin-1;erlin1;ortholog	ERLIN-1 (PTHR15351:SF9)		Danio rerio	lipid binding(GO:0005488)	biosynthetic process(GO:0008152);nitrogen compound metabolic process(GO:0009058);regulation of transcription from RNA polymerase II promoter(GO:0006807);response to stress(GO:0044238);signal transduction(GO:0006139)	cytoplasm(GO:0044464);endoplasmic reticulum(GO:0005622);nuclear outer membrane-endoplasmic reticulum membrane network(GO:0005737)
DANRE|ZFIN=ZDB-GENE-100426-3|UniProtKB=X1WDB0	map1ab	Uncharacterized protein;map1ab;ortholog	MICROTUBULE-ASSOCIATED PROTEIN 1A (PTHR13843:SF13)	non-motor microtubule binding protein(PC00085)	Danio rerio	microtubule binding(GO:0005488);structural constituent of cytoskeleton(GO:0005515)	cellular process(GO:0009987)	intracellular(GO:0044464)
DANRE|ZFIN=ZDB-GENE-100728-1|UniProtKB=E7FFZ4	smarcc2	Uncharacterized protein;smarcc2;ortholog	SWI/SNF COMPLEX SUBUNIT SMARCC2 (PTHR12802:SF61)	chromatin/chromatin-binding protein(PC00171);transcription cofactor(PC00009)	Danio rerio	chromatin binding(GO:0005488);sequence-specific DNA binding transcription factor activity(GO:0003682);transcription cofactor activity(GO:0003676)	regulation of transcription from RNA polymerase II promoter(GO:0008152)		Wnt signaling pathway->Switched/Sucrose Non Fermentation;;
DANRE|ZFIN=ZDB-GENE-070725-1|UniProtKB=I3ISQ9	nin	Uncharacterized protein;nin;ortholog	NINEIN (PTHR18905:SF15)		Danio rerio				PDGF signaling pathway->Glycogen synthase kinase 3;;
DANRE|ZFIN=ZDB-GENE-031112-2|UniProtKB=X1WER2	uba5	Uncharacterized protein (Fragment);uba5;ortholog	UBIQUITIN-LIKE MODIFIER-ACTIVATING ENZYME 5 (PTHR10953:SF167)	ligase(PC00142);transfer/carrier protein(PC00219)	Danio rerio	catalytic activity(GO:0003824)	cellular process(GO:0009987);cellular protein modification process(GO:0008152)	cytosol(GO:0044464)
DANRE|ZFIN=ZDB-GENE-040625-107|UniProtKB=Q6ZM62	arpc3	Actin-related protein 2/3 complex subunit 3;arpc3;ortholog	ACTIN-RELATED PROTEIN 2/3 COMPLEX SUBUNIT 3 (PTHR12391:SF1)	actin family cytoskeletal protein(PC00085)	Danio rerio	structural constituent of cytoskeleton(GO:0005198)	cellular component organization(GO:0071840);cellular process(GO:0016043)	actin cytoskeleton(GO:0043226);intracellular(GO:0005856)	Cytoskeletal regulation by Rho GTPase->Actin related protein 2/3 complex;;Inflammation mediated by chemokine and cytokine signaling pathway->Actin related protein 2/3 complex;;Integrin signalling pathway->Actin related protein 2/3 complex;;;;
DANRE|ZFIN=ZDB-GENE-040426-1143|UniProtKB=A2BEN1	atp6v1aa	Uncharacterized protein;atp6v1aa;ortholog	V-TYPE PROTON ATPASE CATALYTIC SUBUNIT A (PTHR43607:SF1)	ATP synthase(PC00227);DNA binding protein(PC00068);anion channel(PC00002);ligand-gated ion channel(PC00171)	Danio rerio	anion channel activity(GO:0005215);cation transmembrane transporter activity(GO:0022857);ligand-gated ion channel activity(GO:0005216);proton-transporting ATP synthase activity, rotational mechanism(GO:0005253);receptor activity(GO:0008324);single-stranded DNA binding(GO:0003824)	purine nucleobase metabolic process(GO:0008152);respiratory electron transport chain(GO:0044238)	intracellular(GO:0044464);proton-transporting ATP synthase complex(GO:0005622)
DANRE|ZFIN=ZDB-GENE-040426-873|UniProtKB=F1R541	rab1ba	Uncharacterized protein (Fragment);rab1ba;ortholog	RAS-RELATED PROTEIN RAB-1B-RELATED (PTHR24073:SF820)		Danio rerio		cellular process(GO:0009987);vesicle-mediated transport(GO:0051179)	Golgi apparatus(GO:0043226);cytoplasm(GO:0005794);endoplasmic reticulum(GO:0044464);nuclear outer membrane-endoplasmic reticulum membrane network(GO:0005622)
DANRE|ZFIN=ZDB-GENE-040426-962|UniProtKB=Q7ZV25	tbca	Tubulin cofactor a;tbca;ortholog	TUBULIN-SPECIFIC CHAPERONE A (PTHR21500:SF1)	chaperonin(PC00072)	Danio rerio		protein folding(GO:0008152)
DANRE|ZFIN=ZDB-GENE-071016-4|UniProtKB=F1QQK3	ttc12	Uncharacterized protein (Fragment);ttc12;ortholog	SUBFAMILY NOT NAMED (PTHR22904:SF432)	chaperone(PC00072)	Danio rerio		protein folding(GO:0008152);response to stress(GO:0044238)
DANRE|ZFIN=ZDB-GENE-040426-2159|UniProtKB=Q6P2A9	fubp1	Far upstream element (FUSE) binding protein 1;fubp1;ortholog	FAR UPSTREAM ELEMENT-BINDING PROTEIN 1 (PTHR10288:SF198)	enzyme modulator(PC00095);mRNA splicing factor(PC00171);ribonucleoprotein(PC00031)	Danio rerio	catalytic activity(GO:0003824);mRNA binding(GO:0005488);protein binding(GO:0003676)	RNA splicing, via transesterification reactions(GO:0008152);induction of apoptosis(GO:0044238);mRNA splicing, via spliceosome(GO:0006139);neurological system process(GO:0016070);nuclear transport(GO:0000375);protein metabolic process(GO:0032502);transcription from RNA polymerase II promoter(GO:0016265)	ribonucleoprotein complex(GO:0032991)
DANRE|ZFIN=ZDB-GENE-050327-29|UniProtKB=Q58EB4	hibch	3-hydroxyisobutyryl-CoA hydrolase, mitochondrial;hibch;ortholog	3-HYDROXYISOBUTYRYL-COA HYDROLASE, MITOCHONDRIAL (PTHR43176:SF7)	acetyltransferase(PC00220);acyltransferase(PC00038);dehydrogenase(PC00042);epimerase/racemase(PC00176);hydratase(PC00092);ligase(PC00135)	Danio rerio	acetyltransferase activity(GO:0003824);hydro-lyase activity(GO:0016740);ligase activity(GO:0016746);oxidoreductase activity(GO:0016407);racemase and epimerase activity(GO:0016829)	carbohydrate metabolic process(GO:0008152);fatty acid beta-oxidation(GO:0044238);vitamin biosynthetic process(GO:0005975)
DANRE|ZFIN=ZDB-GENE-050522-161|UniProtKB=F1QT63	sarnp	Uncharacterized protein;sarnp;ortholog	SAP DOMAIN-CONTAINING RIBONUCLEOPROTEIN (PTHR12381:SF59)	DNA binding protein(PC00171);transcription factor(PC00009)	Danio rerio	sequence-specific DNA binding transcription factor activity(GO:0005488);single-stranded DNA binding(GO:0003676)	regulation of transcription from RNA polymerase II promoter(GO:0008152)
DANRE|ZFIN=ZDB-GENE-020419-5|UniProtKB=Q7T2P2	cct3	T-complex protein 1 subunit gamma;cct3;ortholog	T-COMPLEX PROTEIN 1 SUBUNIT GAMMA (PTHR11353:SF142)	chaperonin(PC00072)	Danio rerio		protein complex assembly(GO:0071840);protein folding(GO:0044085)
DANRE|ZFIN=ZDB-GENE-050320-15|UniProtKB=Q5BJA1	zgc:114188	Uncharacterized protein;zgc:114188;ortholog	40S RIBOSOMAL PROTEIN S17 (PTHR10732:SF4)	ribosomal protein(PC00171)	Danio rerio		biosynthetic process(GO:0008152);cellular component biogenesis(GO:0009058);organelle organization(GO:0071840);translation(GO:0044085)	cytosol(GO:0044464);organelle(GO:0005622);ribosome(GO:0005737)
DANRE|ZFIN=ZDB-GENE-031030-12|UniProtKB=Q1LYA0	fam107b	Uncharacterized protein;fam107b;ortholog	PROTEIN FAM107B (PTHR16768:SF9)		Danio rerio
DANRE|ZFIN=ZDB-GENE-030131-2167|UniProtKB=Q7ZVM6	tia1l	Cytotoxic granule-associated RNA binding protein 1, like;tia1l;ortholog	NUCLEOLYSIN TIA-1 ISOFORM P40 (PTHR24012:SF511)		Danio rerio
DANRE|ZFIN=ZDB-GENE-030131-845|UniProtKB=Q8AWD0	VDAC2	Uncharacterized protein;vdac2;ortholog	VOLTAGE-DEPENDENT ANION-SELECTIVE CHANNEL PROTEIN 2 (PTHR11743:SF41)	anion channel(PC00227);voltage-gated ion channel(PC00133)	Danio rerio	anion channel activity(GO:0005215);voltage-gated ion channel activity(GO:0022857)	anion transport(GO:0051179)
DANRE|ZFIN=ZDB-GENE-091117-6|UniProtKB=E7F212	fnbp1b	Uncharacterized protein;fnbp1b;ortholog	FORMIN-BINDING PROTEIN 1 (PTHR10663:SF308)	cytoskeletal protein(PC00085);guanyl-nucleotide exchange factor(PC00095);signaling molecule(PC00022)	Danio rerio
DANRE|ZFIN=ZDB-GENE-050327-15|UniProtKB=Q58EB0	zgc:110843	Uncharacterized protein;zgc:110843;ortholog	SUBFAMILY NOT NAMED (PTHR13680:SF26)		Danio rerio
DANRE|ZFIN=ZDB-GENE-040930-2|UniProtKB=Q63ZW2	chchd6a	MICOS complex subunit mic25a;chchd6a;ortholog	MICOS COMPLEX SUBUNIT MIC25 (PTHR21588:SF11)		Danio rerio
DANRE|ZFIN=ZDB-GENE-040426-1936|UniProtKB=Q7ZTZ4	fbl	Fibrillarin;fbl;ortholog	FIBRILLARIN (PTHR10335:SF15)		Danio rerio
DANRE|ZFIN=ZDB-GENE-030131-879|UniProtKB=Q90WA5	pdia6	Protein disulfide isomerase-related protein P5;pdia6;ortholog	PROTEIN DISULFIDE-ISOMERASE A6 (PTHR18929:SF127)		Danio rerio	protein disulfide isomerase activity(GO:0003824)	cellular process(GO:0009987);response to stress(GO:0050896)
DANRE|ZFIN=ZDB-GENE-060726-1|UniProtKB=Q6B337	gipc1	GAIP c-terminus interacting protein 1;gipc1;ortholog	PDZ DOMAIN-CONTAINING PROTEIN GIPC1 (PTHR12259:SF5)	acetyltransferase(PC00220)	Danio rerio	acetyltransferase activity(GO:0003824)	cellular process(GO:0009987)
DANRE|ZFIN=ZDB-GENE-980605-9|UniProtKB=Q5PR60	ube2kb	Ube2k protein;ube2kb;ortholog	UBIQUITIN-CONJUGATING ENZYME E2 K (PTHR24067:SF224)		Danio rerio	protein binding(GO:0005488)	catabolic process(GO:0008152);cellular protein modification process(GO:0009056);proteolysis(GO:0009987)	cytoplasm(GO:0044464);nucleus(GO:0005622)	Ubiquitin proteasome pathway->Ubiquitin-conjugating enzyme E2;;Ubiquitin proteasome pathway->Ubiquitin protein ligase E3;;;
DANRE|ZFIN=ZDB-GENE-050522-504|UniProtKB=A2AR68	gdi1	Uncharacterized protein;gdi1;ortholog	RAB GDP DISSOCIATION INHIBITOR ALPHA (PTHR11787:SF19)	G-protein modulator(PC00095);acyltransferase(PC00022)	Danio rerio	protein binding(GO:0005488);small GTPase regulator activity(GO:0005515);transferase activity, transferring acyl groups(GO:0003824)	intracellular protein transport(GO:0051179);intracellular signal transduction(GO:0006810);neurotransmitter secretion(GO:0015031);synaptic transmission(GO:0006886);vesicle-mediated transport(GO:0009987)
DANRE|ZFIN=ZDB-GENE-040426-1955|UniProtKB=F6NLI6	ppib	Peptidyl-prolyl cis-trans isomerase;ppib;ortholog	PEPTIDYL-PROLYL CIS-TRANS ISOMERASE B (PTHR11071:SF330)	isomerase(PC00135)	Danio rerio	isomerase activity(GO:0003824)	cellular process(GO:0009987);cellular protein modification process(GO:0008152)
DANRE|ZFIN=ZDB-GENE-040426-811|UniProtKB=Q803F6	rpsa,LAMR1	40S ribosomal protein SA;rpsa;ortholog	40S RIBOSOMAL PROTEIN SA (PTHR11489:SF12)		Danio rerio	structural constituent of ribosome(GO:0005198)	RNA localization(GO:0051179);biosynthetic process(GO:0006403);cellular component biogenesis(GO:0008152);nitrogen compound metabolic process(GO:0009058);nuclear transport(GO:0071840);nucleobase-containing compound transport(GO:0044085);organelle organization(GO:0009987);rRNA metabolic process(GO:0006807);translation(GO:0006810)	cytosol(GO:0044464);organelle(GO:0005622);ribosome(GO:0005737)
DANRE|ZFIN=ZDB-GENE-030131-8410|UniProtKB=Q6P0G5	tfg	Tfg protein;tfg;ortholog	PROTEIN TFG (PTHR15335:SF8)		Danio rerio
DANRE|ZFIN=ZDB-GENE-040426-989|UniProtKB=Q7ZUX8	dynlrb1	Dynein, light chain, roadblock-type 1;dynlrb1;ortholog	DYNEIN LIGHT CHAIN ROADBLOCK-TYPE 1 (PTHR10779:SF21)	microtubule family cytoskeletal protein(PC00085)	Danio rerio	structural constituent of cytoskeleton(GO:0005198)	cellular component movement(GO:0009987)	intracellular(GO:0044464);microtubule(GO:0005622)
DANRE|ZFIN=ZDB-GENE-040426-2711|UniProtKB=F1QXV8	pgk1	Phosphoglycerate kinase;pgk1;ortholog	PHOSPHOGLYCERATE KINASE (PTHR11406:SF18)	carbohydrate kinase(PC00220)	Danio rerio	carbohydrate kinase activity(GO:0003824)	glycolysis(GO:0008152)		Glycolysis->Phosphoglycerate kinase;;
DANRE|ZFIN=ZDB-GENE-040718-260|UniProtKB=Q6DGH3	sec61b	Protein transport protein Sec61 subunit alpha-like 2;sec61b;ortholog	PROTEIN TRANSPORT PROTEIN SEC61 SUBUNIT BETA (PTHR13509:SF7)		Danio rerio
DANRE|ZFIN=ZDB-GENE-031205-1|UniProtKB=Q5BKW7	enpp6	Ectonucleotide pyrophosphatase/phosphodiesterase family member 6;enpp6;ortholog	ECTONUCLEOTIDE PYROPHOSPHATASE/PHOSPHODIESTERASE FAMILY MEMBER 6 (PTHR10151:SF82)	nucleotide phosphatase(PC00121);pyrophosphatase(PC00181)	Danio rerio	nucleotide phosphatase activity(GO:0003824);pyrophosphatase activity(GO:0016787)	nucleobase-containing compound metabolic process(GO:0008152)
DANRE|ZFIN=ZDB-GENE-030131-4653|UniProtKB=E9QCY4	nupr1	Uncharacterized protein;nupr1;ortholog	SUBFAMILY NOT NAMED (PTHR17149:SF7)		Danio rerio
DANRE|ZFIN=ZDB-GENE-050522-421|UniProtKB=Q502E4	ndufs4	NADH dehydrogenase (Ubiquinone) Fe-S protein 4, (NADH-coenzyme Q reductase);ndufs4;ortholog	NADH DEHYDROGENASE [UBIQUINONE] IRON-SULFUR PROTEIN 4, MITOCHONDRIAL (PTHR12219:SF19)		Danio rerio
DANRE|ZFIN=ZDB-GENE-030131-10018|UniProtKB=Q7SXA3	rps27a	Uncharacterized protein;rps27a;ortholog	UBIQUITIN-40S RIBOSOMAL PROTEIN S27A (PTHR10666:SF194)	ribosomal protein(PC00171)	Danio rerio	nucleic acid binding(GO:0005488);structural constituent of ribosome(GO:0003676)	proteolysis(GO:0008152)
DANRE|ZFIN=ZDB-GENE-060526-207|UniProtKB=A2ASQ4	specc1	Uncharacterized protein;specc1;ortholog	CYTOSPIN-B (PTHR23167:SF20)		Danio rerio
DANRE|ZFIN=ZDB-GENE-050706-131|UniProtKB=E7F8Y4	u2af2a	Uncharacterized protein;u2af2a;ortholog	SPLICING FACTOR U2AF 65 KDA SUBUNIT (PTHR23139:SF80)	mRNA splicing factor(PC00171)	Danio rerio	RNA binding(GO:0005488)		intracellular(GO:0044464);nucleoplasm(GO:0005622);ribonucleoprotein complex(GO:0043226)
DANRE|ZFIN=ZDB-GENE-030131-2485|UniProtKB=Q6TNT9	gdi2	GDP dissociation inhibitor 2;gdi2;ortholog	RAB GDP DISSOCIATION INHIBITOR BETA (PTHR11787:SF21)	G-protein modulator(PC00095);acyltransferase(PC00022)	Danio rerio	protein binding(GO:0005488);small GTPase regulator activity(GO:0005515);transferase activity, transferring acyl groups(GO:0003824)	intracellular protein transport(GO:0051179);intracellular signal transduction(GO:0006810);neurotransmitter secretion(GO:0015031);synaptic transmission(GO:0006886);vesicle-mediated transport(GO:0009987)
DANRE|ZFIN=ZDB-GENE-030821-1|UniProtKB=Q8JH70	aldoc	Fructose-bisphosphate aldolase C-B;aldocb;ortholog	FRUCTOSE-BISPHOSPHATE ALDOLASE C (PTHR11627:SF26)		Danio rerio				Fructose galactose metabolism->Fructose bisphosphate aldolase;;Glycolysis->Aldolase;;;
DANRE|ZFIN=ZDB-GENE-030131-537|UniProtKB=F1QKN4	ctsa	Uncharacterized protein;ctsa;ortholog	LYSOSOMAL PROTECTIVE PROTEIN (PTHR11802:SF166)	serine protease(PC00121)	Danio rerio	serine-type peptidase activity(GO:0003824)	catabolic process(GO:0008152);proteolysis(GO:0009056)
DANRE|ZFIN=ZDB-GENE-030131-8494|UniProtKB=Q6TLG8	rps3	Ribosomal protein S3;rps3;ortholog	40S RIBOSOMAL PROTEIN S3 (PTHR11760:SF26)	ribosomal protein(PC00171)	Danio rerio	DNA N-glycosylase activity(GO:0003824);damaged DNA binding(GO:0016787);lyase activity(GO:0016799);structural constituent of ribosome(GO:0019104)	DNA repair(GO:0008152);nitrogen compound metabolic process(GO:0044238);response to stress(GO:0006139)	intracellular(GO:0044464);nucleus(GO:0005622)
DANRE|ZFIN=ZDB-GENE-040912-185|UniProtKB=F1QJZ6	tmod2	Uncharacterized protein;tmod2;ortholog	TROPOMODULIN-3 (PTHR10901:SF20)	non-motor actin binding protein(PC00085)	Danio rerio	cytoskeletal protein binding(GO:0005488)	cell differentiation(GO:0032502);cellular component biogenesis(GO:0030154);cellular component morphogenesis(GO:0071840);cytoskeleton organization(GO:0044085);muscle contraction(GO:0016043)	actin cytoskeleton(GO:0043226);cytoplasm(GO:0005856)
DANRE|ZFIN=ZDB-GENE-040426-1861|UniProtKB=Q6P5L2	dbi	Uncharacterized protein;dbi;ortholog	ACYL-COA-BINDING PROTEIN (PTHR23310:SF74)	enzyme modulator(PC00095);transfer/carrier protein(PC00219)	Danio rerio	enzyme inhibitor activity(GO:0003824);protein binding(GO:0030234)	lipid metabolic process(GO:0008152);lipid transport(GO:0044238)
DANRE|ZFIN=ZDB-GENE-030131-304|UniProtKB=Q6DRD2	psmc6	26S protease regulatory subunit S10B;psmc6;ortholog	26S PROTEASE REGULATORY SUBUNIT 10B (PTHR23073:SF49)	hydrolase(PC00121)	Danio rerio				Ubiquitin proteasome pathway->26S proteasome;;
DANRE|ZFIN=ZDB-GENE-060825-144|UniProtKB=B0V1K1	aimp1	Uncharacterized protein;aimp1;ortholog	AMINOACYL TRNA SYNTHASE COMPLEX-INTERACTING MULTIFUNCTIONAL PROTEIN 1 (PTHR11586:SF28)		Danio rerio
DANRE|ZFIN=ZDB-GENE-050417-290|UniProtKB=F1Q895	hmgb3b	Uncharacterized protein;hmgb3b;ortholog	BASIC HELIX-LOOP-HELIX AND HMG BOX DOMAIN-CONTAINING PROTEIN 1-RELATED (PTHR13711:SF272)	HMG box transcription factor(PC00218);chromatin/chromatin-binding protein(PC00024);signaling molecule(PC00171)	Danio rerio
DANRE|ZFIN=ZDB-GENE-040625-104|UniProtKB=Q6IQC6	psmd4a	Uncharacterized protein;psmd4a;ortholog	26S PROTEASOME NON-ATPASE REGULATORY SUBUNIT 4 (PTHR10223:SF3)	enzyme modulator(PC00095)	Danio rerio	protein binding(GO:0005488)	catabolic process(GO:0008152);cellular component organization(GO:0009056);protein complex assembly(GO:0071840);proteolysis(GO:0016043)	cytosol(GO:0044464);nucleus(GO:0005622);protein complex(GO:0005737)	Cell cycle->Proteasome;;Ubiquitin proteasome pathway->26S proteasome;;;
DANRE|ZFIN=ZDB-GENE-040625-82|UniProtKB=Q6TGY8	emc2	ER membrane protein complex subunit 2;emc2;ortholog	ER MEMBRANE PROTEIN COMPLEX SUBUNIT 2 (PTHR12760:SF1)	nucleic acid binding(PC00171)	Danio rerio	nucleic acid binding(GO:0005488)
DANRE|ZFIN=ZDB-GENE-040426-2607|UniProtKB=Q6NWL1	pdcd10b	Programmed cell death protein 10-B;pdcd10b;ortholog	PROGRAMMED CELL DEATH PROTEIN 10 (PTHR13250:SF2)		Danio rerio
DANRE|ZFIN=ZDB-GENE-040625-45|UniProtKB=Q6IQK3	vamp3	Uncharacterized protein;vamp3;ortholog	SUBFAMILY NOT NAMED (PTHR21136:SF112)	SNARE protein(PC00150)	Danio rerio	SNAP receptor activity(GO:0005488)	cellular process(GO:0009987);exocytosis(GO:0051179);organelle organization(GO:0006810)	SNARE complex(GO:0032991);cytoplasm(GO:0043234);membrane(GO:0031201)	Thyrotropin-releasing hormone receptor signaling pathway->SNARE Complex;;Beta3 adrenergic receptor signaling pathway->SNARE Complex;;Opioid prodynorphin pathway->SNARE Complex;;5HT1 type receptor mediated signaling pathway->SNARE Complex;;Opioid proopiomelanocortin pathway->SNARE Complex;;Oxytocin receptor mediated signaling pathway->SNARE COMPLEX;;Adrenaline and noradrenaline biosynthesis->N-eth…
DANRE|ZFIN=ZDB-GENE-070629-2|UniProtKB=F1R5M2	kif5ba	Kinesin-like protein;kif5ba;ortholog	KINESIN-LIKE PROTEIN (PTHR24115:SF673)	microtubule binding motor protein(PC00085)	Danio rerio	microtubule motor activity(GO:0003824)	catabolic process(GO:0008152);cell differentiation(GO:0009056);cellular component morphogenesis(GO:0032502);cellular component movement(GO:0030154);nervous system development(GO:0071840);nitrogen compound metabolic process(GO:0016043);nucleobase-containing compound metabolic process(GO:0032989);phosphate-containing compound metabolic process(GO:0009987);protein localization(GO:0006928);response t…	cytoskeleton(GO:0043226);intracellular(GO:0005856);protein complex(GO:0044464)
DANRE|ZFIN=ZDB-GENE-040801-15|UniProtKB=Q6DGX8	psma1	Proteasome subunit alpha type;psma1;ortholog	PROTEASOME SUBUNIT ALPHA TYPE-RELATED (PTHR11599:SF93)		Danio rerio				Parkinson disease->20S proteasome;;
DANRE|ZFIN=ZDB-GENE-030131-4009|UniProtKB=Q7T358	gspt1l	G1 to S phase transition 1;gspt1l;ortholog	G1 TO S PHASE TRANSITION 1 (PTHR23115:SF208)	G-protein(PC00095);hydrolase(PC00020);translation elongation factor(PC00121);translation initiation factor(PC00171);translation release factor(PC00031)	Danio rerio	GTPase activity(GO:0003824);pyrophosphatase activity(GO:0016787);translation factor activity, nucleic acid binding(GO:0003924);translation release factor activity(GO:0016462)	biosynthetic process(GO:0008152);catabolic process(GO:0009058);cellular component organization(GO:0009056);nitrogen compound metabolic process(GO:0071840);nucleobase-containing compound metabolic process(GO:0016043);phosphate-containing compound metabolic process(GO:0009987)	cytoplasm(GO:0044464);protein complex(GO:0005622)
DANRE|ZFIN=ZDB-GENE-030131-7459|UniProtKB=Q6PC53	ppiab	Peptidyl-prolyl cis-trans isomerase;ppiab;ortholog	PEPTIDYL-PROLYL CIS-TRANS ISOMERASE (PTHR11071:SF325)	isomerase(PC00135)	Danio rerio	isomerase activity(GO:0003824)	cellular process(GO:0009987);cellular protein modification process(GO:0008152)
DANRE|ZFIN=ZDB-GENE-080225-33|UniProtKB=F1R369	rcn1	Uncharacterized protein (Fragment);rcn1;ortholog	RETICULOCALBIN-1 (PTHR10827:SF57)	calmodulin(PC00060)	Danio rerio	calcium ion binding(GO:0005488);calmodulin binding(GO:0005509)	calcium-mediated signaling(GO:0009987)
DANRE|ZFIN=ZDB-GENE-040704-39|UniProtKB=F1QLH3	btbd9	Uncharacterized protein;btbd9;ortholog	BTB/POZ DOMAIN-CONTAINING PROTEIN 9 (PTHR24413:SF190)	non-motor actin binding protein(PC00085);serine protease(PC00041);transcription cofactor(PC00165)	Danio rerio	actin binding(GO:0005488);sequence-specific DNA binding transcription factor activity(GO:0005515);serine-type peptidase activity(GO:0008092);transcription cofactor activity(GO:0003779)	proteolysis(GO:0008152);transcription from RNA polymerase II promoter(GO:0044238)	actin cytoskeleton(GO:0043226);intracellular(GO:0005856)
DANRE|ZFIN=ZDB-GENE-020809-2|UniProtKB=B0UXN7	abl2	Non-specific protein-tyrosine kinase;abl2;ortholog	TYROSINE-PROTEIN KINASE ABL1 (PTHR24418:SF295)	non-receptor tyrosine protein kinase(PC00220)	Danio rerio	non-membrane spanning protein tyrosine kinase activity(GO:0003824);receptor binding(GO:0016740)	cell differentiation(GO:0032502);cell proliferation(GO:0030154);immune response(GO:0009987);phosphate-containing compound metabolic process(GO:0008283);regulation of biological process(GO:0002376);response to stress(GO:0006955);transmembrane receptor protein tyrosine kinase signaling pathway(GO:0008152)	intracellular(GO:0044464);plasma membrane(GO:0005622)	Axon guidance mediated by Slit/Robo->Abelson murine leukemia viral oncogene homolog 1;;
DANRE|ZFIN=ZDB-GENE-040426-1736|UniProtKB=E7FGZ5	paip2b	Uncharacterized protein;paip2b;ortholog	LD15606P (PTHR13154:SF8)		Danio rerio
DANRE|ZFIN=ZDB-GENE-030408-5|UniProtKB=Q5RKQ0	bcas2	Pre-mRNA-splicing factor SPF27;bcas2;ortholog	PRE-MRNA-SPLICING FACTOR SPF27 (PTHR13296:SF1)	mRNA splicing factor(PC00171)	Danio rerio		RNA splicing, via transesterification reactions(GO:0008152);mRNA splicing, via spliceosome(GO:0044238);nitrogen compound metabolic process(GO:0006139)	intracellular(GO:0044464);nucleus(GO:0005622);protein complex(GO:0043226);ribonucleoprotein complex(GO:0005634)
DANRE|ZFIN=ZDB-GENE-030131-283|UniProtKB=Q9I9E9	eif2s1b	Eukaryotic translation initiation factor 2, subunit 1 alpha;eif2s1b;ortholog	EUKARYOTIC TRANSLATION INITIATION FACTOR 2 SUBUNIT 1 (PTHR10602:SF1)	translation initiation factor(PC00171)	Danio rerio	translation initiation factor activity(GO:0045182)	biosynthetic process(GO:0008152);cellular process(GO:0009058)	cytoplasm(GO:0044464);organelle(GO:0005622);ribosome(GO:0005737)	Apoptosis signaling pathway->Translation initiation factor 2-alpha;;
DANRE|ZFIN=ZDB-GENE-041010-196|UniProtKB=Q5XJS3	scp2b	Uncharacterized protein;scp2b;ortholog	STEROL CARRIER PROTEIN 2 (PTHR24314:SF18)		Danio rerio
DANRE|ZFIN=ZDB-GENE-071212-1|UniProtKB=E7EYW2	epn2	Uncharacterized protein;epn2;ortholog	EPSIN-2 (PTHR12276:SF62)		Danio rerio		neurotransmitter secretion(GO:0032501);receptor-mediated endocytosis(GO:0044707);synaptic transmission(GO:0003008)
DANRE|ZFIN=ZDB-GENE-040426-2717|UniProtKB=Q7SXN2	hnrpdl	Heterogeneous nuclear ribonucleoprotein D-like;hnrpdl;ortholog			Danio rerio
DANRE|ZFIN=ZDB-GENE-061013-797|UniProtKB=Q08BR1	dr1	Uncharacterized protein;dr1;ortholog	PROTEIN DR1 (PTHR11064:SF78)		Danio rerio
DANRE|ZFIN=ZDB-GENE-090121-1|UniProtKB=E7FG12	dync1i2b	Uncharacterized protein;dync1i2b;ortholog	CYTOPLASMIC DYNEIN 1 INTERMEDIATE CHAIN 2 (PTHR12442:SF50)	microtubule family cytoskeletal protein(PC00085)	Danio rerio	structural constituent of cytoskeleton(GO:0005198)	RNA localization(GO:0051179);cell cycle(GO:0006403);cellular component morphogenesis(GO:0009987);intracellular protein transport(GO:0007049);nucleobase-containing compound metabolic process(GO:0071840);vesicle-mediated transport(GO:0016043)	intracellular(GO:0044464);microtubule(GO:0005622)	Huntington disease->Dynein complex;;
DANRE|ZFIN=ZDB-GENE-990415-134|UniProtKB=Q92047	pcmt	Protein-L-isoaspartate(D-aspartate) O-methyltransferase;pcmt;ortholog	PROTEIN-L-ISOASPARTATE O-METHYLTRANSFERASE-RELATED (PTHR11579:SF15)	methyltransferase(PC00220)	Danio rerio	methyltransferase activity(GO:0003824)	cellular protein modification process(GO:0008152)
DANRE|ZFIN=ZDB-GENE-050913-120|UniProtKB=Q4V918	psma3	Proteasome subunit alpha type;psma3;ortholog	PROTEASOME SUBUNIT ALPHA TYPE-3 (PTHR11599:SF85)		Danio rerio				Parkinson disease->20S proteasome;;
DANRE|ZFIN=ZDB-GENE-040426-701|UniProtKB=B8A5D4	txnl1	Uncharacterized protein;txnl1;ortholog	THIOREDOXIN-LIKE PROTEIN 1 (PTHR10438:SF322)	oxidoreductase(PC00176)	Danio rerio	oxidoreductase activity(GO:0003824)	cellular process(GO:0009987);homeostatic process(GO:0065007);protein folding(GO:0042592);regulation of biological process(GO:0008152);response to stress(GO:0044238);sulfur compound metabolic process(GO:0019538)	cytoplasm(GO:0044464)	Oxidative stress response->thioredoxin;;Hypoxia response via HIF activation->thioredoxin;;;
DANRE|ZFIN=ZDB-GENE-050309-178|UniProtKB=Q1LUK1	mic13	MICOS complex subunit MIC13;mic13;ortholog	MICOS COMPLEX SUBUNIT MIC13 (PTHR31816:SF4)		Danio rerio
DANRE|ZFIN=ZDB-GENE-991110-19|UniProtKB=Q7ZU20	psme3	Proteasome activator subunit 3;psme3;ortholog	PROTEASOME ACTIVATOR COMPLEX SUBUNIT 3 (PTHR10660:SF9)		Danio rerio	enzyme activator activity(GO:0003824);peptidase activity(GO:0030234)	antigen processing and presentation(GO:0002376);catabolic process(GO:0019882);immune response(GO:0008152);proteolysis(GO:0009056);regulation of cell cycle(GO:0006955);response to stress(GO:0044238)	cytoplasm(GO:0044464);nucleoplasm(GO:0005622);protein complex(GO:0005737)	Cell cycle->Proteasome;;
DANRE|ZFIN=ZDB-GENE-040426-2702|UniProtKB=Q7ZV08	scamp2	Secretory carrier membrane protein 2;scamp2;ortholog	SECRETORY CARRIER MEMBRANE PROTEIN 2 (PTHR10687:SF33)	transfer/carrier protein(PC00219);transferase(PC00220)	Danio rerio	transferase activity(GO:0003824)	endocytosis(GO:0051179);exocytosis(GO:0006810);intracellular protein transport(GO:0016192)
DANRE|ZFIN=ZDB-GENE-031118-123|UniProtKB=A5PMY5	stam	Uncharacterized protein;stam;ortholog	SIGNAL TRANSDUCING ADAPTER MOLECULE 1 (PTHR13856:SF100)	membrane traffic protein(PC00150);transporter(PC00227)	Danio rerio	transmembrane transporter activity(GO:0005215)	JAK-STAT cascade(GO:0009987);endocytosis(GO:0007154);lysosomal transport(GO:0007165);protein targeting(GO:0035556)
DANRE|ZFIN=ZDB-GENE-040426-2148|UniProtKB=A8WGS0	cyb5a	Cyb5a protein;cyb5a;ortholog	CYTOCHROME B5 (PTHR19359:SF45)	oxidase(PC00176)	Danio rerio	oxidoreductase activity(GO:0003824)	respiratory electron transport chain(GO:0008152);steroid metabolic process(GO:0006091)
DANRE|ZFIN=ZDB-GENE-040426-1728|UniProtKB=Q6PBU4	eif4e2rs1	Eukaryotic translation initiation factor 4E class II 2B;eif4e2rs1;ortholog	EUKARYOTIC TRANSLATION INITIATION FACTOR 4E CLASS II 2B (PTHR11960:SF26)	translation initiation factor(PC00171)	Danio rerio	translation initiation factor activity(GO:0045182)
DANRE|ZFIN=ZDB-GENE-040718-167|UniProtKB=Q6DGJ3	timm13	Mitochondrial import inner membrane translocase subunit Tim13;timm13;ortholog	MITOCHONDRIAL IMPORT INNER MEMBRANE TRANSLOCASE SUBUNIT TIM13 (PTHR19338:SF4)		Danio rerio		protein targeting(GO:0051179)
DANRE|ZFIN=ZDB-GENE-060519-27|UniProtKB=Q1JPY6	pfdn2	Prefoldin subunit 2;pfdn2;ortholog	PREFOLDIN SUBUNIT 2 (PTHR13303:SF1)	chaperone(PC00072)	Danio rerio		protein folding(GO:0008152)
DANRE|ZFIN=ZDB-GENE-031118-196|UniProtKB=E7EYQ0	serbp1b	Uncharacterized protein;serbp1b;ortholog	SUBFAMILY NOT NAMED (PTHR12299:SF34)	RNA binding protein(PC00171)	Danio rerio	RNA binding(GO:0005488)	primary metabolic process(GO:0008152)
DANRE|ZFIN=ZDB-GENE-030131-1923|UniProtKB=B0S5M0	snx4	Uncharacterized protein;snx4;ortholog	SORTING NEXIN-4 (PTHR10555:SF199)	membrane trafficking regulatory protein(PC00150)	Danio rerio	lipid binding(GO:0005488)	cellular process(GO:0009987);endocytosis(GO:0051179);organelle organization(GO:0006810)	cytoplasm(GO:0044464);endosome(GO:0005622);membrane(GO:0005737)
DANRE|ZFIN=ZDB-GENE-020419-25|UniProtKB=Q8JGR4	rpl24	60S ribosomal protein L24;rpl24;ortholog	60S RIBOSOMAL PROTEIN L24 (PTHR10792:SF16)	ribosomal protein(PC00171)	Danio rerio	structural constituent of ribosome(GO:0005198)	biosynthetic process(GO:0008152);cellular component biogenesis(GO:0009058);organelle organization(GO:0071840);translation(GO:0044085)	cytosol(GO:0044464);organelle(GO:0005622);ribosome(GO:0005737)
DANRE|ZFIN=ZDB-GENE-040426-2824|UniProtKB=E7FFF7	srsf6a	Uncharacterized protein;srsf6a;ortholog	SUBFAMILY NOT NAMED (PTHR24012:SF630)		Danio rerio
DANRE|ZFIN=ZDB-GENE-040426-1325|UniProtKB=F1QQE1	oser1	Uncharacterized protein;oser1;ortholog	OXIDATIVE STRESS-RESPONSIVE SERINE-RICH PROTEIN 1 (PTHR31383:SF3)		Danio rerio
DANRE|ZFIN=ZDB-GENE-040426-1512|UniProtKB=Q6PH71	asah1b	Uncharacterized protein;asah1b;ortholog	ACID CERAMIDASE (PTHR28583:SF7)		Danio rerio
DANRE|ZFIN=ZDB-GENE-040724-65|UniProtKB=Q6ZM49	cttnbp2nlb	Uncharacterized protein;cttnbp2nlb;ortholog	SUBFAMILY NOT NAMED (PTHR23166:SF10)		Danio rerio
DANRE|ZFIN=ZDB-GENE-040622-5|UniProtKB=Q6Q419	rps29	Ribosomal protein S29;rps29;ortholog	RIBOSOMAL PROTEIN S29 (PTHR12010:SF10)		Danio rerio	binding(GO:0005488);structural constituent of ribosome(GO:0005198)		cytosol(GO:0044464);organelle(GO:0005622);ribosome(GO:0005737)
DANRE|ZFIN=ZDB-GENE-040704-77|UniProtKB=E7F4M5	snx7	Uncharacterized protein;snx7;ortholog	SORTING NEXIN-7 (PTHR10555:SF188)	membrane trafficking regulatory protein(PC00150)	Danio rerio	lipid binding(GO:0005488)	cellular process(GO:0009987);endocytosis(GO:0051179);organelle organization(GO:0006810)	cytoplasm(GO:0044464);endosome(GO:0005622);membrane(GO:0005737)
DANRE|Ensembl=ENSDARG00000040921|UniProtKB=E7FEG3	LOC101882286	Uncharacterized protein;LOC101882286;ortholog	SUBFAMILY NOT NAMED (PTHR22796:SF7)		Danio rerio
DANRE|ZFIN=ZDB-GENE-040426-2143|UniProtKB=Q7T334	mdh2	Malate dehydrogenase;mdh2;ortholog	MALATE DEHYDROGENASE, MITOCHONDRIAL (PTHR11540:SF35)	dehydrogenase(PC00176)	Danio rerio	oxidoreductase activity(GO:0003824)	carbohydrate metabolic process(GO:0008152);tricarboxylic acid cycle(GO:0044238)
DANRE|ZFIN=ZDB-GENE-011205-12|UniProtKB=Q9MIY0	ND5	NADH-ubiquinone oxidoreductase chain 5;mt-nd5;ortholog	NADH-UBIQUINONE OXIDOREDUCTASE CHAIN 5 (PTHR42829:SF6)	dehydrogenase(PC00176);reductase(PC00092)	Danio rerio	oxidoreductase activity(GO:0003824)	oxidative phosphorylation(GO:0008152);respiratory electron transport chain(GO:0006091)
DANRE|ZFIN=ZDB-GENE-030131-647|UniProtKB=F1QEY8	phgdh	Uncharacterized protein;phgdh;ortholog	D-3-PHOSPHOGLYCERATE DEHYDROGENASE (PTHR42938:SF9)	dehydrogenase(PC00176)	Danio rerio	oxidoreductase activity(GO:0003824)	biosynthetic process(GO:0008152);cellular amino acid biosynthetic process(GO:0009058);nitrogen compound metabolic process(GO:0044238)		Serine glycine biosynthesis->Phosphoglycerate dehydrogenase;;
DANRE|ZFIN=ZDB-GENE-040426-2273|UniProtKB=Q6P0T3	znf207a	Uncharacterized protein;znf207a;ortholog	BUB3-INTERACTING AND GLEBS MOTIF-CONTAINING PROTEIN ZNF207 (PTHR23215:SF1)	DNA binding protein(PC00171)	Danio rerio	DNA binding(GO:0005488)	nucleobase-containing compound metabolic process(GO:0008152)
DANRE|ZFIN=ZDB-GENE-030131-4487|UniProtKB=F1R9P2	sec24c	Uncharacterized protein;sec24c;ortholog	PROTEIN TRANSPORT PROTEIN SEC24C (PTHR13803:SF22)	vesicle coat protein(PC00150)	Danio rerio		intracellular protein transport(GO:0051179);vesicle-mediated transport(GO:0006810)	cytoplasm(GO:0044464);vesicle coat(GO:0005622)
DANRE|ZFIN=ZDB-GENE-050517-23|UniProtKB=Q5RH87	abcc9	Uncharacterized protein;abcc9;ortholog	ATP-BINDING CASSETTE SUB-FAMILY C MEMBER 9 (PTHR24223:SF289)	ATP-binding cassette (ABC) transporter(PC00227)	Danio rerio	ATPase activity, coupled to transmembrane movement of substances(GO:0003824);transmembrane transporter activity(GO:0016787)	extracellular transport(GO:0051179);response to toxic substance(GO:0006810)
DANRE|ZFIN=ZDB-GENE-040426-1266|UniProtKB=Q7SXU0	eif3ja	Eukaryotic translation initiation factor 3 subunit J-A;eif3ja;ortholog	EUKARYOTIC TRANSLATION INITIATION FACTOR 3 SUBUNIT J (PTHR21681:SF1)	translation initiation factor(PC00171)	Danio rerio	translation initiation factor activity(GO:0045182)	biosynthetic process(GO:0008152);cellular process(GO:0009058)	cytoplasm(GO:0044464);protein complex(GO:0005622)
DANRE|ZFIN=ZDB-GENE-030131-5870|UniProtKB=F8W3L6	myh9a	Uncharacterized protein (Fragment);myh9a;ortholog	SUBFAMILY NOT NAMED (PTHR13140:SF614)	G-protein modulator(PC00095);actin binding motor protein(PC00022);cell junction protein(PC00085)	Danio rerio	enzyme regulator activity(GO:0003824);motor activity(GO:0030234);protein binding(GO:0016787);structural constituent of cytoskeleton(GO:0016462)	cellular component morphogenesis(GO:0071840);cellular component movement(GO:0016043);cytokinesis(GO:0032989);intracellular protein transport(GO:0009987);intracellular signal transduction(GO:0006928);mesoderm development(GO:0000910);mitosis(GO:0051179);muscle contraction(GO:0006810);sensory perception of sound(GO:0015031);sensory perception(GO:0006886);vesicle-mediated transport(GO:0007154)	actin cytoskeleton(GO:0043226);cell junction(GO:0005856);intracellular(GO:0015629);plasma membrane(GO:0030054)
DANRE|ZFIN=ZDB-GENE-051113-60|UniProtKB=F1R446	spna2	Uncharacterized protein;spna2;ortholog	SPECTRIN ALPHA CHAIN, NON-ERYTHROCYTIC 1 (PTHR11915:SF384)	non-motor actin binding protein(PC00085)	Danio rerio	actin binding(GO:0005488);structural constituent of cytoskeleton(GO:0005515)	cellular process(GO:0009987)	intracellular(GO:0044464)
DANRE|ZFIN=ZDB-GENE-040426-2860|UniProtKB=Q1LVZ0	rab11ba	Uncharacterized protein;rab11ba;ortholog	RAS-RELATED PROTEIN RAB-11B (PTHR24073:SF792)		Danio rerio		cellular process(GO:0009987);exocytosis(GO:0051179)	cytoplasm(GO:0044464);endosome(GO:0005622)	PDGF signaling pathway->Ras;;
DANRE|ZFIN=ZDB-GENE-050522-151|UniProtKB=Q504B1	sub1a	Uncharacterized protein;sub1a;ortholog	ACTIVATED RNA POLYMERASE II TRANSCRIPTIONAL COACTIVATOR P15 (PTHR13215:SF9)		Danio rerio
DANRE|ZFIN=ZDB-GENE-031019-1|UniProtKB=B3DGI9	timm8b	Translocase of inner mitochondrial membrane 8 homolog B (Yeast);timm8b;ortholog	MITOCHONDRIAL IMPORT INNER MEMBRANE TRANSLOCASE SUBUNIT TIM8 B (PTHR21535:SF59)	cation transporter(PC00227)	Danio rerio	cation transmembrane transporter activity(GO:0005215)	cellular process(GO:0009987)
DANRE|ZFIN=ZDB-GENE-040724-164|UniProtKB=A4IG53	comtb	Si:dkey-13a21.15 protein;comtb;ortholog	CATECHOL O-METHYLTRANSFERASE (PTHR43836:SF3)	methyltransferase(PC00220)	Danio rerio	methyltransferase activity(GO:0003824)			Adrenaline and noradrenaline biosynthesis->Catechol-O-Methyl Transferase;;Dopamine receptor mediated signaling pathway->Catechol-O-Methyl Transferase;;;
DANRE|ZFIN=ZDB-GENE-991026-5|UniProtKB=Q9PVK5	ldha	L-lactate dehydrogenase A chain;ldha;ortholog	L-LACTATE DEHYDROGENASE A CHAIN (PTHR43128:SF4)	dehydrogenase(PC00176)	Danio rerio	oxidoreductase activity(GO:0003824)	glycolysis(GO:0008152);tricarboxylic acid cycle(GO:0006091)
DANRE|ZFIN=ZDB-GENE-040426-2305|UniProtKB=Q6NVJ5	dip2ba	Disco-interacting protein 2 homolog B-A;dip2ba;ortholog	DISCO-INTERACTING PROTEIN 2 HOMOLOG B-A (PTHR42665:SF1)		Danio rerio
DANRE|ZFIN=ZDB-GENE-071015-3|UniProtKB=F1RBF7	gb:co360592	Uncharacterized protein (Fragment);gb:co360592;ortholog	SUBFAMILY NOT NAMED (PTHR33504:SF4)		Danio rerio
DANRE|ZFIN=ZDB-GENE-060531-53|UniProtKB=A2BEV4	tagln3a	Tagln3 protein;tagln3a;ortholog	TRANSGELIN-2 (PTHR18959:SF66)	non-motor actin binding protein(PC00085)	Danio rerio	actin binding(GO:0005488);structural constituent of cytoskeleton(GO:0005515)	muscle contraction(GO:0032501)	actin cytoskeleton(GO:0043226);intracellular(GO:0005856)
DANRE|ZFIN=ZDB-GENE-040718-459|UniProtKB=Q6DH77	pbdc1	Uncharacterized protein;pbdc1;ortholog	PROTEIN PBDC1 (PTHR13410:SF10)		Danio rerio
DANRE|ZFIN=ZDB-GENE-030131-8984|UniProtKB=E7F8G7	pleca	Uncharacterized protein;pleca;ortholog	PLECTIN (PTHR11915:SF417)	non-motor actin binding protein(PC00085)	Danio rerio	actin binding(GO:0005488);structural constituent of cytoskeleton(GO:0005515)	cellular component morphogenesis(GO:0071840);cellular component movement(GO:0016043)	actin cytoskeleton(GO:0043226);intracellular(GO:0005856)
DANRE|ZFIN=ZDB-GENE-040625-166|UniProtKB=Q6IQP3	calua	Calumenin-A;calua;ortholog	CALUMENIN (PTHR10827:SF61)	calmodulin(PC00060)	Danio rerio	calcium ion binding(GO:0005488);calmodulin binding(GO:0005509)	calcium-mediated signaling(GO:0009987)
DANRE|ZFIN=ZDB-GENE-020731-6|UniProtKB=F1Q663	fmr1	Uncharacterized protein;fmr1;ortholog	FRAGILE X MENTAL RETARDATION PROTEIN 1 (PTHR10603:SF11)	RNA binding protein(PC00171)	Danio rerio	mRNA binding(GO:0005488)	biosynthetic process(GO:0008152);regulation of translation(GO:0009058)	cytoplasm(GO:0044464);nucleus(GO:0005622);ribonucleoprotein complex(GO:0005737)
DANRE|ZFIN=ZDB-GENE-030131-168|UniProtKB=Q1LYB7	rpl13a	Ribosomal protein L13a;rpl13a;ortholog	60S RIBOSOMAL PROTEIN L13A-RELATED (PTHR11545:SF8)	ribosomal protein(PC00171)	Danio rerio	mRNA binding(GO:0005488);structural constituent of ribosome(GO:0003676)	biosynthetic process(GO:0008152);translation(GO:0009058)	cytosol(GO:0044464);organelle(GO:0005622);ribosome(GO:0005737)
DANRE|ZFIN=ZDB-GENE-060929-388|UniProtKB=F1RCE4	vps4a	Uncharacterized protein (Fragment);vps4a;ortholog	VACUOLAR PROTEIN SORTING-ASSOCIATED PROTEIN 4A (PTHR23074:SF116)	non-motor microtubule binding protein(PC00085)	Danio rerio	pyrophosphatase activity(GO:0003824)	catabolic process(GO:0008152);cellular process(GO:0009056);cytoskeleton organization(GO:0009987);nitrogen compound metabolic process(GO:0071840);nucleobase-containing compound metabolic process(GO:0016043);phosphate-containing compound metabolic process(GO:0006996)
DANRE|ZFIN=ZDB-GENE-020419-11|UniProtKB=Q6NWK4	atp6v1e1b	Atp6v1e1 protein;atp6v1e1b;ortholog	ATP6V1E1 PROTEIN (PTHR12317:SF50)		Danio rerio
DANRE|ZFIN=ZDB-GENE-060519-5|UniProtKB=I3ITI8	abi2b	Uncharacterized protein;abi2b;ortholog	ABL INTERACTOR 2 (PTHR10460:SF20)	G-protein modulator(PC00095)	Danio rerio	protein binding(GO:0005488);small GTPase regulator activity(GO:0005515)	cell cycle(GO:0009987);cellular component movement(GO:0007049);signal transduction(GO:0006928)	intracellular(GO:0044464)
DANRE|ZFIN=ZDB-GENE-040426-2928|UniProtKB=B8JM93	igbp1	Uncharacterized protein;igbp1;ortholog	IMMUNOGLOBULIN-BINDING PROTEIN 1 (PTHR10933:SF13)	defense/immunity protein(PC00090)	Danio rerio	phosphatase regulator activity(GO:0003824);phosphoprotein phosphatase activity(GO:0016787);protein binding(GO:0016788)	cellular process(GO:0009987);regulation of phosphate metabolic process(GO:0008152)	cytosol(GO:0044464)	p53 pathway by glucose deprivation->alpha4;;
DANRE|ZFIN=ZDB-GENE-010406-1|UniProtKB=F1REH8	anxa13	Annexin;anxa13;ortholog	ANNEXIN (PTHR10502:SF144)		Danio rerio		fatty acid metabolic process(GO:0008152)
DANRE|ZFIN=ZDB-GENE-030131-5408|UniProtKB=Q7ZU99	vcp	Transitional endoplasmic reticulum ATPase;vcp;ortholog	TRANSITIONAL ENDOPLASMIC RETICULUM ATPASE (PTHR23077:SF114)		Danio rerio
DANRE|ZFIN=ZDB-GENE-050522-293|UniProtKB=E7EXG2	dbnlb	Uncharacterized protein;dbnlb;ortholog	DREBRIN-LIKE PROTEIN (PTHR10829:SF30)	non-motor actin binding protein(PC00085)	Danio rerio	actin binding(GO:0005488);structural constituent of cytoskeleton(GO:0005515)	cellular component morphogenesis(GO:0071840);cellular process(GO:0016043)	actin cytoskeleton(GO:0043226);intracellular(GO:0005856)
DANRE|ZFIN=ZDB-GENE-040426-2315|UniProtKB=Q6NWH2	marcksl1b	MARCKS-like 2;marcksl1b;ortholog	MARCKS-RELATED PROTEIN (PTHR14353:SF10)	non-motor actin binding protein(PC00085);signaling molecule(PC00041);structural protein(PC00165)	Danio rerio	actin binding(GO:0005488);receptor binding(GO:0005515);structural constituent of cytoskeleton(GO:0008092)	cellular process(GO:0009987)	intracellular(GO:0044464)
DANRE|ZFIN=ZDB-GENE-080708-1|UniProtKB=Q0ZBR7	mif	Macrophage migration inhibitory factor;mif;ortholog	MACROPHAGE MIGRATION INHIBITORY FACTOR (PTHR11954:SF34)		Danio rerio
DANRE|ZFIN=ZDB-GENE-071009-2|UniProtKB=F1R1I5	cgnl1	Uncharacterized protein;cgnl1;ortholog	CINGULIN-LIKE PROTEIN 1 (PTHR13140:SF557)	G-protein modulator(PC00095);actin binding motor protein(PC00022);cell junction protein(PC00085)	Danio rerio	enzyme regulator activity(GO:0003824);motor activity(GO:0030234);protein binding(GO:0016787);structural constituent of cytoskeleton(GO:0016462)	cellular component morphogenesis(GO:0071840);cellular component movement(GO:0016043);cytokinesis(GO:0032989);intracellular protein transport(GO:0009987);intracellular signal transduction(GO:0006928);mitosis(GO:0000910);muscle organ development(GO:0051179);vesicle-mediated transport(GO:0006810)	actin cytoskeleton(GO:0043226);cell junction(GO:0005856);intracellular(GO:0015629);plasma membrane(GO:0030054)
DANRE|ZFIN=ZDB-GENE-040704-65|UniProtKB=Q6GQL6	dctn3	Dynactin 3 (P22);dctn3;ortholog	DYNACTIN SUBUNIT 3 (PTHR28360:SF2)		Danio rerio
DANRE|ZFIN=ZDB-GENE-000629-3|UniProtKB=A1A605	ybx1	Uncharacterized protein;ybx1;ortholog	NUCLEASE-SENSITIVE ELEMENT-BINDING PROTEIN 1 (PTHR11544:SF72)		Danio rerio
DANRE|ZFIN=ZDB-GENE-040426-1650|UniProtKB=Q6PC91	btf3l4	Transcription factor BTF3 homolog 4;btf3l4;ortholog	TRANSCRIPTION FACTOR BTF3 HOMOLOG 4 (PTHR10351:SF55)	transcription factor(PC00218)	Danio rerio	sequence-specific DNA binding transcription factor activity(GO:0005488)	regulation of transcription from RNA polymerase II promoter(GO:0008152);transcription initiation from RNA polymerase II promoter(GO:0044238)
DANRE|ZFIN=ZDB-GENE-040426-2296|UniProtKB=Q6NVA6	myl9b	Myosin, light polypeptide 9, regulatory;myl9b;ortholog	MYOSIN REGULATORY LIGHT POLYPEPTIDE 9 (PTHR23049:SF47)	actin family cytoskeletal protein(PC00085);calmodulin(PC00041)	Danio rerio	calcium ion binding(GO:0005488);calmodulin binding(GO:0005509);structural constituent of cytoskeleton(GO:0005515)		intracellular(GO:0044464)
DANRE|Ensembl=ENSDARG00000100336|UniProtKB=A0A0G2L4B6	pik3r6	Uncharacterized protein;pik3r6;ortholog	PHOSPHOINOSITIDE 3-KINASE REGULATORY SUBUNIT 6 (PTHR15593:SF4)		Danio rerio				EGF receptor signaling pathway->Phosphatidylinositol 3-kinase;;Endothelin signaling pathway->Phosphatidylinositol 3-kinase;;;
DANRE|ZFIN=ZDB-GENE-041114-128|UniProtKB=Q5U369	anxa3b	Annexin;anxa3b;ortholog	ANNEXIN (PTHR10502:SF160)		Danio rerio		fatty acid metabolic process(GO:0008152)
DANRE|ZFIN=ZDB-GENE-040426-1221|UniProtKB=Q6PGX4	hsc70	Heat shock cognate 71 kDa protein;hsc70;ortholog	HEAT SHOCK COGNATE 71 KDA PROTEIN (PTHR19375:SF258)		Danio rerio		immune system process(GO:0002376);protein complex assembly(GO:0071840)		Apoptosis signaling pathway->Heat shock protein 70;;Parkinson disease->Heat shock protein 70;;;
DANRE|ZFIN=ZDB-GENE-040426-686|UniProtKB=F1R1C3	nck2a	Uncharacterized protein;nck2a;ortholog	CYTOPLASMIC PROTEIN NCK2 (PTHR10663:SF280)	guanyl-nucleotide exchange factor(PC00095)	Danio rerio				Angiogenesis->Nck Adaptor Protein;;T cell activation->nck;;PDGF signaling pathway->Nck;;;;
DANRE|ZFIN=ZDB-GENE-050913-10|UniProtKB=Q4V924	bloc1s3	Biogenesis of lysosome-related organelles complex 1 subunit 3;bloc1s3;ortholog	BIOGENESIS OF LYSOSOME-RELATED ORGANELLES COMPLEX 1 SUBUNIT 3 (PTHR31974:SF3)		Danio rerio		cellular process(GO:0009987);transport(GO:0051179)	cytosol(GO:0044464);protein complex(GO:0005622)
DANRE|ZFIN=ZDB-GENE-050522-67|UniProtKB=F1RAQ5	necap2	Uncharacterized protein;necap2;ortholog	ADAPTIN EAR-BINDING COAT-ASSOCIATED PROTEIN 2 (PTHR12847:SF9)	ATP-binding cassette (ABC) transporter(PC00227)	Danio rerio	ATPase activity, coupled to transmembrane movement of substances(GO:0003824);transmembrane transporter activity(GO:0016787)
DANRE|ZFIN=ZDB-GENE-050506-107|UniProtKB=Q1LWH1	rps16	Ribosomal protein S16;rps16;ortholog	40S RIBOSOMAL PROTEIN S16 (PTHR21569:SF9)	ribonucleoprotein(PC00171);ribosomal protein(PC00031)	Danio rerio	structural constituent of ribosome(GO:0005198)	biosynthetic process(GO:0008152);cellular component biogenesis(GO:0009058);nitrogen compound metabolic process(GO:0071840);rRNA metabolic process(GO:0044085);translation(GO:0009987)	cytosol(GO:0044464);organelle(GO:0005622);ribosome(GO:0005737)
DANRE|ZFIN=ZDB-GENE-071213-1|UniProtKB=A9LDD9	shmt2	Mitochondrial serine hydroxymethyltransferase;shmt2;ortholog	SERINE HYDROXYMETHYLTRANSFERASE, MITOCHONDRIAL (PTHR11680:SF16)	methyltransferase(PC00220)	Danio rerio	methyltransferase activity(GO:0003824)	cellular amino acid metabolic process(GO:0008152);nucleobase-containing compound metabolic process(GO:0044238)		Serine glycine biosynthesis->Glycine hydroxymethyltransferase;;
DANRE|ZFIN=ZDB-GENE-040426-2951|UniProtKB=Q6PH06	crkl	Uncharacterized protein;crkl;ortholog	CRK-LIKE PROTEIN (PTHR19969:SF13)		Danio rerio		cellular process(GO:0009987)		Integrin signalling pathway->Crk;;Angiogenesis->Crk oncogene;;;
DANRE|ZFIN=ZDB-GENE-030219-38|UniProtKB=Q66HV4	copb1	Coatomer subunit beta;copb1;ortholog	COATOMER SUBUNIT BETA (PTHR10635:SF1)	vesicle coat protein(PC00150)	Danio rerio		exocytosis(GO:0051179);intracellular protein transport(GO:0006810)	cytoplasm(GO:0044464);vesicle coat(GO:0005622)
DANRE|ZFIN=ZDB-GENE-041114-80|UniProtKB=F1QZK4	ttc1	Uncharacterized protein;ttc1;ortholog	TETRATRICOPEPTIDE REPEAT PROTEIN 1 (PTHR22904:SF433)	chaperone(PC00072)	Danio rerio		protein folding(GO:0008152);response to stress(GO:0044238)
DANRE|ZFIN=ZDB-GENE-030826-18|UniProtKB=A8E7G6	Prdx3	Uncharacterized protein;prdx3;ortholog	THIOREDOXIN-DEPENDENT PEROXIDE REDUCTASE, MITOCHONDRIAL (PTHR42801:SF2)	peroxidase(PC00176)	Danio rerio	oxidoreductase activity(GO:0003824);peroxidase activity(GO:0016491)
DANRE|ZFIN=ZDB-GENE-050208-62|UniProtKB=E7F8N8	palm2	Uncharacterized protein;palm2;ortholog	A-KINASE ANCHOR PROTEIN 2 (PTHR10498:SF15)		Danio rerio		cellular process(GO:0009987)
DANRE|ZFIN=ZDB-GENE-030131-9710|UniProtKB=Q1L8J7	yap1	Novel protein similar to vertebrate Yes-associated protein 1, 65kDa (YAP1)(Si:ch211-181p1.5);CH211-181P1.5;ortholog	TRANSCRIPTIONAL COACTIVATOR YAP1 (PTHR17616:SF12)	kinase modulator(PC00095);transcription cofactor(PC00140)	Danio rerio	kinase regulator activity(GO:0003824);sequence-specific DNA binding transcription factor activity(GO:0016740);transcription cofactor activity(GO:0016301)	cellular process(GO:0009987);regulation of transcription from RNA polymerase II promoter(GO:0008152)
DANRE|ZFIN=ZDB-GENE-030131-2025|UniProtKB=Q6PC69	rpl10a	60S ribosomal protein L10a;rpl10a;ortholog	RIBOSOMAL PROTEIN (PTHR23105:SF75)		Danio rerio
DANRE|ZFIN=ZDB-GENE-070327-2|UniProtKB=A7E2K4	rplp2l	Rplp2l protein;rplp2l;ortholog	60S ACIDIC RIBOSOMAL PROTEIN P2 (PTHR21141:SF56)	ribosomal protein(PC00171)	Danio rerio	nucleic acid binding(GO:0005488);structural constituent of ribosome(GO:0003676)	translation(GO:0008152)
DANRE|ZFIN=ZDB-GENE-030131-5376|UniProtKB=B8A4H6	pgam1b	Uncharacterized protein;pgam1b;ortholog	PHOSPHOGLYCERATE MUTASE 1 (PTHR11931:SF22)		Danio rerio	intramolecular transferase activity(GO:0003824)	biosynthetic process(GO:0008152);catabolic process(GO:0009058);coenzyme metabolic process(GO:0009056);gluconeogenesis(GO:0009987);glycolysis(GO:0006732);regulation of carbohydrate metabolic process(GO:0044238);regulation of nucleobase-containing compound metabolic process(GO:0005975);regulation of phosphate metabolic process(GO:0005996);secondary metabolic process(GO:0006094)	cytosol(GO:0044464)	Glycolysis->Phosphoglyceromutase;;
DANRE|ZFIN=ZDB-GENE-070112-702|UniProtKB=F1R101	eif4g1a	Uncharacterized protein;eif4g1a;ortholog	EUKARYOTIC TRANSLATION INITIATION FACTOR 4 GAMMA 1 (PTHR23253:SF37)	translation initiation factor(PC00171)	Danio rerio	translation initiation factor activity(GO:0045182)	apoptotic process(GO:0032502)
DANRE|ZFIN=ZDB-GENE-030131-2172|UniProtKB=F1Q4Z2	metap2b	Methionine aminopeptidase 2;metap2b;ortholog	METHIONINE AMINOPEPTIDASE 2 (PTHR10804:SF114)	metalloprotease(PC00121);nucleic acid binding(PC00190);transcription factor(PC00153)	Danio rerio	metallopeptidase activity(GO:0003824);sequence-specific DNA binding transcription factor activity(GO:0016787)	cellular protein modification process(GO:0008152);proteolysis(GO:0044238);translation(GO:0019538)
DANRE|ZFIN=ZDB-GENE-060920-2|UniProtKB=A2BIM6	smap1	Uncharacterized protein;smap1;ortholog	SUBFAMILY NOT NAMED (PTHR23180:SF369)	G-protein modulator(PC00095);nucleic acid binding(PC00022)	Danio rerio	nucleic acid binding(GO:0005488);protein binding(GO:0003676);small GTPase regulator activity(GO:0005515)	G-protein coupled receptor signaling pathway(GO:0009987);cell adhesion(GO:0007154)
DANRE|ZFIN=ZDB-GENE-030131-512|UniProtKB=Q1L8L9	ak2	Adenylate kinase 2, mitochondrial;ak2;ortholog	ADENYLATE KINASE 2, MITOCHONDRIAL (PTHR23359:SF138)	nucleotide kinase(PC00220)	Danio rerio	nucleotide kinase activity(GO:0003824)	purine nucleobase metabolic process(GO:0008152);pyrimidine nucleobase metabolic process(GO:0044238)		De novo purine biosynthesis->Adenylate kinase;;
DANRE|ZFIN=ZDB-GENE-081002-3|UniProtKB=A9UH12	mbnl3	Muscleblind-like protein 3E;mbnl3;ortholog	MUSCLEBLIND-LIKE PROTEIN 3 (PTHR12675:SF12)	DNA binding protein(PC00171)	Danio rerio	double-stranded DNA binding(GO:0005488)	mesoderm development(GO:0032502);muscle organ development(GO:0007498)
DANRE|ZFIN=ZDB-GENE-030710-3|UniProtKB=F1R540	rtn1b	Reticulon;rtn1b;ortholog	RETICULON-1 (PTHR10994:SF117)	membrane traffic protein(PC00150)	Danio rerio
DANRE|ZFIN=ZDB-GENE-041121-12|UniProtKB=F1QED0	fubp3	Uncharacterized protein (Fragment);fubp3;ortholog	FAR UPSTREAM ELEMENT-BINDING PROTEIN 3 (PTHR10288:SF216)	enzyme modulator(PC00095);mRNA splicing factor(PC00171);ribonucleoprotein(PC00031)	Danio rerio	catalytic activity(GO:0003824);mRNA binding(GO:0005488);protein binding(GO:0003676)	RNA splicing, via transesterification reactions(GO:0008152);induction of apoptosis(GO:0044238);mRNA splicing, via spliceosome(GO:0006139);neurological system process(GO:0016070);nuclear transport(GO:0000375);protein metabolic process(GO:0032502);transcription from RNA polymerase II promoter(GO:0016265)	ribonucleoprotein complex(GO:0032991)
DANRE|ZFIN=ZDB-GENE-061013-184|UniProtKB=Q08BE3	slmapa	Uncharacterized protein;slmapa;ortholog	SARCOLEMMAL MEMBRANE-ASSOCIATED PROTEIN (PTHR15715:SF28)	chaperone(PC00072)	Danio rerio
DANRE|ZFIN=ZDB-GENE-040426-930|UniProtKB=Q7ZUT5	arpp19b	Uncharacterized protein;arpp19b;ortholog	CAMP-REGULATED PHOSPHOPROTEIN 19 (PTHR10358:SF11)		Danio rerio
DANRE|ZFIN=ZDB-GENE-040801-261|UniProtKB=Q6DI22	hadh	Hydroxyacyl-Coenzyme A dehydrogenase;hadh;ortholog	HYDROXYACYL-COENZYME A DEHYDROGENASE, MITOCHONDRIAL (PTHR43561:SF3)	dehydrogenase(PC00176);epimerase/racemase(PC00092);hydratase(PC00135)	Danio rerio	hydro-lyase activity(GO:0003824);oxidoreductase activity(GO:0016829);racemase and epimerase activity(GO:0016836)	carbohydrate metabolic process(GO:0008152);fatty acid beta-oxidation(GO:0044238);tRNA aminoacylation for protein translation(GO:0005975)
DANRE|ZFIN=ZDB-GENE-130530-768|UniProtKB=E7F5A8	ninl	Uncharacterized protein;ninl;ortholog	NINEIN-LIKE PROTEIN (PTHR18905:SF16)		Danio rerio				PDGF signaling pathway->Glycogen synthase kinase 3;;
DANRE|ZFIN=ZDB-GENE-040801-120|UniProtKB=Q1LUV8	trappc3	Uncharacterized protein;trappc3;ortholog	TRAFFICKING PROTEIN PARTICLE COMPLEX SUBUNIT 3-RELATED (PTHR13048:SF4)		Danio rerio		intracellular protein transport(GO:0051179)
DANRE|ZFIN=ZDB-GENE-011010-3|UniProtKB=Q90Y03	aldh1a2	Aldehyde dehydrogenase 1A2;aldh1a2;ortholog	ALDEHYDE DEHYDROGENASE 1A2 (PTHR11699:SF254)	dehydrogenase(PC00176)	Danio rerio	oxidoreductase activity(GO:0003824)			5-Hydroxytryptamine degredation->Aldehyde Dehydrogenase;;
DANRE|ZFIN=ZDB-GENE-060130-1|UniProtKB=Q52JI4	crybb2	Beta B2-crystallin;crybb2;ortholog	BETA-CRYSTALLIN B2 (PTHR11818:SF85)		Danio rerio
DANRE|ZFIN=ZDB-GENE-030131-3290|UniProtKB=Q7T366	gosr2	Golgi SNAP receptor complex member 2;gosr2;ortholog	GOLGI SNAP RECEPTOR COMPLEX MEMBER 2 (PTHR21230:SF47)	SNARE protein(PC00150)	Danio rerio	SNAP receptor activity(GO:0005488)	cellular process(GO:0009987);organelle organization(GO:0071840);protein localization(GO:0016043);protein targeting(GO:0006996);vesicle-mediated transport(GO:0051179)	SNARE complex(GO:0032991);cytoplasm(GO:0043234);cytoplasmic membrane-bounded vesicle(GO:0031201);endoplasmic reticulum(GO:0044464);endosome(GO:0005622);nuclear outer membrane-endoplasmic reticulum membrane network(GO:0005737)
DANRE|ZFIN=ZDB-GENE-030131-984|UniProtKB=F1QGH9	psmd11b	26S proteasome non-ATPase regulatory subunit 11B;psmd11b;ortholog	26S PROTEASOME NON-ATPASE REGULATORY SUBUNIT 11B (PTHR10678:SF9)		Danio rerio		cell cycle(GO:0009987);protein targeting(GO:0007049);proteolysis(GO:0051179);signal transduction(GO:0006810)		Cell cycle->Proteasome;;
DANRE|ZFIN=ZDB-GENE-030131-2064|UniProtKB=E7EY32	tbc1d30	Uncharacterized protein;tbc1d30;ortholog	TBC1 DOMAIN FAMILY MEMBER 30 (PTHR22957:SF340)	G-protein modulator(PC00095);hydrolase(PC00022)	Danio rerio	hydrolase activity(GO:0003824);protein binding(GO:0016787);small GTPase regulator activity(GO:0005488)	cellular component morphogenesis(GO:0071840);cellular process(GO:0016043);exocytosis(GO:0032989);intracellular protein transport(GO:0009987)
DANRE|ZFIN=ZDB-GENE-040704-27|UniProtKB=Q6GQM9	eno2	Eno2 protein;eno2;ortholog	GAMMA-ENOLASE (PTHR11902:SF21)	lyase(PC00144)	Danio rerio	lyase activity(GO:0003824)	glycolysis(GO:0008152)		Glycolysis->Enolase;;
DANRE|ZFIN=ZDB-GENE-060526-375|UniProtKB=A2BGH3	gal3st1a	Uncharacterized protein;gal3st1a;ortholog	GALACTOSYLCERAMIDE SULFOTRANSFERASE (PTHR14647:SF68)		Danio rerio
DANRE|ZFIN=ZDB-GENE-040718-124|UniProtKB=Q6DH42	eny2	Transcription and mRNA export factor ENY2;eny2;ortholog	TRANSCRIPTION AND MRNA EXPORT FACTOR ENY2 (PTHR12514:SF2)		Danio rerio	chromatin binding(GO:0005488);transcription cofactor activity(GO:0003682)	RNA localization(GO:0051179);biosynthetic process(GO:0006403);cellular protein modification process(GO:0008152);chromatin organization(GO:0009058);nitrogen compound metabolic process(GO:0009987);nuclear transport(GO:0044238);nucleobase-containing compound transport(GO:0019538);regulation of transcription from RNA polymerase II promoter(GO:0006464)	intracellular(GO:0044464);nucleoplasm(GO:0005622);protein complex(GO:0043226)
DANRE|ZFIN=ZDB-GENE-030131-5488|UniProtKB=Q7SXP0	sec22bb	Vesicle-trafficking protein SEC22b-B;sec22bb;ortholog	VESICLE-TRAFFICKING PROTEIN SEC22B (PTHR21136:SF160)	SNARE protein(PC00150)	Danio rerio	SNAP receptor activity(GO:0005488)	cellular process(GO:0009987);exocytosis(GO:0051179);organelle organization(GO:0006810)	SNARE complex(GO:0032991);cytoplasm(GO:0043234);membrane(GO:0031201)
DANRE|ZFIN=ZDB-GENE-040426-1618|UniProtKB=Q6NWD4	timm50	Mitochondrial import inner membrane translocase subunit TIM50;timm50;ortholog	MITOCHONDRIAL IMPORT INNER MEMBRANE TRANSLOCASE SUBUNIT TIM50 (PTHR12210:SF98)		Danio rerio	phosphoprotein phosphatase activity(GO:0003824)	cellular process(GO:0009987);mitochondrial transport(GO:0051179);mitochondrion organization(GO:0006810);phosphate-containing compound metabolic process(GO:0006839);protein targeting(GO:0071840)	cytoplasm(GO:0044464);mitochondrial inner membrane(GO:0005622);protein complex(GO:0005737)
DANRE|ZFIN=ZDB-GENE-060825-259|UniProtKB=Q0P4B9	fam195b	Protein FAM195B;fam195b;ortholog	PROTEIN FAM195B (PTHR19890:SF13)	tyrosine protein kinase receptor(PC00197)	Danio rerio	transmembrane receptor protein tyrosine kinase activity(GO:0004872)	JAK-STAT cascade(GO:0009987);MAPK cascade(GO:0007154);cell surface receptor signaling pathway(GO:0007165);negative regulation of apoptotic process(GO:0035556)
DANRE|ZFIN=ZDB-GENE-070308-5|UniProtKB=Q0PWB9	pdlim4	PDZ and LIM domain 4;pdlim4;ortholog	PDZ AND LIM DOMAIN PROTEIN 4 (PTHR24214:SF46)	non-motor actin binding protein(PC00085);transcription factor(PC00041)	Danio rerio	actin binding(GO:0005488);sequence-specific DNA binding transcription factor activity(GO:0005515);structural constituent of cytoskeleton(GO:0008092)	cellular component morphogenesis(GO:0071840);cellular process(GO:0016043);heart development(GO:0032989);mesoderm development(GO:0009987);muscle contraction(GO:0032502);muscle organ development(GO:0048731);regulation of transcription from RNA polymerase II promoter(GO:0007507)	intracellular(GO:0044464)
DANRE|ZFIN=ZDB-GENE-030131-5276|UniProtKB=Q6P2T5	arpc2	Actin related protein 2/3 complex, subunit 2;arpc2;ortholog	ACTIN-RELATED PROTEIN 2/3 COMPLEX SUBUNIT 2 (PTHR12058:SF3)		Danio rerio				Inflammation mediated by chemokine and cytokine signaling pathway->Actin related protein 2/3 complex;;Integrin signalling pathway->Actin related protein 2/3 complex;;Cytoskeletal regulation by Rho GTPase->Actin related protein 2/3 complex;;;;
DANRE|ZFIN=ZDB-GENE-030131-8103|UniProtKB=Q5RI56	optn	Optineurin;optn;ortholog	OPTINEURIN (PTHR31553:SF6)		Danio rerio	protein binding(GO:0005488)	I-kappaB kinase/NF-kappaB cascade(GO:0009987);biosynthetic process(GO:0007154);nitrogen compound metabolic process(GO:0007165);organelle organization(GO:0035556);protein localization(GO:0007249);protein targeting(GO:0008152);regulation of nucleobase-containing compound metabolic process(GO:0009058);regulation of sequence-specific DNA binding transcription factor activity(GO:0006807);transcription…	Golgi apparatus(GO:0043226);cytoplasm(GO:0005794);cytoplasmic membrane-bounded vesicle(GO:0044464);nucleus(GO:0005622)	Huntington disease->FIP-2;;
DANRE|ZFIN=ZDB-GENE-041008-175|UniProtKB=F1QL44	flncb	Uncharacterized protein;flncb;ortholog	FILAMIN-C (PTHR11915:SF353)	non-motor actin binding protein(PC00085)	Danio rerio	actin binding(GO:0005488);structural constituent of cytoskeleton(GO:0005515)	cellular component morphogenesis(GO:0071840);cellular process(GO:0016043)	intracellular(GO:0044464)
DANRE|ZFIN=ZDB-GENE-041212-80|UniProtKB=F1QVB1	ptgr1	Uncharacterized protein;ptgr1;ortholog	PROSTAGLANDIN REDUCTASE 1 (PTHR43205:SF12)	dehydrogenase(PC00176);reductase(PC00092)	Danio rerio	oxidoreductase activity(GO:0003824)	carbohydrate metabolic process(GO:0008152)
DANRE|Ensembl=ENSDARG00000061397|UniProtKB=F1RCR6	trip12	E3 ubiquitin-protein ligase TRIP12;trip12;ortholog	E3 UBIQUITIN-PROTEIN LIGASE TRIP12 (PTHR11254:SF390)	ubiquitin-protein ligase(PC00142)	Danio rerio		cellular process(GO:0009987);cellular protein modification process(GO:0008152)	cytoplasm(GO:0044464)
DANRE|ZFIN=ZDB-GENE-040801-193|UniProtKB=Q6DBT3	txndc17	Thioredoxin domain-containing protein 17;txndc17;ortholog	THIOREDOXIN DOMAIN-CONTAINING PROTEIN 17 (PTHR12452:SF2)	transporter(PC00227)	Danio rerio	oxidoreductase activity(GO:0003824)		cytosol(GO:0044464)
DANRE|ZFIN=ZDB-GENE-051120-177|UniProtKB=F1RB32	arfgap2	Uncharacterized protein;arfgap2;ortholog	ADP-RIBOSYLATION FACTOR GTPASE-ACTIVATING PROTEIN 2 (PTHR23180:SF342)	G-protein modulator(PC00095);nucleic acid binding(PC00022)	Danio rerio	nucleic acid binding(GO:0005488);protein binding(GO:0003676);small GTPase regulator activity(GO:0005515)	cellular process(GO:0009987)
DANRE|ZFIN=ZDB-GENE-100219-2|UniProtKB=E7F8A6	bcl10	Uncharacterized protein;bcl10;ortholog	DEATH DOMAIN-CONTAINING PROTEIN CRADD (PTHR15034:SF7)		Danio rerio				Apoptosis signaling pathway->RIP associated ICH-1/CED homologous protein with death domain;;
DANRE|ZFIN=ZDB-GENE-050327-52|UniProtKB=F1QTT0	man2b1	Alpha-mannosidase;man2b1;ortholog	LYSOSOMAL ALPHA-MANNOSIDASE (PTHR11607:SF38)	glycosidase(PC00121)	Danio rerio	hydrolase activity, hydrolyzing O-glycosyl compounds(GO:0003824)	cellular process(GO:0009987);cellular protein modification process(GO:0008152);monosaccharide metabolic process(GO:0044238)	cytoplasm(GO:0044464);membrane(GO:0005622);vacuole(GO:0005737)
DANRE|ZFIN=ZDB-GENE-030131-9536|UniProtKB=F1Q571	reps1	Uncharacterized protein;reps1;ortholog	RALBP1-ASSOCIATED EPS DOMAIN-CONTAINING PROTEIN 1 (PTHR11216:SF102)	G-protein modulator(PC00095);calcium-binding protein(PC00022);membrane traffic protein(PC00060)	Danio rerio	calcium ion binding(GO:0005488);protein binding(GO:0005509);small GTPase regulator activity(GO:0005515)	endocytosis(GO:0051179);intracellular protein transport(GO:0006810);neurotransmitter secretion(GO:0016192);synaptic transmission(GO:0006897)
DANRE|ZFIN=ZDB-GENE-040426-1932|UniProtKB=Q7ZV77	psma4	Proteasome subunit alpha type;psma4;ortholog	PROTEASOME SUBUNIT ALPHA TYPE-4 (PTHR11599:SF97)		Danio rerio				Parkinson disease->20S proteasome;;
DANRE|ZFIN=ZDB-GENE-070424-39|UniProtKB=A5WVR3	tsnaxip1	Uncharacterized protein;tsnaxip1;ortholog	TRANSLIN-ASSOCIATED FACTOR X-INTERACTING PROTEIN 1 (PTHR16306:SF2)		Danio rerio
DANRE|ZFIN=ZDB-GENE-041010-104|UniProtKB=Q5XIY6	atp6v1c1b	V-type proton ATPase subunit C 1-B;atp6v1c1b;ortholog	V-TYPE PROTON ATPASE SUBUNIT C 1-A-RELATED (PTHR10137:SF8)	ATP synthase(PC00227);hydrolase(PC00068)	Danio rerio	cation transmembrane transporter activity(GO:0005215);proton-transporting ATP synthase activity, rotational mechanism(GO:0022857)	nucleobase-containing compound metabolic process(GO:0008152)	intracellular(GO:0044464);proton-transporting ATP synthase complex(GO:0005622)
DANRE|ZFIN=ZDB-GENE-060929-902|UniProtKB=Q08BV6	ckba	Uncharacterized protein;ckba;ortholog	SUBFAMILY NOT NAMED (PTHR11547:SF47)	amino acid kinase(PC00220)	Danio rerio	amino acid kinase activity(GO:0003824)
DANRE|ZFIN=ZDB-GENE-020423-3|UniProtKB=Q6PE25	eef1g	Elongation factor 1-gamma;eef1g;ortholog	ELONGATION FACTOR 1-GAMMA (PTHR11260:SF420)	cytoskeletal protein(PC00085);epimerase/racemase(PC00135);reductase(PC00096);signaling molecule(PC00176);transferase(PC00198);translation elongation factor(PC00207)	Danio rerio	transferase activity(GO:0003824);translation elongation factor activity(GO:0016740)	biosynthetic process(GO:0008152);cellular amino acid metabolic process(GO:0009058);nitrogen compound metabolic process(GO:0044238);sulfur compound metabolic process(GO:0006520)	cytoplasm(GO:0044464);nucleus(GO:0005622)
DANRE|ZFIN=ZDB-GENE-030131-8752|UniProtKB=Q6DGL9	rpl38	Ribosomal protein L38;rpl38;ortholog	60S RIBOSOMAL PROTEIN L38 (PTHR10965:SF11)		Danio rerio
DANRE|ZFIN=ZDB-GENE-040426-2614|UniProtKB=Q6NY41	cyb5b	Cytochrome b5 type B;cyb5b;ortholog	CYTOCHROME B5 TYPE B (PTHR19359:SF58)	oxidase(PC00176)	Danio rerio	oxidoreductase activity(GO:0003824)	respiratory electron transport chain(GO:0008152);steroid metabolic process(GO:0006091)
DANRE|ZFIN=ZDB-GENE-040426-1918|UniProtKB=Q7ZV49	hprt1	Hprt1 protein;hprt1;ortholog	HPRT1 PROTEIN (PTHR43340:SF4)	glycosyltransferase(PC00220);mutase(PC00111)	Danio rerio	binding(GO:0005488);transferase activity, transferring glycosyl groups(GO:0003824)	biosynthetic process(GO:0008152);nitrogen compound metabolic process(GO:0009058);phosphate-containing compound metabolic process(GO:0009987);purine nucleobase metabolic process(GO:0006807)	cytosol(GO:0044464)	Xanthine and guanine salvage pathway->Guanine phosphoribosyltransferase;;Adenine and hypoxanthine salvage pathway->Hypoxanthine phosphoribosyl transferase;;Xanthine and guanine salvage pathway->Xanthine phosphoribosyltransferase;;;;
DANRE|ZFIN=ZDB-GENE-030131-7781|UniProtKB=E7F0T2	lrrfip2	Uncharacterized protein;lrrfip2;ortholog	LEUCINE-RICH REPEAT FLIGHTLESS-INTERACTING PROTEIN 2 (PTHR19212:SF9)	RNA binding protein(PC00171);transcription cofactor(PC00031)	Danio rerio	RNA binding(GO:0005488);sequence-specific DNA binding transcription factor activity(GO:0003676);transcription cofactor activity(GO:0003723)	transcription from RNA polymerase II promoter(GO:0008152)
DANRE|ZFIN=ZDB-GENE-040912-133|UniProtKB=Q66I81	mrpl17	Mitochondrial ribosomal protein L17;mrpl17;ortholog	39S RIBOSOMAL PROTEIN L17, MITOCHONDRIAL (PTHR14413:SF18)	ribosomal protein(PC00171)	Danio rerio	structural constituent of ribosome(GO:0005198)		cytoplasm(GO:0044464);organelle(GO:0005622);ribosome(GO:0005737)
DANRE|ZFIN=ZDB-GENE-040426-899|UniProtKB=F1RBL7	nudc	Uncharacterized protein (Fragment);nudc;ortholog	NUCLEAR MIGRATION PROTEIN NUDC (PTHR12356:SF25)	microtubule family cytoskeletal protein(PC00085)	Danio rerio	structural constituent of cytoskeleton(GO:0005198)	mitosis(GO:0009987)	intracellular(GO:0044464);microtubule(GO:0005622)
DANRE|ZFIN=ZDB-GENE-040426-1589|UniProtKB=Q7SX94	pfdn6	Uncharacterized protein;pfdn6;ortholog	PREFOLDIN SUBUNIT 6 (PTHR21431:SF1)		Danio rerio	protein binding(GO:0005488)	cellular component organization(GO:0071840);protein complex assembly(GO:0016043);protein folding(GO:0009987)	cytosol(GO:0044464);protein complex(GO:0005622)
DANRE|ZFIN=ZDB-GENE-050208-275|UniProtKB=E7FEK9	golga4	Uncharacterized protein;golga4;ortholog	GOLGIN SUBFAMILY A MEMBER 4 (PTHR19327:SF1)	membrane trafficking regulatory protein(PC00150);transfer/carrier protein(PC00151)	Danio rerio
DANRE|ZFIN=ZDB-GENE-030131-2799|UniProtKB=Q6PBX5	adi1	1,2-dihydroxy-3-keto-5-methylthiopentene dioxygenase;adi1;ortholog	1,2-DIHYDROXY-3-KETO-5-METHYLTHIOPENTENE DIOXYGENASE (PTHR23418:SF5)	oxidoreductase(PC00176)	Danio rerio	oxidoreductase activity(GO:0003824)	cellular amino acid metabolic process(GO:0008152);nitrogen compound metabolic process(GO:0044238);sulfur compound metabolic process(GO:0006520)
DANRE|ZFIN=ZDB-GENE-030114-2|UniProtKB=B8A4B0	glud1a	Uncharacterized protein;glud1a;ortholog	GLUTAMATE DEHYDROGENASE 1, MITOCHONDRIAL (PTHR11606:SF17)	dehydrogenase(PC00176)	Danio rerio	oxidoreductase activity(GO:0003824)	cellular amino acid catabolic process(GO:0008152)		Glutamine glutamate conversion->Glutamate Dehydrogenase;;
DANRE|ZFIN=ZDB-GENE-080723-11|UniProtKB=B3DFW4	LOC565099	Similar to Epididymal secretory protein E1 (Niemann Pick type C2 protein homolog) (16.5 kDa secretory protein);LOC565099;ortholog	EPIDIDYMAL SECRETORY PROTEIN E1 (PTHR11306:SF26)		Danio rerio		lipid metabolic process(GO:0008152);lipid transport(GO:0044238)
DANRE|ZFIN=ZDB-GENE-030722-9|UniProtKB=Q6P696	glo1	Lactoylglutathione lyase;glo1;ortholog	LACTOYLGLUTATHIONE LYASE (PTHR10374:SF35)		Danio rerio
DANRE|ZFIN=ZDB-GENE-000406-6|UniProtKB=F1QFP1	copz1	Uncharacterized protein;copz1;ortholog	COATOMER SUBUNIT ZETA-1 (PTHR11043:SF14)	vesicle coat protein(PC00150)	Danio rerio		intracellular protein transport(GO:0051179);vesicle-mediated transport(GO:0006810)	cytoplasm(GO:0044464);vesicle coat(GO:0005622)
DANRE|ZFIN=ZDB-GENE-030131-6067|UniProtKB=B0S585	mapre1a	Uncharacterized protein;mapre1a;ortholog	MICROTUBULE-ASSOCIATED PROTEIN RP/EB FAMILY MEMBER 1 (PTHR10623:SF27)	non-motor microtubule binding protein(PC00085)	Danio rerio	microtubule binding(GO:0005488);structural constituent of cytoskeleton(GO:0005515)	cell cycle(GO:0009987);cellular component morphogenesis(GO:0007049)	intracellular(GO:0044464);microtubule(GO:0005622)
DANRE|ZFIN=ZDB-GENE-060929-640|UniProtKB=F1QDQ5	manf	Uncharacterized protein;manf;ortholog	MESENCEPHALIC ASTROCYTE-DERIVED NEUROTROPHIC FACTOR (PTHR12990:SF11)		Danio rerio
DANRE|ZFIN=ZDB-GENE-070822-17|UniProtKB=E7FBZ3	tpm1	Uncharacterized protein;tpm1;ortholog	SUBFAMILY NOT NAMED (PTHR19269:SF56)	actin binding motor protein(PC00085)	Danio rerio	motor activity(GO:0003824);structural constituent of cytoskeleton(GO:0016787)	cellular component morphogenesis(GO:0071840);cellular process(GO:0016043);ectoderm development(GO:0032989);mesoderm development(GO:0009987);muscle contraction(GO:0032502);muscle organ development(GO:0007398);nervous system development(GO:0007498)	intracellular(GO:0044464)
DANRE|ZFIN=ZDB-GENE-050522-236|UniProtKB=F1QQT3	lims1	Uncharacterized protein;lims1;ortholog	AT21926P (PTHR24210:SF14)	actin family cytoskeletal protein(PC00085);structural protein(PC00041)	Danio rerio	structural constituent of cytoskeleton(GO:0005198)	cellular process(GO:0009987)	intracellular(GO:0044464)	Integrin signalling pathway->PINCH;;
DANRE|ZFIN=ZDB-GENE-040927-19|UniProtKB=Q642H9	rps4x	40S ribosomal protein S4, X isoform;rps4x;ortholog	40S RIBOSOMAL PROTEIN S4 (PTHR11581:SF13)	ribosomal protein(PC00171)	Danio rerio	structural constituent of ribosome(GO:0005198)	biosynthetic process(GO:0008152);translation(GO:0009058)	cytosol(GO:0044464);organelle(GO:0005622);ribosome(GO:0005737)
DANRE|ZFIN=ZDB-GENE-060526-60|UniProtKB=A2BGY1	arvcfb	Uncharacterized protein;arvcfb;ortholog	ARMADILLO REPEAT PROTEIN DELETED IN VELO-CARDIO-FACIAL SYNDROME (PTHR10372:SF30)	intermediate filament binding protein(PC00085)	Danio rerio	intermediate filament binding(GO:0005488);structural constituent of cytoskeleton(GO:0005515)	cell adhesion(GO:0022610);signal transduction(GO:0007155)	cell junction(GO:0030054);intracellular(GO:0044464)
DANRE|ZFIN=ZDB-GENE-040426-1033|UniProtKB=Q7ZWJ7	rpl34	60S ribosomal protein L34;rpl34;ortholog	60S RIBOSOMAL PROTEIN L34 (PTHR10759:SF19)	ribosomal protein(PC00171)	Danio rerio	RNA binding(GO:0005488);structural constituent of ribosome(GO:0003676)	biosynthetic process(GO:0008152);cellular component biogenesis(GO:0009058);translation(GO:0071840)	cytosol(GO:0044464);organelle(GO:0005622);ribosome(GO:0005737)
DANRE|ZFIN=ZDB-GENE-041216-1|UniProtKB=Q566Y8	magoh	Protein mago nashi homolog;magoh;ortholog	PROTEIN MAGO NASHI HOMOLOG (PTHR12638:SF3)		Danio rerio		RNA splicing(GO:0008152);nitrogen compound metabolic process(GO:0044238)	intracellular(GO:0044464);nucleus(GO:0005622);protein complex(GO:0043226)
DANRE|ZFIN=ZDB-GENE-030131-4044|UniProtKB=Q6NZW0	ccdc102a	Coiled-coil domain-containing protein 102A;ccdc102a;ortholog	COILED-COIL DOMAIN-CONTAINING PROTEIN 102A (PTHR13140:SF563)	G-protein modulator(PC00095);actin binding motor protein(PC00022);cell junction protein(PC00085)	Danio rerio	enzyme regulator activity(GO:0003824);motor activity(GO:0030234);protein binding(GO:0016787);structural constituent of cytoskeleton(GO:0016462)	cell cycle(GO:0009987);intracellular protein transport(GO:0007049);vesicle-mediated transport(GO:0051179)	intracellular(GO:0044464);plasma membrane(GO:0005622)
DANRE|ZFIN=ZDB-GENE-040426-2147|UniProtKB=Q6NYS8	ddost	Dolichyl-diphosphooligosaccharide--protein glycosyltransferase 48 kDa subunit;ddost;ortholog	DOLICHYL-DIPHOSPHOOLIGOSACCHARIDE--PROTEIN GLYCOSYLTRANSFERASE 48 KDA SUBUNIT (PTHR10830:SF1)	glycosyltransferase(PC00220)	Danio rerio	transferase activity, transferring glycosyl groups(GO:0003824)	protein glycosylation(GO:0008152)
DANRE|ZFIN=ZDB-GENE-030131-7859|UniProtKB=Q6NZT5	jun	Uncharacterized protein;jun;ortholog	TRANSCRIPTION FACTOR AP-1 (PTHR11462:SF43)	nucleic acid binding(PC00171);transcription factor(PC00218)	Danio rerio	sequence-specific DNA binding RNA polymerase II transcription factor activity(GO:0005488);transcription cofactor activity(GO:0003676)	biosynthetic process(GO:0008152);cell death(GO:0009058);cell differentiation(GO:0032502);cell proliferation(GO:0016265);nitrogen compound metabolic process(GO:0008219);regulation of cell cycle(GO:0030154);response to abiotic stimulus(GO:0009987);response to biotic stimulus(GO:0008283);response to endogenous stimulus(GO:0006807);response to external stimulus(GO:0065007)	intracellular(GO:0044464);nuclear chromosome(GO:0005622);nucleoplasm(GO:0043226);protein complex(GO:0005694)	Apoptosis signaling pathway->c-Jun;;Oxidative stress response->jun sarcoma virus 17 oncogene homolog;;CCKR signaling map->JUN;;Gonadotropin-releasing hormone receptor pathway->Junc;;Gonadotropin-releasing hormone receptor pathway->Junc;;PDGF signaling pathway->c-Jun;;Angiogenesis->c-Jun Transcription Factor;;CCKR signaling map->JUN;;TGF-beta signaling pathway->Co-activators or corepressors;;Toll …
DANRE|ZFIN=ZDB-GENE-040426-1582|UniProtKB=F1QE62	hibadhb	3-hydroxyisobutyrate dehydrogenase;hibadhb;ortholog	3-HYDROXYISOBUTYRATE DEHYDROGENASE (PTHR22981:SF82)	dehydrogenase(PC00176)	Danio rerio	oxidoreductase activity(GO:0003824)	cellular amino acid biosynthetic process(GO:0008152);cellular amino acid catabolic process(GO:0044238)
DANRE|ZFIN=ZDB-GENE-050522-263|UniProtKB=Q32PU2	cnn3b	Calponin;cnn3b;ortholog	CALPONIN-2 (PTHR18959:SF71)	non-motor actin binding protein(PC00085)	Danio rerio	actin binding(GO:0005488);structural constituent of cytoskeleton(GO:0005515)	muscle contraction(GO:0032501)	actin cytoskeleton(GO:0043226);intracellular(GO:0005856)
DANRE|ZFIN=ZDB-GENE-050306-25|UniProtKB=X1WBC0	nfybb	Uncharacterized protein (Fragment);nfybb;ortholog	NUCLEAR TRANSCRIPTION FACTOR Y SUBUNIT BETA (PTHR11064:SF71)	DNA-directed DNA polymerase(PC00171);transcription factor(PC00009)	Danio rerio	DNA-directed DNA polymerase activity(GO:0003824);sequence-specific DNA binding transcription factor activity(GO:0016740)	DNA replication(GO:0008152);regulation of transcription from RNA polymerase II promoter(GO:0044238)		Gonadotropin-releasing hormone receptor pathway->NF-Y;;
DANRE|ZFIN=ZDB-GENE-080220-28|UniProtKB=A9JTH1	ncalda	Neurocalcin-delta A;ncalda;ortholog	NEUROCALCIN-DELTA (PTHR23055:SF105)		Danio rerio		G-protein coupled receptor signaling pathway(GO:0009987);sensory perception(GO:0007154);visual perception(GO:0007165)
DANRE|ZFIN=ZDB-GENE-070925-1|UniProtKB=X1WHN9	tjp1b	Uncharacterized protein;tjp1b;ortholog	TIGHT JUNCTION PROTEIN ZO-1 (PTHR13865:SF34)	tight junction(PC00070)	Danio rerio		anatomical structure morphogenesis(GO:0032502);cellular process(GO:0009653)	plasma membrane(GO:0016020)
DANRE|ZFIN=ZDB-GENE-030131-9407|UniProtKB=Q6P6X9	nup35	Nucleoporin NUP53;nup35;ortholog	NUCLEOPORIN NUP53 (PTHR21527:SF9)		Danio rerio	lipid binding(GO:0005488);single-stranded DNA binding(GO:0008289);transporter activity(GO:0003676)	biosynthetic process(GO:0008152);nitrogen compound metabolic process(GO:0009058);nuclear transport(GO:0009987);organelle organization(GO:0006807);protein targeting(GO:0051179);regulation of nucleobase-containing compound metabolic process(GO:0006810);transcription, DNA-dependent(GO:0051169)	integral to membrane(GO:0016020);intracellular(GO:0016021);nuclear envelope(GO:0044464);protein complex(GO:0005622)
DANRE|ZFIN=ZDB-GENE-050417-416|UniProtKB=F1RA98	faub	Uncharacterized protein;faub;ortholog	RIBOSOMAL PROTEIN S30, ISOFORM A (PTHR12650:SF23)		Danio rerio
DANRE|ZFIN=ZDB-GENE-020424-3|UniProtKB=B3DKC5	lmna	Lamin A;lmna;ortholog	PRELAMIN-A/C (PTHR23239:SF227)	intermediate filament(PC00085);structural protein(PC00129)	Danio rerio	structural constituent of cytoskeleton(GO:0005198)	cellular component morphogenesis(GO:0071840);cellular process(GO:0016043)	intermediate filament cytoskeleton(GO:0043226);intracellular(GO:0005856)	FAS signaling pathway->Nuclear Lamin;;
DANRE|ZFIN=ZDB-GENE-050522-55|UniProtKB=Q504E7	szrd1	SUZ domain-containing protein 1;szrd1;ortholog	SUZ DOMAIN-CONTAINING PROTEIN 1 (PTHR31796:SF3)		Danio rerio
DANRE|ZFIN=ZDB-GENE-030131-7461|UniProtKB=F1R647	efhd1	Uncharacterized protein;efhd1;ortholog	SUBFAMILY NOT NAMED (PTHR13025:SF9)	calcium-binding protein(PC00060)	Danio rerio	calcium ion binding(GO:0005488)	mesoderm development(GO:0032502);muscle organ development(GO:0007498)
DANRE|ZFIN=ZDB-GENE-030131-5723|UniProtKB=Q803I7	psat1	Phosphoserine aminotransferase;psat1;ortholog	PHOSPHOSERINE AMINOTRANSFERASE (PTHR43247:SF2)	transaminase(PC00220)	Danio rerio	transaminase activity(GO:0003824)			Vitamin B6 metabolism->Phosphoserine transaminase;;Serine glycine biosynthesis->Phosphoserine aminotransferase;;Pyridoxal-5-phosphate biosynthesis->Phosphohydroxythreonine aminotransferase;;;;
DANRE|ZFIN=ZDB-GENE-030131-2963|UniProtKB=F1Q8K3	stub1	Uncharacterized protein;stub1;ortholog			Danio rerio
DANRE|ZFIN=ZDB-GENE-040801-268|UniProtKB=Q6DEN0	ufc1	Ubiquitin-fold modifier-conjugating enzyme 1;ufc1;ortholog	UBIQUITIN-FOLD MODIFIER-CONJUGATING ENZYME 1 (PTHR12921:SF1)		Danio rerio
DANRE|ZFIN=ZDB-GENE-040426-1479|UniProtKB=Q6PHF1	carhsp1	Calcium regulated heat stable protein 1;carhsp1;ortholog	CALCIUM-REGULATED HEAT STABLE PROTEIN 1 (PTHR12962:SF9)	RNA binding protein(PC00171)	Danio rerio	RNA binding(GO:0005488)	cellular process(GO:0009987);nucleobase-containing compound metabolic process(GO:0008152)
DANRE|ZFIN=ZDB-GENE-071004-44|UniProtKB=I3ISJ4	lrch3	Uncharacterized protein;lrch3;ortholog			Danio rerio
DANRE|ZFIN=ZDB-GENE-050417-304|UniProtKB=Q1LWJ6	arpin	Arpin;arpin;ortholog	ARPIN-RELATED (PTHR31199:SF2)		Danio rerio
DANRE|ZFIN=ZDB-GENE-030131-3202|UniProtKB=F1QRU6	clic1	Chloride intracellular channel protein;clic1;ortholog	CHLORIDE INTRACELLULAR CHANNEL PROTEIN 1 (PTHR11260:SF473)	cytoskeletal protein(PC00085);epimerase/racemase(PC00135);reductase(PC00096);signaling molecule(PC00176);transferase(PC00198);translation elongation factor(PC00207)	Danio rerio	anion channel activity(GO:0005215);transferase activity(GO:0022857)	anion transport(GO:0051179);cellular amino acid metabolic process(GO:0006810);nitrogen compound metabolic process(GO:0006811);sulfur compound metabolic process(GO:0006820)	cytoplasm(GO:0044464);nucleus(GO:0005622)
DANRE|ZFIN=ZDB-GENE-060629-1|UniProtKB=F1QAA4	eif4ba	Uncharacterized protein;eif4ba;ortholog	EUKARYOTIC TRANSLATION INITIATION FACTOR 4B (PTHR23236:SF15)	translation initiation factor(PC00171)	Danio rerio	translation initiation factor activity(GO:0045182)
DANRE|ZFIN=ZDB-GENE-030131-9034|UniProtKB=Q7ZW95	rpl4	Ribosomal protein L4;rpl4;ortholog	60S RIBOSOMAL PROTEIN L4 (PTHR19431:SF2)		Danio rerio	structural constituent of ribosome(GO:0005198)	biosynthetic process(GO:0008152);translation(GO:0009058)	cytosol(GO:0044464);organelle(GO:0005622);ribosome(GO:0005737)
DANRE|ZFIN=ZDB-GENE-050417-434|UniProtKB=Q561X2	tmed9	Tmed9 protein;tmed9;ortholog	TRANSMEMBRANE EMP24 DOMAIN-CONTAINING PROTEIN 9 (PTHR22811:SF101)	transfer/carrier protein(PC00219);vesicle coat protein(PC00150)	Danio rerio		intracellular protein transport(GO:0051179)	cytoplasm(GO:0044464);vesicle coat(GO:0005622)
DANRE|ZFIN=ZDB-GENE-030131-274|UniProtKB=Q7ZUE4	prpf40a	PRP40 pre-mRNA processing factor 40 homolog A (Yeast);prpf40a;ortholog	PRP40 PRE-MRNA PROCESSING FACTOR 40 HOMOLOG A (YEAST) (PTHR11864:SF26)		Danio rerio	RNA binding(GO:0005488)	RNA splicing, via transesterification reactions(GO:0008152);mRNA splicing, via spliceosome(GO:0044238);nitrogen compound metabolic process(GO:0006139)	intracellular(GO:0044464);nucleus(GO:0005622);ribonucleoprotein complex(GO:0043226)
DANRE|ZFIN=ZDB-GENE-030131-5083|UniProtKB=B0R1D0	psmc4	Novel protein (Zgc:63709);psmc4;ortholog	26S PROTEASE REGULATORY SUBUNIT 6B (PTHR23073:SF50)	hydrolase(PC00121)	Danio rerio	protein binding(GO:0005488)	biosynthetic process(GO:0008152);catabolic process(GO:0009058);cellular component organization(GO:0009056);nitrogen compound metabolic process(GO:0071840);protein complex assembly(GO:0016043);proteolysis(GO:0009987);regulation of transcription from RNA polymerase II promoter(GO:0006807);transcription initiation from RNA polymerase II promoter(GO:0044085)	cytosol(GO:0044464);nucleus(GO:0005622);protein complex(GO:0005737)	Ubiquitin proteasome pathway->19S proteasome;;Ubiquitin proteasome pathway->26S proteasome;;;
DANRE|ZFIN=ZDB-GENE-050208-317|UniProtKB=F1QZU1	tnks1bp1	Uncharacterized protein (Fragment);tnks1bp1;ortholog	SUBFAMILY NOT NAMED (PTHR22042:SF6)		Danio rerio
DANRE|ZFIN=ZDB-GENE-030710-5|UniProtKB=Q4G5W3	RTN3	Reticulon;rtn3;ortholog	RETICULON-3 (PTHR10994:SF95)	membrane traffic protein(PC00150)	Danio rerio
DANRE|ZFIN=ZDB-GENE-040426-2102|UniProtKB=Q7SZC7	pgrmc2	Progesterone receptor membrane component 2;pgrmc2;ortholog	MEMBRANE-ASSOCIATED PROGESTERONE RECEPTOR COMPONENT 2 (PTHR10281:SF59)	receptor(PC00197);signaling molecule(PC00207)	Danio rerio	binding(GO:0005488)		cell part(GO:0044464)
DANRE|ZFIN=ZDB-GENE-031002-48|UniProtKB=F1R4B4	tln1	Uncharacterized protein;tln1;ortholog	TALIN-1 (PTHR19981:SF24)	actin family cytoskeletal protein(PC00085);cell adhesion molecule(PC00041)	Danio rerio	structural constituent of cytoskeleton(GO:0005198)	cellular component morphogenesis(GO:0071840);cellular process(GO:0016043)	actin cytoskeleton(GO:0043226);intracellular(GO:0005856)	Integrin signalling pathway->Talin;;
DANRE|ZFIN=ZDB-GENE-040426-2138|UniProtKB=Q7T2A5	eif3l	Eukaryotic translation initiation factor 3 subunit L;eif3l;ortholog	EUKARYOTIC TRANSLATION INITIATION FACTOR 3 SUBUNIT L (PTHR13242:SF2)	translation initiation factor(PC00171)	Danio rerio	translation initiation factor activity(GO:0045182)	biosynthetic process(GO:0008152);cellular process(GO:0009058)	cytoplasm(GO:0044464);protein complex(GO:0005622)
DANRE|ZFIN=ZDB-GENE-040426-1922|UniProtKB=Q7ZV55	eif3i	Eukaryotic translation initiation factor 3 subunit I;eif3i;ortholog	EUKARYOTIC TRANSLATION INITIATION FACTOR 3 SUBUNIT I (PTHR19877:SF6)	translation initiation factor(PC00171)	Danio rerio	translation initiation factor activity(GO:0045182)
DANRE|ZFIN=ZDB-GENE-051030-81|UniProtKB=E9QDB4	hmgn2	Uncharacterized protein;hmgn2;ortholog			Danio rerio
DANRE|ZFIN=ZDB-GENE-040625-69|UniProtKB=Q6IQ72	psmc1b	Proteasome (Prosome, macropain) 26S subunit, ATPase, 1b;psmc1b;ortholog	26S PROTEASE REGULATORY SUBUNIT 4 (PTHR23073:SF40)	hydrolase(PC00121)	Danio rerio	protein binding(GO:0005488)	biosynthetic process(GO:0008152);catabolic process(GO:0009058);cellular component organization(GO:0009056);nitrogen compound metabolic process(GO:0071840);protein complex assembly(GO:0016043);proteolysis(GO:0009987);regulation of transcription from RNA polymerase II promoter(GO:0006807);transcription initiation from RNA polymerase II promoter(GO:0044085)	cytosol(GO:0044464);nucleus(GO:0005622);protein complex(GO:0005737)	Ubiquitin proteasome pathway->26S proteasome;;
DANRE|ZFIN=ZDB-GENE-030131-2005|UniProtKB=A0JMJ1	scinla	Scinderin like a;scinla;ortholog	SCINDERIN LIKE A (PTHR11977:SF55)	non-motor actin binding protein(PC00085)	Danio rerio	actin binding(GO:0005488);structural constituent of cytoskeleton(GO:0005515)	cellular component morphogenesis(GO:0071840);cellular process(GO:0016043)	actin cytoskeleton(GO:0043226);intracellular(GO:0005856)	FAS signaling pathway->Gelsolin;;
DANRE|ZFIN=ZDB-GENE-040927-2|UniProtKB=Q641M4	zgc:100918	Uncharacterized protein;zgc:100918;ortholog	RAB7, MEMBER RAS ONCOGENE FAMILY (PTHR24073:SF698)		Danio rerio
DANRE|ZFIN=ZDB-GENE-040426-1316|UniProtKB=Q7T3C6	cpsf5	Cleavage and polyadenylation specificity factor subunit 5;cpsf5;ortholog	CLEAVAGE AND POLYADENYLATION SPECIFICITY FACTOR SUBUNIT 5 (PTHR13047:SF2)	mRNA splicing factor(PC00171)	Danio rerio	catalytic activity(GO:0003824);mRNA binding(GO:0005488)	RNA splicing, via transesterification reactions(GO:0008152);mRNA splicing, via spliceosome(GO:0044238)
DANRE|ZFIN=ZDB-GENE-030909-4|UniProtKB=Q6NZV4	csrp1a	Cysteine and glycine-rich protein 1;csrp1a;ortholog	CYSTEINE AND GLYCINE-RICH PROTEIN 1 (PTHR24215:SF29)	actin family cytoskeletal protein(PC00085)	Danio rerio	structural constituent of cytoskeleton(GO:0005198)	immune system process(GO:0002376);muscle organ development(GO:0032502)	intracellular(GO:0044464)
DANRE|ZFIN=ZDB-GENE-030131-6735|UniProtKB=Q90ZC5	aip	Ah receptor interacting protein;aip;ortholog	AH RECEPTOR-INTERACTING PROTEIN (PTHR11242:SF6)	chaperone(PC00072)	Danio rerio		sensory perception(GO:0032501);visual perception(GO:0044707)
DANRE|ZFIN=ZDB-GENE-030326-1|UniProtKB=F1QFQ6	dlst	Uncharacterized protein;dlst;ortholog	DIHYDROLIPOYLLYSINE-RESIDUE SUCCINYLTRANSFERASE COMPONENT OF 2-OXOGLUTARATE DEHYDROGENASE COMPLEX, MITOCHONDRIAL (PTHR43416:SF7)	acetyltransferase(PC00220);acyltransferase(PC00038)	Danio rerio	acetyltransferase activity(GO:0003824)	carbohydrate metabolic process(GO:0008152);coenzyme metabolic process(GO:0044238)
DANRE|ZFIN=ZDB-GENE-051102-2|UniProtKB=Q1L982	nphs2	Uncharacterized protein (Fragment);nphs2;ortholog	PODOCIN (PTHR10264:SF107)	cytoskeletal protein(PC00085)	Danio rerio	structural constituent of cytoskeleton(GO:0005198)		cytoskeleton(GO:0043226);intracellular(GO:0005856)
DANRE|ZFIN=ZDB-GENE-000607-83|UniProtKB=F1QK60	krt4	Uncharacterized protein;krt4;ortholog	KERATIN, TYPE II CYTOSKELETAL 8 (PTHR23239:SF311)	intermediate filament(PC00085);structural protein(PC00129)	Danio rerio	structural constituent of cytoskeleton(GO:0005198)	cellular component morphogenesis(GO:0071840);cellular process(GO:0016043)	intermediate filament cytoskeleton(GO:0043226);intracellular(GO:0005856)
DANRE|Ensembl=ENSDARG00000044562|UniProtKB=Q6IQM2	cyc	Cytochrome c;cyc;ortholog	CYTOCHROME C (PTHR11961:SF18)		Danio rerio				Apoptosis signaling pathway->Cytochrome C;;ATP synthesis->cytochrome c;;;
DANRE|ZFIN=ZDB-GENE-030131-998|UniProtKB=F1QC64	myh9b	Uncharacterized protein (Fragment);myh9b;ortholog	MYOSIN-9 (PTHR13140:SF512)	G-protein modulator(PC00095);actin binding motor protein(PC00022);cell junction protein(PC00085)	Danio rerio	enzyme regulator activity(GO:0003824);motor activity(GO:0030234);protein binding(GO:0016787);structural constituent of cytoskeleton(GO:0016462)	cellular component morphogenesis(GO:0071840);cellular component movement(GO:0016043);cytokinesis(GO:0032989);intracellular protein transport(GO:0009987);intracellular signal transduction(GO:0006928);mesoderm development(GO:0000910);mitosis(GO:0051179);muscle contraction(GO:0006810);sensory perception of sound(GO:0015031);sensory perception(GO:0006886);vesicle-mediated transport(GO:0007154)	actin cytoskeleton(GO:0043226);cell junction(GO:0005856);intracellular(GO:0015629);plasma membrane(GO:0030054)	Inflammation mediated by chemokine and cytokine signaling pathway->Myosin;;Cytoskeletal regulation by Rho GTPase->Myosin light chain;;Nicotinic acetylcholine receptor signaling pathway->Myosin;;;;
DANRE|Ensembl=ENSDARG00000067593|UniProtKB=E7FD19	LOC796572	Uncharacterized protein;LOC796572;ortholog	PROTEIN SCO1 HOMOLOG, MITOCHONDRIAL (PTHR12151:SF11)	oxidase(PC00176)	Danio rerio	oxidoreductase activity(GO:0003824)	cation transport(GO:0051179);protein complex assembly(GO:0006810)
DANRE|ZFIN=ZDB-GENE-030131-8576|UniProtKB=Q6PFS7	atg3	Ubiquitin-like-conjugating enzyme ATG3;atg3;ortholog	UBIQUITIN-LIKE-CONJUGATING ENZYME ATG3 (PTHR12866:SF6)	ligase(PC00142)	Danio rerio	ligase activity(GO:0003824)	catabolic process(GO:0008152);cell communication(GO:0009056);cellular component biogenesis(GO:0009987);organelle organization(GO:0007154);response to external stimulus(GO:0071840);response to stress(GO:0044085)	cytosol(GO:0044464);protein complex(GO:0005622)
DANRE|ZFIN=ZDB-GENE-090508-16|UniProtKB=U3JAG9	cep131	Centrosomal protein of 131 kDa;cep131;ortholog	CENTROSOMAL PROTEIN OF 131 KDA (PTHR31540:SF2)		Danio rerio
DANRE|ZFIN=ZDB-GENE-040718-10|UniProtKB=Q6DG81	pls3	Plastin 3 (T isoform);pls3;ortholog	PLASTIN-3 (PTHR19961:SF48)	non-motor actin binding protein(PC00085)	Danio rerio	actin binding(GO:0005488);structural constituent of cytoskeleton(GO:0005515)	cellular component morphogenesis(GO:0071840);cellular process(GO:0016043)	actin cytoskeleton(GO:0043226);intracellular(GO:0005856)
DANRE|ZFIN=ZDB-GENE-040426-1235|UniProtKB=A5WWM0	vps4b	Uncharacterized protein;vps4b;ortholog	VACUOLAR PROTEIN SORTING-ASSOCIATED PROTEIN 4B (PTHR23074:SF128)	non-motor microtubule binding protein(PC00085)	Danio rerio	pyrophosphatase activity(GO:0003824)	catabolic process(GO:0008152);cellular process(GO:0009056);cytoskeleton organization(GO:0009987);nitrogen compound metabolic process(GO:0071840);nucleobase-containing compound metabolic process(GO:0016043);phosphate-containing compound metabolic process(GO:0006996)
DANRE|ZFIN=ZDB-GENE-030131-9907|UniProtKB=F1QUE7	calr3b	Uncharacterized protein;calr3b;ortholog	CALR PROTEIN (PTHR11073:SF28)	calcium-binding protein(PC00060)	Danio rerio	calcium ion binding(GO:0005488)	protein folding(GO:0008152)
DANRE|ZFIN=ZDB-GENE-040718-59|UniProtKB=F1QNJ3	tes	Uncharacterized protein;tes;ortholog	TESTIN (PTHR24211:SF23)	actin family cytoskeletal protein(PC00085);structural protein(PC00041)	Danio rerio
DANRE|ZFIN=ZDB-GENE-030131-5162|UniProtKB=F1QJ99	cox5ab	Uncharacterized protein (Fragment);cox5ab;ortholog	CYTOCHROME C OXIDASE SUBUNIT 5A, MITOCHONDRIAL (PTHR14200:SF14)	oxidase(PC00176)	Danio rerio	cation transmembrane transporter activity(GO:0005215);hydrogen ion transmembrane transporter activity(GO:0022857);oxidoreductase activity(GO:0008324)	biosynthetic process(GO:0008152);nitrogen compound metabolic process(GO:0009058);nucleobase-containing compound metabolic process(GO:0009987);oxidative phosphorylation(GO:0006807);respiratory electron transport chain(GO:0044238)	cytoplasm(GO:0044464);mitochondrial inner membrane(GO:0005622);protein complex(GO:0005737)
DANRE|ZFIN=ZDB-GENE-040426-1846|UniProtKB=Q6P4V5	scp2a	Sterol carrier protein 2;scp2a;ortholog	STEROL CARRIER PROTEIN 2 (PTHR24314:SF18)		Danio rerio
DANRE|ZFIN=ZDB-GENE-091117-41|UniProtKB=E7F0E2	gnpda2	Glucosamine-6-phosphate isomerase;gnpda2;ortholog	GLUCOSAMINE-6-PHOSPHATE ISOMERASE 2 (PTHR11280:SF12)	hydrolase(PC00121);isomerase(PC00135)	Danio rerio	hydrolase activity(GO:0003824);isomerase activity(GO:0016787)	monosaccharide metabolic process(GO:0008152)		N-acetylglucosamine metabolism->Glucosamine-6-phosphate deaminase;;
DANRE|ZFIN=ZDB-GENE-040625-52|UniProtKB=Q6IMW6	rps13	Ribosomal protein S13;rps13;ortholog	40S RIBOSOMAL PROTEIN S13 (PTHR11885:SF11)	ribosomal protein(PC00171)	Danio rerio	RNA binding(GO:0005488);structural constituent of ribosome(GO:0003676)	biosynthetic process(GO:0008152);translation(GO:0009058)	cytosol(GO:0044464);organelle(GO:0005622);ribosome(GO:0005737)
DANRE|ZFIN=ZDB-GENE-091118-54|UniProtKB=E9QDI7	cnn1b	Calponin;cnn1b;ortholog	CALPONIN-1 (PTHR18959:SF60)	non-motor actin binding protein(PC00085)	Danio rerio	actin binding(GO:0005488);structural constituent of cytoskeleton(GO:0005515)	muscle contraction(GO:0032501)	actin cytoskeleton(GO:0043226);intracellular(GO:0005856)
DANRE|ZFIN=ZDB-GENE-060315-4|UniProtKB=Q2L6L0	cnpy2	Canopy2;cnpy2;ortholog	PROTEIN CANOPY HOMOLOG 2 (PTHR13341:SF9)		Danio rerio
DANRE|ZFIN=ZDB-GENE-030131-5177|UniProtKB=Q6P6E0	atp5l	ATP synthase, H+ transporting, mitochondrial F0 complex, subunit g;atp5l;ortholog	ATP SYNTHASE SUBUNIT G 2, MITOCHONDRIAL-RELATED (PTHR12386:SF18)		Danio rerio
DANRE|ZFIN=ZDB-GENE-040426-1487|UniProtKB=F1R6E5	rad23b	Uncharacterized protein;rad23b;ortholog	UV EXCISION REPAIR PROTEIN RAD23 HOMOLOG B (PTHR10621:SF15)	damaged DNA-binding protein(PC00171)	Danio rerio	damaged DNA binding(GO:0005488)	DNA repair(GO:0008152)
DANRE|ZFIN=ZDB-GENE-030131-7676|UniProtKB=F1R4B7	usp14	Ubiquitin carboxyl-terminal hydrolase;usp14;ortholog	UBIQUITIN CARBOXYL-TERMINAL HYDROLASE 14 (PTHR24006:SF565)		Danio rerio			intracellular(GO:0044464);nucleus(GO:0005622)
DANRE|ZFIN=ZDB-GENE-030828-1|UniProtKB=Q6P3L9	glud1b	Glutamate dehydrogenase 1;glud1b;ortholog	GLUTAMATE DEHYDROGENASE 1, MITOCHONDRIAL (PTHR11606:SF17)	dehydrogenase(PC00176)	Danio rerio	oxidoreductase activity(GO:0003824)	cellular amino acid catabolic process(GO:0008152)		Glutamine glutamate conversion->Glutamate Dehydrogenase;;
DANRE|ZFIN=ZDB-GENE-060810-90|UniProtKB=X1WFU1	luzp1	Uncharacterized protein;luzp1;ortholog	LEUCINE ZIPPER PROTEIN 1 (PTHR23166:SF13)		Danio rerio
DANRE|ZFIN=ZDB-GENE-040912-183|UniProtKB=Q66L49	slc25a24	Calcium-binding mitochondrial carrier protein SCaMC-1;slc25a24;ortholog	CALCIUM-BINDING MITOCHONDRIAL CARRIER PROTEIN SCAMC-1 (PTHR24089:SF546)	amino acid transporter(PC00227);calmodulin(PC00046);mitochondrial carrier protein(PC00060);ribosomal protein(PC00131);transfer/carrier protein(PC00061)	Danio rerio	structural constituent of ribosome(GO:0005198)	biosynthetic process(GO:0008152);translation(GO:0009058)
DANRE|ZFIN=ZDB-GENE-040718-353|UniProtKB=Q6DHI9	psmb2	Proteasome subunit beta type;psmb2;ortholog	PROTEASOME SUBUNIT BETA TYPE-2 (PTHR11599:SF95)		Danio rerio
DANRE|ZFIN=ZDB-GENE-040426-1334|UniProtKB=Q7T3A5	ubl7b	Ubiquitin-like 7;ubl7b;ortholog	UBIQUITIN-LIKE PROTEIN 7 (PTHR10677:SF30)		Danio rerio		proteolysis(GO:0008152)
DANRE|ZFIN=ZDB-GENE-040625-147|UniProtKB=Q6IQI6	rpl11	60S ribosomal protein L11;rpl11;ortholog	60S RIBOSOMAL PROTEIN L11 (PTHR11994:SF17)	ribosomal protein(PC00171)	Danio rerio	structural constituent of ribosome(GO:0005198)	biosynthetic process(GO:0008152);cellular component biogenesis(GO:0009058);organelle organization(GO:0071840);translation(GO:0044085)	cytosol(GO:0044464);organelle(GO:0005622);ribosome(GO:0005737)
DANRE|ZFIN=ZDB-GENE-030131-1007|UniProtKB=A9C3T0	prkar2aa	Uncharacterized protein;prkar2aa;ortholog	CAMP-DEPENDENT PROTEIN KINASE TYPE II-ALPHA REGULATORY SUBUNIT (PTHR11635:SF167)		Danio rerio		signal transduction(GO:0009987)		Beta2 adrenergic receptor signaling pathway->Protein kinase A;;Dopamine receptor mediated signaling pathway->Protein kinase A;;Histamine H2 receptor mediated signaling pathway->Protein kinase A;;Beta1 adrenergic receptor signaling pathway->Protein kinase A;;Metabotropic glutamate receptor group III pathway->Protein kinase A;;5HT1 type receptor mediated signaling pathway->Protein kinase A;;Muscari…
DANRE|ZFIN=ZDB-GENE-030131-6129|UniProtKB=F1QR17	aldh7a1	Uncharacterized protein;aldh7a1;ortholog	ALPHA-AMINOADIPIC SEMIALDEHYDE DEHYDROGENASE (PTHR43521:SF1)	dehydrogenase(PC00176)	Danio rerio	oxidoreductase activity(GO:0003824)			5-Hydroxytryptamine degredation->Aldehyde Dehydrogenase;;
DANRE|ZFIN=ZDB-GENE-030109-2|UniProtKB=Q8AWW7	ruvbl1	RuvB-like 1;ruvbl1;ortholog	RUVB-LIKE 1 (PTHR11093:SF7)		Danio rerio
DANRE|ZFIN=ZDB-GENE-030131-8448|UniProtKB=Q803M7	arpc5a	Actin-related protein 2/3 complex subunit 5;arpc5a;ortholog	ACTIN-RELATED PROTEIN 2/3 COMPLEX SUBUNIT 5 (PTHR12644:SF5)	actin family cytoskeletal protein(PC00085)	Danio rerio	structural constituent of cytoskeleton(GO:0005198)	cellular component movement(GO:0009987)	actin cytoskeleton(GO:0043226);intracellular(GO:0005856)	Integrin signalling pathway->Actin related protein 2/3 complex;;Huntington disease->Actin related protein 2/3 complex;;Inflammation mediated by chemokine and cytokine signaling pathway->Actin related protein 2/3 complex;;Cytoskeletal regulation by Rho GTPase->Actin related protein 2/3 complex;;;;;
DANRE|ZFIN=ZDB-GENE-990603-10|UniProtKB=Q9DGK4	tpt1	Translationally-controlled tumor protein homolog;tpt1;ortholog	TRANSLATIONALLY-CONTROLLED TUMOR PROTEIN (PTHR11991:SF7)	non-motor microtubule binding protein(PC00085)	Danio rerio	microtubule binding(GO:0005488);structural constituent of cytoskeleton(GO:0005515)		intracellular(GO:0044464);microtubule(GO:0005622)
DANRE|ZFIN=ZDB-GENE-040426-2682|UniProtKB=Q7ZUJ8	psmb3	Proteasome subunit beta type;psmb3;ortholog	PROTEASOME SUBUNIT BETA TYPE-3 (PTHR11599:SF70)		Danio rerio				Parkinson disease->20S proteasome;;
DANRE|ZFIN=ZDB-GENE-020320-3|UniProtKB=E9QD41	crabp1a	Uncharacterized protein;crabp1a;ortholog	CELLULAR RETINOIC ACID-BINDING PROTEIN 1 (PTHR11955:SF122)		Danio rerio		ectoderm development(GO:0032502)
DANRE|ZFIN=ZDB-GENE-030521-5|UniProtKB=B0S5S6	pdia5	Uncharacterized protein;pdia5;ortholog	PROTEIN DISULFIDE-ISOMERASE A5 (PTHR18929:SF153)		Danio rerio	protein disulfide isomerase activity(GO:0003824)	cellular process(GO:0009987);response to stress(GO:0050896)
DANRE|ZFIN=ZDB-GENE-041010-106|UniProtKB=Q1LVK2	polr2i	DNA-directed RNA polymerase subunit;polr2i;ortholog	DNA-DIRECTED RNA POLYMERASE II SUBUNIT RPB9 (PTHR11239:SF20)		Danio rerio	DNA-directed RNA polymerase activity(GO:0003824);nucleotidyltransferase activity(GO:0016740)	DNA repair(GO:0008152);biosynthetic process(GO:0044238);nitrogen compound metabolic process(GO:0006139);transcription initiation from RNA polymerase II promoter(GO:0006259)	intracellular(GO:0044464);nucleoplasm(GO:0005622);protein complex(GO:0043226)	Transcription regulation by bZIP transcription factor->RNA Polymerase II;;
DANRE|ZFIN=ZDB-GENE-030131-8731|UniProtKB=Q08C78	btf3	Transcription factor BTF3;btf3;ortholog	TRANSCRIPTION FACTOR BTF3 (PTHR10351:SF54)	transcription factor(PC00218)	Danio rerio	sequence-specific DNA binding transcription factor activity(GO:0005488)	regulation of transcription from RNA polymerase II promoter(GO:0008152);transcription initiation from RNA polymerase II promoter(GO:0044238)
DANRE|ZFIN=ZDB-GENE-031118-30|UniProtKB=Q7ZVP2	rab5c	RAB5C, member RAS oncogene family;rab5c;ortholog	RAS-RELATED PROTEIN RAB-5C (PTHR24073:SF730)		Danio rerio		cellular component organization(GO:0071840);cellular process(GO:0016043);endocytosis(GO:0009987);regulation of biological process(GO:0051179)	cytoplasm(GO:0044464);cytoplasmic membrane-bounded vesicle(GO:0005622);endosome(GO:0005737);plasma membrane(GO:0043226)
DANRE|ZFIN=ZDB-GENE-020419-22|UniProtKB=Q6NWB3	sf3b4	Splicing factor 3b, subunit 4;sf3b4;ortholog			Danio rerio
DANRE|ZFIN=ZDB-GENE-030131-5889|UniProtKB=Q803Q2	ndel1b	Nuclear distribution protein nudE-like 1-B;ndel1b;ortholog	NUCLEAR DISTRIBUTION PROTEIN NUDE-LIKE 1 (PTHR10921:SF5)		Danio rerio	microtubule binding(GO:0005488)	cell differentiation(GO:0032502);cellular component movement(GO:0030154);chromosome segregation(GO:0009987);cytoskeleton organization(GO:0006928);mitosis(GO:0007059);nervous system development(GO:0071840);protein localization(GO:0016043);regulation of biological process(GO:0006996);single-multicellular organism process(GO:0007010);transport(GO:0040011)	chromosome(GO:0043226);intracellular(GO:0005694);microtubule organizing center(GO:0044464);protein complex(GO:0005622)
DANRE|ZFIN=ZDB-GENE-040718-342|UniProtKB=Q6DHH7	lzic	Protein LZIC;lzic;ortholog	PROTEIN LZIC (PTHR16505:SF9)		Danio rerio
DANRE|ZFIN=ZDB-GENE-030616-162|UniProtKB=F1R3G4	myh10	Uncharacterized protein;myh10;ortholog	MYOSIN-10 (PTHR13140:SF549)	G-protein modulator(PC00095);actin binding motor protein(PC00022);cell junction protein(PC00085)	Danio rerio	enzyme regulator activity(GO:0003824);motor activity(GO:0030234);protein binding(GO:0016787);structural constituent of cytoskeleton(GO:0016462)	cellular component morphogenesis(GO:0071840);cellular component movement(GO:0016043);cytokinesis(GO:0032989);intracellular protein transport(GO:0009987);intracellular signal transduction(GO:0006928);mesoderm development(GO:0000910);mitosis(GO:0051179);muscle contraction(GO:0006810);sensory perception of sound(GO:0015031);sensory perception(GO:0006886);vesicle-mediated transport(GO:0007154)	actin cytoskeleton(GO:0043226);cell junction(GO:0005856);intracellular(GO:0015629);plasma membrane(GO:0030054)	Nicotinic acetylcholine receptor signaling pathway->Myosin;;Cytoskeletal regulation by Rho GTPase->Myosin light chain;;Inflammation mediated by chemokine and cytokine signaling pathway->Myosin;;;;
DANRE|ZFIN=ZDB-GENE-040426-2884|UniProtKB=Q7ZUP5	dnaja2	DnaJ (Hsp40) homolog, subfamily A, member 2;dnaja2;ortholog	DNAJ HOMOLOG SUBFAMILY A MEMBER 2 (PTHR24078:SF505)		Danio rerio			cytosol(GO:0044464)
DANRE|ZFIN=ZDB-GENE-040426-2873|UniProtKB=Q803J2	ube2na	Ube2n protein;ube2na;ortholog	UBIQUITIN-CONJUGATING ENZYME E2 N (PTHR24067:SF227)		Danio rerio	protein binding(GO:0005488)	DNA repair(GO:0008152);cellular protein modification process(GO:0044238);nitrogen compound metabolic process(GO:0006139);response to stress(GO:0006259)	cytoplasm(GO:0044464);nucleus(GO:0005622)	Toll receptor signaling pathway->Ubc13;;Ubiquitin proteasome pathway->Ubiquitin-conjugating enzyme E2;;;
DANRE|ZFIN=ZDB-GENE-040426-2766|UniProtKB=Q7SZC9	hnrnpr	Heterogeneous nuclear ribonucleoprotein R;hnrnpr;ortholog			Danio rerio
DANRE|ZFIN=ZDB-GENE-061103-391|UniProtKB=B8A4U0	cd99	Uncharacterized protein;cd99;ortholog	CD99 ANTIGEN (PTHR15076:SF16)	cell adhesion molecule(PC00069)	Danio rerio		cellular defense response(GO:0050896);intracellular protein transport(GO:0006968);vesicle-mediated transport(GO:0051179)
DANRE|ZFIN=ZDB-GENE-040426-1632|UniProtKB=Q7SYJ9	spag7	Sperm-associated antigen 7 homolog;spag7;ortholog	SPERM-ASSOCIATED ANTIGEN 7 (PTHR13498:SF4)	nucleic acid binding(PC00171)	Danio rerio	nucleic acid binding(GO:0005488)
DANRE|ZFIN=ZDB-GENE-031001-6|UniProtKB=Q7ZVA3	sh3gl1b	SH3-domain GRB2-like 1b;sh3gl1b;ortholog	ENDOPHILIN-A2 (PTHR10663:SF243)	guanyl-nucleotide exchange factor(PC00095)	Danio rerio
DANRE|ZFIN=ZDB-GENE-030131-8554|UniProtKB=B8JLJ3	ywhaz	Uncharacterized protein;ywhaz;ortholog	14-3-3 PROTEIN BETA/ALPHA (PTHR18860:SF56)	chaperone(PC00072)	Danio rerio		cell cycle(GO:0009987);signal transduction(GO:0007049)		FGF signaling pathway->14-3-3;;Parkinson disease->14-3-3;;CCKR signaling map->14-3-3 beta/alpha;;EGF receptor signaling pathway->14-3-3;;;;;
DANRE|ZFIN=ZDB-GENE-041210-51|UniProtKB=F1QFN1	erc1b	Uncharacterized protein;erc1b;ortholog	ELKS/RAB6-INTERACTING/CAST FAMILY MEMBER 1 (PTHR18861:SF6)	G-protein modulator(PC00095);membrane traffic protein(PC00022)	Danio rerio	protein binding(GO:0005488);small GTPase regulator activity(GO:0005515)	intracellular protein transport(GO:0051179);vesicle-mediated transport(GO:0006810)
DANRE|ZFIN=ZDB-GENE-030131-1600|UniProtKB=Q4QRG0	ewsr1b	Ewing sarcoma breakpoint region 1b;ewsr1b;ortholog	RNA-BINDING PROTEIN EWS (PTHR23238:SF28)	DNA binding protein(PC00171);mRNA splicing factor(PC00009);transcription factor(PC00031)	Danio rerio	catalytic activity(GO:0003824);mRNA binding(GO:0005488);sequence-specific DNA binding transcription factor activity(GO:0003676)	RNA splicing, via transesterification reactions(GO:0008152);mRNA splicing, via spliceosome(GO:0044238);neurological system process(GO:0006139)
DANRE|ZFIN=ZDB-GENE-130530-620|UniProtKB=E7F2B4	crip3	Uncharacterized protein;crip3;ortholog	CYSTEINE-RICH PROTEIN 3 (PTHR24208:SF130)	RNA binding protein(PC00171);actin family cytoskeletal protein(PC00031);homeobox transcription factor(PC00085)	Danio rerio	RNA binding(GO:0005488);structural constituent of cytoskeleton(GO:0003676)	cellular component morphogenesis(GO:0071840);cellular defense response(GO:0016043);ectoderm development(GO:0032989);embryo development(GO:0050896);gamete generation(GO:0006968);mesoderm development(GO:0032502);muscle organ development(GO:0007398);negative regulation of apoptotic process(GO:0009790);nervous system development(GO:0000003);regulation of transcription from RNA polymerase II promoter(…	intracellular(GO:0044464)
DANRE|ZFIN=ZDB-GENE-040426-1112|UniProtKB=Q7ZUG0	snrpe	Small nuclear ribonucleoprotein E;snrpe;ortholog	SMALL NUCLEAR RIBONUCLEOPROTEIN E (PTHR11193:SF3)	mRNA splicing factor(PC00171)	Danio rerio		RNA splicing, via transesterification reactions(GO:0008152);cellular component biogenesis(GO:0044238);cellular component organization(GO:0006139);mRNA splicing, via spliceosome(GO:0016070);nitrogen compound metabolic process(GO:0000375)	intracellular(GO:0044464);nucleus(GO:0005622);ribonucleoprotein complex(GO:0043226)
DANRE|ZFIN=ZDB-GENE-040625-136|UniProtKB=Q6IQH4	psmd8	Uncharacterized protein;psmd8;ortholog	26S PROTEASOME NON-ATPASE REGULATORY SUBUNIT 8 (PTHR12387:SF1)	enzyme modulator(PC00095)	Danio rerio		catabolic process(GO:0008152);cellular component organization(GO:0009056);protein complex assembly(GO:0071840);proteolysis(GO:0016043)	cytosol(GO:0044464);nucleus(GO:0005622);protein complex(GO:0005737)	Ubiquitin proteasome pathway->26S proteasome;;
DANRE|ZFIN=ZDB-GENE-040426-2428|UniProtKB=Q1LV46	abhd14a	Alpha/beta hydrolase domain-containing protein 14A;abhd14a;ortholog	ALPHA/BETA HYDROLASE DOMAIN-CONTAINING PROTEIN 14A (PTHR10992:SF920)	serine protease(PC00121)	Danio rerio	hydrolase activity(GO:0003824)		cytoplasm(GO:0044464)
DANRE|ZFIN=ZDB-GENE-040426-2452|UniProtKB=Q1L8R2	sfpq	Uncharacterized protein;sfpq;ortholog	SPLICING FACTOR, PROLINE- AND GLUTAMINE-RICH (PTHR23189:SF67)	mRNA splicing factor(PC00171)	Danio rerio	DNA binding(GO:0005488)	RNA splicing, via transesterification reactions(GO:0008152);biosynthetic process(GO:0044238);mRNA splicing, via spliceosome(GO:0006139);transcription, DNA-dependent(GO:0016070)	intracellular(GO:0044464);nucleus(GO:0005622)
DANRE|ZFIN=ZDB-GENE-040914-10|UniProtKB=Q567V5	snrpd2	Novel protein similar to vertebrate small nuclear ribonucleoprotein D2 polypeptide 16.5kDa (SNRPD2);snrpd2;ortholog	SMALL NUCLEAR RIBONUCLEOPROTEIN SM D2 (PTHR12777:SF2)	mRNA processing factor(PC00171)	Danio rerio		RNA splicing, via transesterification reactions(GO:0008152);cellular component biogenesis(GO:0044238);cellular component organization(GO:0006139);mRNA splicing, via spliceosome(GO:0016070);nitrogen compound metabolic process(GO:0000375)	intracellular(GO:0044464);nucleus(GO:0005622);protein complex(GO:0043226);ribonucleoprotein complex(GO:0005634)
DANRE|ZFIN=ZDB-GENE-061114-1|UniProtKB=B8A518	tuba1c	Uncharacterized protein;tuba1c;ortholog	TUBULIN ALPHA-1C CHAIN (PTHR11588:SF217)	tubulin(PC00085)	Danio rerio	structural constituent of cytoskeleton(GO:0005198)	cellular component morphogenesis(GO:0071840);cellular component movement(GO:0016043);chromosome segregation(GO:0032989);intracellular protein transport(GO:0009987);mitosis(GO:0006928)	intracellular(GO:0044464);microtubule(GO:0005622);tubulin complex(GO:0043226)	Gonadotropin-releasing hormone receptor pathway->Tubulin;;
DANRE|ZFIN=ZDB-GENE-031219-2|UniProtKB=Q7ZU43	cpvl	Carboxypeptidase, vitellogenic-like;cpvl;ortholog	SERINE CARBOXYPEPTIDASE CPVL-RELATED (PTHR11802:SF157)	serine protease(PC00121)	Danio rerio	serine-type peptidase activity(GO:0003824)	catabolic process(GO:0008152);proteolysis(GO:0009056)
DANRE|ZFIN=ZDB-GENE-030131-3121|UniProtKB=A5WW31	s100u	Uncharacterized protein;s100u;ortholog	PROTEIN S100-A11 (PTHR11639:SF85)	calmodulin(PC00060);signaling molecule(PC00131)	Danio rerio	calcium ion binding(GO:0005488);calmodulin binding(GO:0005509);receptor binding(GO:0005515)	DNA replication(GO:0008152);cell cycle(GO:0044238);macrophage activation(GO:0006139)
DANRE|ZFIN=ZDB-GENE-040426-2575|UniProtKB=E7FC99	ctnnb2	Uncharacterized protein;ctnnb2;ortholog	SUBFAMILY NOT NAMED (PTHR23315:SF205)	cell adhesion molecule(PC00069);cytoskeletal protein(PC00085);signaling molecule(PC00207);storage protein(PC00210)	Danio rerio	protein binding(GO:0005488)		cytoplasm(GO:0044464);plasma membrane(GO:0005622);protein complex(GO:0005737)	Wnt signaling pathway->Beta-Catenin;;Alzheimer disease-presenilin pathway->beta-catenin;;Angiogenesis->Beta-catenin;;p53 pathway feedback loops 2->beta-catenin;;Cadherin signaling pathway->Beta-catenin;;;;;;
DANRE|ZFIN=ZDB-GENE-030131-8415|UniProtKB=E9QCG6	COL1A2	Uncharacterized protein;col1a2;ortholog	SUBFAMILY NOT NAMED (PTHR24023:SF828)		Danio rerio		blood circulation(GO:0032501);macrophage activation(GO:0044707)		Integrin signalling pathway->Collagen;;
DANRE|ZFIN=ZDB-GENE-030131-8719|UniProtKB=F1QZ50	ahnak	Uncharacterized protein;ahnak;ortholog	NEUROBLAST DIFFERENTIATION-ASSOCIATED PROTEIN AHNAK (PTHR23348:SF44)		Danio rerio
DANRE|ZFIN=ZDB-GENE-030616-357|UniProtKB=Q7ZZA3	fkbp11	Peptidyl-prolyl cis-trans isomerase;fkbp11;ortholog	PEPTIDYL-PROLYL CIS-TRANS ISOMERASE FKBP11 (PTHR10516:SF377)	calcium-binding protein(PC00060);chaperone(PC00072);isomerase(PC00135)	Danio rerio	binding(GO:0005488);isomerase activity(GO:0003824)	cellular process(GO:0009987);cellular protein modification process(GO:0008152);protein folding(GO:0044238)	cytoplasm(GO:0044464)	TGF-beta signaling pathway->FK506 binding protein 12KDa;;
DANRE|ZFIN=ZDB-GENE-040426-1757|UniProtKB=F8W442	gnao1a	Uncharacterized protein;gnao1a;ortholog	GUANINE NUCLEOTIDE-BINDING PROTEIN G(O) SUBUNIT ALPHA (PTHR10218:SF248)	heterotrimeric G-protein(PC00095)	Danio rerio	GTPase activity(GO:0003824);adenylate cyclase activity(GO:0016787);pyrophosphatase activity(GO:0003924);receptor binding(GO:0016829);signal transducer activity(GO:0004016)	G-protein coupled receptor signaling pathway(GO:0009987);biosynthetic process(GO:0007154);catabolic process(GO:0007165);cyclic nucleotide metabolic process(GO:0007166);intracellular signal transduction(GO:0007186);nitrogen compound metabolic process(GO:0008152);regulation of nucleobase-containing compound metabolic process(GO:0009058);regulation of phosphate metabolic process(GO:0009056);response…	heterotrimeric G-protein complex(GO:0032991);intracellular(GO:0043234);plasma membrane(GO:0005834)	Inflammation mediated by chemokine and cytokine signaling pathway->Gi/q-protein, alpha subunit;;Inflammation mediated by chemokine and cytokine signaling pathway->Gi-protein, alpha subunit;;Opioid proopiomelanocortin pathway->G-protein;;Muscarinic acetylcholine receptor 2 and 4 signaling pathway->Gi-protein;;Metabotropic glutamate receptor group II pathway->G-protein;;GABA-B receptor II signaling…
DANRE|ZFIN=ZDB-GENE-041114-160|UniProtKB=F1Q8D2	nsfl1c	Uncharacterized protein;nsfl1c;ortholog	NSFL1 COFACTOR P47 (PTHR23333:SF28)	membrane trafficking regulatory protein(PC00150)	Danio rerio	phosphatase regulator activity(GO:0003824);phosphoprotein phosphatase activity(GO:0016787);protein binding(GO:0016788)	catabolic process(GO:0008152);cell communication(GO:0009056);cellular component biogenesis(GO:0009987);organelle organization(GO:0007154);phosphate-containing compound metabolic process(GO:0071840);proteolysis(GO:0044085);regulation of biological process(GO:0016043);response to external stimulus(GO:0006996);response to stress(GO:0006796)	cytosol(GO:0044464);nucleus(GO:0005622)
DANRE|ZFIN=ZDB-GENE-060421-2756|UniProtKB=F1QB08	baiap2a	Uncharacterized protein;baiap2a;ortholog	BRAIN-SPECIFIC ANGIOGENESIS INHIBITOR 1-ASSOCIATED PROTEIN 2 (PTHR14206:SF9)	receptor(PC00197)	Danio rerio	cytoskeletal protein binding(GO:0005488)	cytoskeleton organization(GO:0071840);protein complex assembly(GO:0016043);regulation of biological process(GO:0006996);response to endogenous stimulus(GO:0007010);transmembrane receptor protein tyrosine kinase signaling pathway(GO:0044085)	actin cytoskeleton(GO:0043226);cytosol(GO:0005856);nucleoplasm(GO:0015629)
DANRE|ZFIN=ZDB-GENE-990415-245|UniProtKB=F1QM02	elavl1	ELAV-like protein;elavl1;ortholog	ELAV-LIKE PROTEIN (PTHR24012:SF506)		Danio rerio
DANRE|ZFIN=ZDB-GENE-080215-23|UniProtKB=E7FCS9	map7d1b	Uncharacterized protein;map7d1b;ortholog	MAP7 DOMAIN-CONTAINING PROTEIN 1 (PTHR15073:SF9)	non-motor microtubule binding protein(PC00085)	Danio rerio		cellular process(GO:0009987);cytoskeleton organization(GO:0071840)	cytoplasm(GO:0044464);cytoskeleton(GO:0005622)
DANRE|ZFIN=ZDB-GENE-030131-8556|UniProtKB=B8JKN6	ppiaa	Peptidyl-prolyl cis-trans isomerase;ppiaa;ortholog	PEPTIDYL-PROLYL CIS-TRANS ISOMERASE (PTHR11071:SF372)	isomerase(PC00135)	Danio rerio	isomerase activity(GO:0003824)	cellular process(GO:0009987);cellular protein modification process(GO:0008152)
DANRE|ZFIN=ZDB-GENE-040426-2729|UniProtKB=Q6PBU0	fam136a	Protein FAM136A;fam136a;ortholog	PROTEIN FAM136A (PTHR21096:SF1)		Danio rerio
DANRE|ZFIN=ZDB-GENE-030131-2426|UniProtKB=Q4G5V7	rtn1a	Reticulon;rtn1a;ortholog	RETICULON-1 (PTHR10994:SF117)	membrane traffic protein(PC00150)	Danio rerio
DANRE|ZFIN=ZDB-GENE-040426-1089|UniProtKB=Q7ZWB2	ubl4a	Ubiquitin-like protein 4A;ubl4a;ortholog	UBIQUITIN-LIKE PROTEIN 4A (PTHR10666:SF225)	ribosomal protein(PC00171)	Danio rerio	nucleic acid binding(GO:0005488);structural constituent of ribosome(GO:0003676)	proteolysis(GO:0008152)
DANRE|ZFIN=ZDB-GENE-030131-4741|UniProtKB=E7EZP9	fhl3a	Uncharacterized protein;fhl3a;ortholog	FOUR AND A HALF LIM DOMAINS PROTEIN 3 (PTHR24205:SF9)	zinc finger transcription factor(PC00218)	Danio rerio	sequence-specific DNA binding transcription factor activity(GO:0005488)	mesoderm development(GO:0032502);muscle organ development(GO:0007498)
DANRE|ZFIN=ZDB-GENE-040426-2761|UniProtKB=A0MTA1	apex1	DNA-(apurinic or apyrimidinic site) lyase;apex1;ortholog	DNA-(APURINIC OR APYRIMIDINIC SITE) LYASE (PTHR22748:SF14)		Danio rerio	exodeoxyribonuclease activity(GO:0003824);lyase activity(GO:0016787)	DNA repair(GO:0008152);nitrogen compound metabolic process(GO:0044238);response to stress(GO:0006139)
DANRE|ZFIN=ZDB-GENE-040426-2653|UniProtKB=F1R8J6	ppt1	Uncharacterized protein;ppt1;ortholog	PALMITOYL-PROTEIN THIOESTERASE 1 (PTHR11247:SF36)	esterase(PC00121)	Danio rerio	hydrolase activity, acting on ester bonds(GO:0003824)		cytoplasm(GO:0044464);lysosome(GO:0005622);vacuole(GO:0005737)
DANRE|ZFIN=ZDB-GENE-030131-2841|UniProtKB=Q6P2T1	snrpa	Small nuclear ribonucleoprotein polypeptide A;snrpa;ortholog	U1 SMALL NUCLEAR RIBONUCLEOPROTEIN A (PTHR10501:SF29)	mRNA splicing factor(PC00171)	Danio rerio	RNA binding(GO:0005488)	RNA splicing, via transesterification reactions(GO:0008152);mRNA splicing, via spliceosome(GO:0044238);nitrogen compound metabolic process(GO:0006139)	intracellular(GO:0044464);nucleus(GO:0005622);ribonucleoprotein complex(GO:0043226)	mRNA splicing->U1;;
DANRE|ZFIN=ZDB-GENE-990415-57|UniProtKB=Q98874	erh	Enhancer of rudimentary homolog;erh;ortholog	ENHANCER OF RUDIMENTARY HOMOLOG (PTHR12373:SF5)	transcription factor(PC00218)	Danio rerio	sequence-specific DNA binding transcription factor activity(GO:0005488)	regulation of transcription from RNA polymerase II promoter(GO:0008152)
DANRE|ZFIN=ZDB-GENE-060302-3|UniProtKB=F1Q9I7	snx1a	Uncharacterized protein;snx1a;ortholog	SORTING NEXIN-1 (PTHR10555:SF192)	membrane trafficking regulatory protein(PC00150)	Danio rerio	lipid binding(GO:0005488)	cellular process(GO:0009987);endocytosis(GO:0051179);organelle organization(GO:0006810)	cytoplasm(GO:0044464);endosome(GO:0005622);membrane(GO:0005737)
DANRE|ZFIN=ZDB-GENE-060526-232|UniProtKB=A2BGN0	mmab	Uncharacterized protein;mmab;ortholog	COB(I)YRINIC ACID A,C-DIAMIDE ADENOSYLTRANSFERASE, MITOCHONDRIAL (PTHR12213:SF3)	dehydrogenase(PC00176)	Danio rerio	oxidoreductase activity(GO:0003824)
DANRE|ZFIN=ZDB-GENE-030131-6514|UniProtKB=Q6NWC1	VDAC1	Uncharacterized protein;vdac1;ortholog	VOLTAGE-DEPENDENT ANION-SELECTIVE CHANNEL PROTEIN 1 (PTHR11743:SF37)	anion channel(PC00227);voltage-gated ion channel(PC00133)	Danio rerio	anion channel activity(GO:0005215);voltage-gated ion channel activity(GO:0022857)	anion transport(GO:0051179)
DANRE|ZFIN=ZDB-GENE-050417-274|UniProtKB=F1R4C8	ndufs3	Uncharacterized protein;ndufs3;ortholog	NADH DEHYDROGENASE [UBIQUINONE] IRON-SULFUR PROTEIN 3, MITOCHONDRIAL (PTHR10884:SF13)		Danio rerio
DANRE|ZFIN=ZDB-GENE-030131-337|UniProtKB=Q6NYV3	h1f0	Uncharacterized protein;h1f0;ortholog	HISTONE H1.0 (PTHR11467:SF59)	histone(PC00171)	Danio rerio	DNA binding(GO:0005488)	cellular process(GO:0009987);chromatin organization(GO:0071840);nucleobase-containing compound metabolic process(GO:0016043)
DANRE|ZFIN=ZDB-GENE-040426-1102|UniProtKB=Q7ZUG5	rps21	40S ribosomal protein S21;rps21;ortholog	40S RIBOSOMAL PROTEIN S21 (PTHR10442:SF5)	ribosomal protein(PC00171)	Danio rerio	structural constituent of ribosome(GO:0005198)	biosynthetic process(GO:0008152);cellular component biogenesis(GO:0009058);nitrogen compound metabolic process(GO:0071840);rRNA metabolic process(GO:0044085);translation(GO:0009987)	cytosol(GO:0044464);organelle(GO:0005622);ribosome(GO:0005737)
DANRE|ZFIN=ZDB-GENE-030131-4317|UniProtKB=Q6P0H6	cops4	COP9 signalosome complex subunit 4;cops4;ortholog	COP9 SIGNALOSOME COMPLEX SUBUNIT 4 (PTHR10855:SF3)		Danio rerio	cysteine-type peptidase activity(GO:0003824)	cellular process(GO:0009987);cellular protein modification process(GO:0008152)	cytosol(GO:0044464);nucleus(GO:0005622);protein complex(GO:0005737)
DANRE|ZFIN=ZDB-GENE-040426-1958|UniProtKB=Q6PBX2	sar1b	SAR1a gene homolog 2 (S. cerevisiae);sar1b;ortholog	SAR1A GENE HOMOLOG 2 (S. CEREVISIAE) (PTHR11711:SF274)	small GTPase(PC00095)	Danio rerio	GTPase activity(GO:0003824);protein binding(GO:0016787)	G-protein coupled receptor signaling pathway(GO:0009987);intracellular protein transport(GO:0007154);vesicle-mediated transport(GO:0007165)
DANRE|ZFIN=ZDB-GENE-040426-1327|UniProtKB=Q7T3B1	psmc2	Proteasome (Prosome, macropain) 26S subunit, ATPase 2;psmc2;ortholog	26S PROTEASE REGULATORY SUBUNIT 7 (PTHR23073:SF46)	hydrolase(PC00121)	Danio rerio	protein binding(GO:0005488)	biosynthetic process(GO:0008152);catabolic process(GO:0009058);cellular component organization(GO:0009056);nitrogen compound metabolic process(GO:0071840);protein complex assembly(GO:0016043);proteolysis(GO:0009987);regulation of transcription from RNA polymerase II promoter(GO:0006807);transcription initiation from RNA polymerase II promoter(GO:0044085)	cytosol(GO:0044464);nucleus(GO:0005622);protein complex(GO:0005737)	Ubiquitin proteasome pathway->26S proteasome;;
DANRE|ZFIN=ZDB-GENE-030131-9662|UniProtKB=Q6TEN1	rap1b	Ras-related protein Rap-1b;rap1b;ortholog	RAS-RELATED PROTEIN RAP-1B (PTHR24070:SF359)	small GTPase(PC00095)	Danio rerio	GTPase activity(GO:0003824);protein binding(GO:0016787)	G-protein coupled receptor signaling pathway(GO:0009987);I-kappaB kinase/NF-kappaB cascade(GO:0007154);MAPK cascade(GO:0007165);cell adhesion(GO:0007166);intracellular protein transport(GO:0007186);neurological system process(GO:0035556);receptor-mediated endocytosis(GO:0007249);synaptic transmission(GO:0000165)		Heterotrimeric G-protein signaling pathway-Gi alpha and Gs alpha mediated pathway->Ras associated protein 1;;Integrin signalling pathway->Ras associated protein 1;;Heterotrimeric G-protein signaling pathway-Gq alpha and Go alpha mediated pathway->Ras associated protein 1;;;;
DANRE|ZFIN=ZDB-GENE-040801-77|UniProtKB=Q6DC49	tuba8l3	Tubulin alpha 8-like 3a protein;tuba8l3;ortholog	TUBULIN ALPHA 8-LIKE 3A PROTEIN (PTHR11588:SF233)	tubulin(PC00085)	Danio rerio	structural constituent of cytoskeleton(GO:0005198)	cellular component movement(GO:0009987);cellular component organization(GO:0006928);chromosome segregation(GO:0071840);intracellular protein transport(GO:0016043);mitosis(GO:0007059)	intracellular(GO:0044464);microtubule(GO:0005622);tubulin complex(GO:0043226)
DANRE|ZFIN=ZDB-GENE-020513-2|UniProtKB=F1QZL6	gpia	Glucose-6-phosphate isomerase;gpia;ortholog	GLUCOSE-6-PHOSPHATE ISOMERASE (PTHR11469:SF13)	isomerase(PC00135)	Danio rerio	isomerase activity(GO:0003824)	gluconeogenesis(GO:0008152);glycolysis(GO:0044238)
DANRE|ZFIN=ZDB-GENE-070424-97|UniProtKB=F1Q8A5	hnrnpd	Uncharacterized protein;hnrnpd;ortholog			Danio rerio
DANRE|ZFIN=ZDB-GENE-010724-5|UniProtKB=Q803D1	arf1	ADP-ribosylation factor 1;arf1;ortholog	ADP-RIBOSYLATION FACTOR 1 (PTHR11711:SF238)	small GTPase(PC00095)	Danio rerio	GTPase activity(GO:0003824);protein binding(GO:0016787)	G-protein coupled receptor signaling pathway(GO:0009987);intracellular protein transport(GO:0007154);vesicle-mediated transport(GO:0007165)		Integrin signalling pathway->ADP ribosylation factor 1;;Huntington disease->ADP-ribosylation factor;;;
DANRE|ZFIN=ZDB-GENE-040426-1961|UniProtKB=Q6PBH4	dynll1	Dynein, light chain, LC8-type 2;dynll1;ortholog	DYNEIN, LIGHT CHAIN, LC8-TYPE 2 (PTHR11886:SF81)	enzyme modulator(PC00095);microtubule family cytoskeletal protein(PC00085)	Danio rerio	enzyme inhibitor activity(GO:0003824);protein binding(GO:0030234);structural constituent of cytoskeleton(GO:0004857)	RNA localization(GO:0051179);cell cycle(GO:0006403);cellular component morphogenesis(GO:0009987);gamete generation(GO:0007049);intracellular protein transport(GO:0071840);nitric oxide biosynthetic process(GO:0016043);nucleobase-containing compound metabolic process(GO:0032989);vesicle-mediated transport(GO:0000003)	intracellular(GO:0044464);microtubule(GO:0005622)	Huntington disease->Dynein complex;;
DANRE|ZFIN=ZDB-GENE-040206-1|UniProtKB=Q6GQL7	fhl1a	Fhla protein;fhl1a;ortholog	FOUR AND A HALF LIM DOMAINS PROTEIN 1 (PTHR24208:SF133)	RNA binding protein(PC00171);actin family cytoskeletal protein(PC00031);homeobox transcription factor(PC00085)	Danio rerio	RNA binding(GO:0005488);structural constituent of cytoskeleton(GO:0003676)	cellular component morphogenesis(GO:0071840);cellular defense response(GO:0016043);ectoderm development(GO:0032989);embryo development(GO:0050896);gamete generation(GO:0006968);mesoderm development(GO:0032502);muscle organ development(GO:0007398);negative regulation of apoptotic process(GO:0009790);nervous system development(GO:0000003);regulation of transcription from RNA polymerase II promoter(…	intracellular(GO:0044464)
DANRE|ZFIN=ZDB-GENE-081030-4|UniProtKB=B7ZDA6	LamB2	Uncharacterized protein;lamb2;ortholog	LAMININ SUBUNIT BETA-2 (PTHR10574:SF346)	extracellular matrix linker protein(PC00102);receptor(PC00101)	Danio rerio	receptor activity(GO:0004872)	cell-cell adhesion(GO:0022610);cell-matrix adhesion(GO:0007155);ectoderm development(GO:0016337);nervous system development(GO:0007160);neurological system process(GO:0032502);signal transduction(GO:0007398)	extracellular matrix(GO:0031012);extracellular region(GO:0005576)	Integrin signalling pathway->Laminin;;
DANRE|ZFIN=ZDB-GENE-110303-1|UniProtKB=E7F8G9	smc6	Uncharacterized protein;smc6;ortholog	STRUCTURAL MAINTENANCE OF CHROMOSOMES PROTEIN 6 (PTHR19306:SF10)		Danio rerio
DANRE|ZFIN=ZDB-GENE-040912-105|UniProtKB=F1QPY7	snrpg	Uncharacterized protein;snrpg;ortholog	SMALL NUCLEAR RIBONUCLEOPROTEIN G-RELATED (PTHR10553:SF14)	mRNA splicing factor(PC00171)	Danio rerio	RNA binding(GO:0005488)	RNA splicing, via transesterification reactions(GO:0008152);mRNA splicing, via spliceosome(GO:0044238);nitrogen compound metabolic process(GO:0006139)	cytoplasm(GO:0044464);nucleus(GO:0005622);protein complex(GO:0005737);ribonucleoprotein complex(GO:0043226)
DANRE|ZFIN=ZDB-GENE-040426-2397|UniProtKB=F1QVC6	srsf9	Uncharacterized protein;srsf9;ortholog	RNA-BINDING PROTEIN 28 (PTHR24012:SF659)		Danio rerio
DANRE|ZFIN=ZDB-GENE-030131-822|UniProtKB=E9QG45	tpd52l2b	Uncharacterized protein;tpd52l2b;ortholog	TUMOR PROTEIN D54 (PTHR19307:SF18)		Danio rerio
DANRE|ZFIN=ZDB-GENE-040426-1986|UniProtKB=Q6P937	clta	Clathrin, light chain (Lca);clta;ortholog	CLATHRIN LIGHT CHAIN A (PTHR10639:SF14)	vesicle coat protein(PC00150)	Danio rerio	protein binding(GO:0005488)	cellular component organization(GO:0071840);cellular process(GO:0016043);receptor-mediated endocytosis(GO:0009987)	cytoplasm(GO:0044464);cytoplasmic membrane-bounded vesicle(GO:0005622);membrane(GO:0005737);vesicle coat(GO:0043226)	Heterotrimeric G-protein signaling pathway-Gi alpha and Gs alpha mediated pathway->Clathrin;;Heterotrimeric G-protein signaling pathway-Gq alpha and Go alpha mediated pathway->Clathrin;;Huntington disease->Clathrin;;;;
DANRE|ZFIN=ZDB-GENE-070928-1|UniProtKB=F1QLC5	sf3b2	Uncharacterized protein;sf3b2;ortholog	SPLICING FACTOR 3B SUBUNIT 2 (PTHR12785:SF9)		Danio rerio		RNA splicing, via transesterification reactions(GO:0008152);mRNA splicing, via spliceosome(GO:0044238);nitrogen compound metabolic process(GO:0006139)	intracellular(GO:0044464);nucleus(GO:0005622);protein complex(GO:0043226);ribonucleoprotein complex(GO:0005634)
DANRE|ZFIN=ZDB-GENE-040426-1374|UniProtKB=Q7T339	chmp5	Charged multivesicular body protein 5;chmp5;ortholog	CHARGED MULTIVESICULAR BODY PROTEIN 5 (PTHR22761:SF24)	transfer/carrier protein(PC00219)	Danio rerio		intracellular protein transport(GO:0051179)
DANRE|ZFIN=ZDB-GENE-040801-148|UniProtKB=Q6DEM2	crk	Uncharacterized protein;crk;ortholog	ADAPTER MOLECULE CRK (PTHR19969:SF14)		Danio rerio		cellular process(GO:0009987)		Angiogenesis->Crk oncogene;;CCKR signaling map->CRK;;Integrin signalling pathway->Crk;;;;
DANRE|ZFIN=ZDB-GENE-040426-1651|UniProtKB=Q6PC89	eno1b	Uncharacterized protein;eno1b;ortholog	ALPHA-ENOLASE (PTHR11902:SF26)	lyase(PC00144)	Danio rerio	lyase activity(GO:0003824)	glycolysis(GO:0008152)		Glycolysis->Enolase;;
DANRE|ZFIN=ZDB-GENE-040426-2454|UniProtKB=Q6NWC3	rps2	Ribosomal protein S2;rps2;ortholog	RIBOSOMAL PROTEIN S2 (PTHR13718:SF73)	ribosomal protein(PC00171)	Danio rerio	structural constituent of ribosome(GO:0005198)
DANRE|ZFIN=ZDB-GENE-040120-7|UniProtKB=Q7ZWH4	arpc5b	Actin-related protein 2/3 complex subunit 5;arpc5b;ortholog	ACTIN-RELATED PROTEIN 2/3 COMPLEX SUBUNIT 5 (PTHR12644:SF5)	actin family cytoskeletal protein(PC00085)	Danio rerio	structural constituent of cytoskeleton(GO:0005198)	cellular component movement(GO:0009987)	actin cytoskeleton(GO:0043226);intracellular(GO:0005856)	Integrin signalling pathway->Actin related protein 2/3 complex;;Huntington disease->Actin related protein 2/3 complex;;Inflammation mediated by chemokine and cytokine signaling pathway->Actin related protein 2/3 complex;;Cytoskeletal regulation by Rho GTPase->Actin related protein 2/3 complex;;;;;
DANRE|ZFIN=ZDB-GENE-040426-1852|UniProtKB=Q6P6F0	rps17	Uncharacterized protein;rps17;ortholog	40S RIBOSOMAL PROTEIN S17 (PTHR10732:SF4)	ribosomal protein(PC00171)	Danio rerio		biosynthetic process(GO:0008152);cellular component biogenesis(GO:0009058);organelle organization(GO:0071840);translation(GO:0044085)	cytosol(GO:0044464);organelle(GO:0005622);ribosome(GO:0005737)
DANRE|ZFIN=ZDB-GENE-040426-1421|UniProtKB=Q6PH46	cct4	T-complex protein 1 subunit delta;cct4;ortholog	T-COMPLEX PROTEIN 1 SUBUNIT DELTA (PTHR11353:SF146)	chaperonin(PC00072)	Danio rerio		protein complex assembly(GO:0071840);protein folding(GO:0044085)
DANRE|ZFIN=ZDB-GENE-071116-6|UniProtKB=E7F3F4	ciita	Uncharacterized protein;ciita;ortholog	SUBFAMILY NOT NAMED (PTHR24106:SF205)	nucleic acid binding(PC00171);transcription cofactor(PC00218)	Danio rerio	sequence-specific DNA binding transcription factor activity(GO:0005488);transcription cofactor activity(GO:0003676)	antigen processing and presentation of peptide or polysaccharide antigen via MHC class II(GO:0002376);cellular defense response(GO:0019882);induction of apoptosis(GO:0002504);nucleobase-containing compound metabolic process(GO:0050896)
DANRE|Ensembl=ENSDARG00000059630|UniProtKB=A9C3P0	mlec	Malectin;mlec;ortholog	MALECTIN (PTHR13460:SF2)		Danio rerio
DANRE|Ensembl=ENSDARG00000102306|UniProtKB=E7F308	LOC100149903	Uncharacterized protein;LOC100149903;ortholog	SUBFAMILY NOT NAMED (PTHR22796:SF7)		Danio rerio
DANRE|ZFIN=ZDB-GENE-020419-20|UniProtKB=Q8JGS9	rps18	40S ribosomal protein S18;rps18;ortholog	40S RIBOSOMAL PROTEIN S18 (PTHR10871:SF14)		Danio rerio	structural constituent of ribosome(GO:0005198)	biosynthetic process(GO:0008152);cellular component biogenesis(GO:0009058);translation(GO:0071840)	cytosol(GO:0044464);organelle(GO:0005622);ribosome(GO:0005737)
DANRE|ZFIN=ZDB-GENE-000627-1|UniProtKB=Q9I8N9	fabp7a	Brain-type fatty acid binding protein;fabp7a;ortholog	BRAIN-TYPE FATTY ACID BINDING PROTEIN-RELATED (PTHR11955:SF111)		Danio rerio		ectoderm development(GO:0032502)
DANRE|ZFIN=ZDB-GENE-020802-2|UniProtKB=Q803W9	tagln2	Transgelin;tagln2;ortholog	TRANSGELIN (PTHR18959:SF65)	non-motor actin binding protein(PC00085)	Danio rerio	actin binding(GO:0005488);structural constituent of cytoskeleton(GO:0005515)	muscle contraction(GO:0032501)	actin cytoskeleton(GO:0043226);intracellular(GO:0005856)
DANRE|ZFIN=ZDB-GENE-100215-2|UniProtKB=R4GEX4	eif3f	Uncharacterized protein (Fragment);eif3f;ortholog	EUKARYOTIC TRANSLATION INITIATION FACTOR 3 SUBUNIT F (PTHR10540:SF14)	translation initiation factor(PC00171)	Danio rerio	protein binding(GO:0005488);translation initiation factor activity(GO:0005515)	biosynthetic process(GO:0008152);cellular process(GO:0009058)	cytoplasm(GO:0044464);protein complex(GO:0005622)	Ubiquitin proteasome pathway->26S proteasome;;Cell cycle->Proteasome;;;
DANRE|ZFIN=ZDB-GENE-050417-375|UniProtKB=B7ZD39	ppa1b	Uncharacterized protein;ppa1b;ortholog	SUBFAMILY NOT NAMED (PTHR10286:SF31)	pyrophosphatase(PC00121)	Danio rerio	pyrophosphatase activity(GO:0003824)	polyphosphate catabolic process(GO:0008152)
DANRE|ZFIN=ZDB-GENE-030131-2032|UniProtKB=E7F9M4	hdlbpa	Uncharacterized protein;hdlbpa;ortholog	VIGILIN (PTHR10627:SF46)		Danio rerio
DANRE|ZFIN=ZDB-GENE-030131-3844|UniProtKB=Q6YI49	uchl1	Ubiquitin carboxyl-terminal hydrolase;uchl1;ortholog	UBIQUITIN CARBOXYL-TERMINAL HYDROLASE ISOZYME L1 (PTHR10589:SF33)	cysteine protease(PC00121)	Danio rerio	cysteine-type peptidase activity(GO:0003824)	cellular process(GO:0009987);cellular protein modification process(GO:0008152)	cytoplasm(GO:0044464)	Parkinson disease->Ubiquitin C-terminal hydrolase-L1;;
DANRE|ZFIN=ZDB-GENE-040426-1916|UniProtKB=F1QAJ7	slc25a3b	Uncharacterized protein;slc25a3b;ortholog	PHOSPHATE CARRIER PROTEIN, MITOCHONDRIAL (PTHR24089:SF579)	amino acid transporter(PC00227);calmodulin(PC00046);mitochondrial carrier protein(PC00060);ribosomal protein(PC00131);transfer/carrier protein(PC00061)	Danio rerio	structural constituent of ribosome(GO:0005198)	biosynthetic process(GO:0008152);translation(GO:0009058)
DANRE|ZFIN=ZDB-GENE-040426-2919|UniProtKB=Q6PEH5	ube2v2	Ubiquitin-conjugating enzyme E2 variant 2;ube2v2;ortholog	HCG2044781-RELATED (PTHR24067:SF162)		Danio rerio	protein binding(GO:0005488)	DNA repair(GO:0008152);cellular protein modification process(GO:0044238);nitrogen compound metabolic process(GO:0006139);response to stress(GO:0006259)	cytoplasm(GO:0044464);nucleus(GO:0005622)	Toll receptor signaling pathway->Ubiquitin-conjugating enzyme E2 variant 1;;Ubiquitin proteasome pathway->Ubiquitin-conjugating enzyme E2;;;
DANRE|ZFIN=ZDB-GENE-070629-3|UniProtKB=E7EZ02	lsm8	Uncharacterized protein;lsm8;ortholog	U6 SNRNA-ASSOCIATED SM-LIKE PROTEIN LSM8 (PTHR15588:SF12)	mRNA splicing factor(PC00171);nuclease(PC00031)	Danio rerio	RNA binding(GO:0005488)	RNA splicing, via transesterification reactions(GO:0008152);mRNA splicing, via spliceosome(GO:0044238);nitrogen compound metabolic process(GO:0006139)	intracellular(GO:0044464);nucleus(GO:0005622);ribonucleoprotein complex(GO:0043226)
DANRE|ZFIN=ZDB-GENE-091204-186|UniProtKB=E9QJP6	sh3kbp1	Uncharacterized protein;sh3kbp1;ortholog	SH3 DOMAIN-CONTAINING KINASE-BINDING PROTEIN 1 (PTHR14167:SF32)	signaling molecule(PC00207)	Danio rerio	receptor binding(GO:0005488)	nucleobase-containing compound metabolic process(GO:0008152)
DANRE|ZFIN=ZDB-GENE-030909-1|UniProtKB=Q6P0E1	sox2	Transcription factor Sox-2;sox2;ortholog	TRANSCRIPTION FACTOR SOX-2 (PTHR10270:SF267)	HMG box transcription factor(PC00218);nucleic acid binding(PC00024)	Danio rerio	sequence-specific DNA binding transcription factor activity(GO:0005488)	regulation of transcription from RNA polymerase II promoter(GO:0008152)
DANRE|ZFIN=ZDB-GENE-070112-2092|UniProtKB=B8JJ32	sfxn3	Sideroflexin;sfxn3;ortholog	SIDEROFLEXIN (PTHR11153:SF31)	cation transporter(PC00227);transfer/carrier protein(PC00068)	Danio rerio	cation transmembrane transporter activity(GO:0005215)
DANRE|ZFIN=ZDB-GENE-031006-1|UniProtKB=B0UXL2	idh1	Isocitrate dehydrogenase [NADP];idh1;ortholog	ISOCITRATE DEHYDROGENASE [NADP] CYTOPLASMIC (PTHR11822:SF20)		Danio rerio
DANRE|ZFIN=ZDB-GENE-070620-25|UniProtKB=A5PLJ7	oxsr1a	Oxsr1a protein;oxsr1a;ortholog	SERINE/THREONINE-PROTEIN KINASE OSR1 (PTHR24361:SF435)		Danio rerio	protein kinase activity(GO:0003824)	apoptotic process(GO:0032502);intracellular signal transduction(GO:0016265);regulation of catalytic activity(GO:0008219);regulation of cell cycle(GO:0006915);regulation of phosphate metabolic process(GO:0009987);response to stress(GO:0007154)	cytoplasm(GO:0044464)
DANRE|ZFIN=ZDB-GENE-100922-122|UniProtKB=A8KB85	pfdn4	LOC572231 protein (Fragment);pfdn4;ortholog	PREFOLDIN SUBUNIT 4 (PTHR21100:SF10)		Danio rerio	protein binding(GO:0005488)	cellular process(GO:0009987);protein folding(GO:0008152)	cytosol(GO:0044464);protein complex(GO:0005622)
DANRE|ZFIN=ZDB-GENE-040426-897|UniProtKB=Q7ZVD4	sf3a2	Sf3a2 protein;sf3a2;ortholog	SPLICING FACTOR 3A SUBUNIT 2 (PTHR23205:SF1)	mRNA splicing factor(PC00171)	Danio rerio		RNA splicing, via transesterification reactions(GO:0008152);cellular component biogenesis(GO:0044238);cellular component organization(GO:0006139);mRNA splicing, via spliceosome(GO:0016070);nitrogen compound metabolic process(GO:0000375)	intracellular(GO:0044464);nucleus(GO:0005622);protein complex(GO:0043226);ribonucleoprotein complex(GO:0005634)
DANRE|ZFIN=ZDB-GENE-030131-3951|UniProtKB=Q6PD83	bzw1a	Basic leucine zipper and W2 domain-containing protein 1-A;bzw1a;ortholog	BASIC LEUCINE ZIPPER AND W2 DOMAIN-CONTAINING PROTEIN 1 (PTHR14208:SF4)	nuclease(PC00171);translation initiation factor(PC00170)	Danio rerio	nuclease activity(GO:0003824);translation initiation factor activity(GO:0016787)
DANRE|ZFIN=ZDB-GENE-030131-4357|UniProtKB=F1QXP8	khsrp	Uncharacterized protein;khsrp;ortholog	FAR UPSTREAM ELEMENT-BINDING PROTEIN 2 (PTHR10288:SF197)	enzyme modulator(PC00095);mRNA splicing factor(PC00171);ribonucleoprotein(PC00031)	Danio rerio	catalytic activity(GO:0003824);mRNA binding(GO:0005488);protein binding(GO:0003676)	RNA splicing, via transesterification reactions(GO:0008152);induction of apoptosis(GO:0044238);mRNA splicing, via spliceosome(GO:0006139);neurological system process(GO:0016070);nuclear transport(GO:0000375);protein metabolic process(GO:0032502);transcription from RNA polymerase II promoter(GO:0016265)	ribonucleoprotein complex(GO:0032991)
DANRE|ZFIN=ZDB-GENE-040718-401|UniProtKB=F1QR76	pdlim5a	Uncharacterized protein;pdlim5a;ortholog	PDZ AND LIM DOMAIN PROTEIN 5 (PTHR24214:SF40)	actin family cytoskeletal protein(PC00085);transcription factor(PC00041)	Danio rerio	sequence-specific DNA binding transcription factor activity(GO:0005488);structural constituent of cytoskeleton(GO:0003676)	cellular component morphogenesis(GO:0071840);cellular process(GO:0016043);heart development(GO:0032989);muscle organ development(GO:0009987);regulation of transcription from RNA polymerase II promoter(GO:0032502)	intracellular(GO:0044464)
DANRE|ZFIN=ZDB-GENE-040426-1716|UniProtKB=E9QHH0	rps19	Uncharacterized protein;rps19;ortholog	40S RIBOSOMAL PROTEIN S19A-RELATED (PTHR11710:SF6)	ribosomal protein(PC00171)	Danio rerio	structural constituent of ribosome(GO:0005198)	cellular component biogenesis(GO:0071840);organelle organization(GO:0044085)	cytosol(GO:0044464);organelle(GO:0005622);ribosome(GO:0005737)
DANRE|ZFIN=ZDB-GENE-041114-91|UniProtKB=Q5U3G0	pgrmc1	Progesterone receptor membrane component 1;pgrmc1;ortholog	MEMBRANE-ASSOCIATED PROGESTERONE RECEPTOR COMPONENT 1 (PTHR10281:SF46)	receptor(PC00197);signaling molecule(PC00207)	Danio rerio	binding(GO:0005488)		cell part(GO:0044464)
DANRE|ZFIN=ZDB-GENE-050417-329|UniProtKB=Q566W6	cirbpa	Uncharacterized protein;cirbpa;ortholog			Danio rerio
DANRE|ZFIN=ZDB-GENE-111214-1|UniProtKB=B6VAM9	spata17	Spermatogenesis-associated 17;spata17;ortholog	SPERMATOGENESIS-ASSOCIATED PROTEIN 17 (PTHR22706:SF1)		Danio rerio
DANRE|ZFIN=ZDB-GENE-990415-259|UniProtKB=F1QDS7	clns1a	Uncharacterized protein;clns1a;ortholog	METHYLOSOME SUBUNIT PICLN (PTHR21399:SF2)	transporter(PC00227)	Danio rerio	transmembrane transporter activity(GO:0005215)	anion transport(GO:0051179)
DANRE|ZFIN=ZDB-GENE-040426-2505|UniProtKB=Q6NUY0	ak4	Adenylate kinase 4, mitochondrial;ak4;ortholog	ADENYLATE KINASE 4, MITOCHONDRIAL (PTHR23359:SF119)	nucleotide kinase(PC00220)	Danio rerio	nucleotide kinase activity(GO:0003824)	purine nucleobase metabolic process(GO:0008152);pyrimidine nucleobase metabolic process(GO:0044238)		De novo purine biosynthesis->Adenylate kinase;;
DANRE|ZFIN=ZDB-GENE-030131-9076|UniProtKB=Q6P0V8	anxa5b	Annexin;anxa5b;ortholog	ANNEXIN A5 (PTHR10502:SF140)		Danio rerio		fatty acid metabolic process(GO:0008152)		Gonadotropin-releasing hormone receptor pathway->Annexin A5;;Gonadotropin-releasing hormone receptor pathway->Annexin A5;;Gonadotropin-releasing hormone receptor pathway->Annexin A5;;;;
DANRE|ZFIN=ZDB-GENE-061110-135|UniProtKB=F1R246	dars	Uncharacterized protein;dars;ortholog	ASPARTATE--TRNA LIGASE, CYTOPLASMIC (PTHR43450:SF1)	RNA binding protein(PC00171);aminoacyl-tRNA synthetase(PC00031)	Danio rerio	RNA binding(GO:0005488);aminoacyl-tRNA ligase activity(GO:0003676)	tRNA aminoacylation for protein translation(GO:0008152)
DANRE|ZFIN=ZDB-GENE-040912-132|UniProtKB=Q66I80	fabp11a	Fatty acid binding protein 11a;fabp11a;ortholog	ADIPOCYTE FATTY ACID-BINDING PROTEIN-RELATED (PTHR11955:SF113)		Danio rerio		ectoderm development(GO:0032502)
DANRE|ZFIN=ZDB-GENE-031018-2|UniProtKB=Q6PBJ9	rplp2	Ribosomal protein, large P2;rplp2;ortholog	60S ACIDIC RIBOSOMAL PROTEIN P2 (PTHR21141:SF56)	ribosomal protein(PC00171)	Danio rerio	nucleic acid binding(GO:0005488);structural constituent of ribosome(GO:0003676)	translation(GO:0008152)
DANRE|ZFIN=ZDB-GENE-030131-8078|UniProtKB=F1R1N9	cd2ap	Uncharacterized protein;cd2ap;ortholog	CD2-ASSOCIATED PROTEIN (PTHR14167:SF35)	signaling molecule(PC00207)	Danio rerio	receptor binding(GO:0005488)	nucleobase-containing compound metabolic process(GO:0008152)
DANRE|ZFIN=ZDB-GENE-030131-215|UniProtKB=Q6TH32	cfl1	Muscle cofilin 2;cfl1;ortholog	CFL1 PROTEIN-RELATED (PTHR11913:SF36)	non-motor actin binding protein(PC00085)	Danio rerio	actin binding(GO:0005488);structural constituent of cytoskeleton(GO:0005515)	cellular component organization(GO:0071840);protein complex assembly(GO:0016043)	actin cytoskeleton(GO:0043226);intracellular(GO:0005856)	Cytoskeletal regulation by Rho GTPase->Cofilin;;
DANRE|ZFIN=ZDB-GENE-040426-2700|UniProtKB=A5PMV7	ppp2r1a	Uncharacterized protein;ppp2r1a;ortholog	PROTEIN PHOSPHATASE 2 (FORMERLY 2A), REGULATORY SUBUNIT A, BETA ISOFORM (PTHR10648:SF17)	protein phosphatase(PC00121)	Danio rerio	phosphoprotein phosphatase activity(GO:0003824)			FGF signaling pathway->protein phosphatase 2A;;
DANRE|ZFIN=ZDB-GENE-060201-1|UniProtKB=Q08BA1	atp5a1	ATP synthase subunit alpha;atp5a1;ortholog	ATP SYNTHASE SUBUNIT ALPHA, MITOCHONDRIAL (PTHR43089:SF1)	ATP synthase(PC00227);DNA binding protein(PC00068);anion channel(PC00002);ligand-gated ion channel(PC00171)	Danio rerio	anion channel activity(GO:0005215);cation transmembrane transporter activity(GO:0022857);ligand-gated ion channel activity(GO:0005216);proton-transporting ATP synthase activity, rotational mechanism(GO:0005253);receptor activity(GO:0008324);single-stranded DNA binding(GO:0003824)	purine nucleobase metabolic process(GO:0008152);respiratory electron transport chain(GO:0044238)	intracellular(GO:0044464);proton-transporting ATP synthase complex(GO:0005622)	ATP synthesis->F1 alpha;;
DANRE|ZFIN=ZDB-GENE-070424-103|UniProtKB=B8JIJ6	nt5c1ba	Uncharacterized protein (Fragment);nt5c1ba;ortholog	CYTOSOLIC 5'-NUCLEOTIDASE 1B (PTHR31367:SF10)		Danio rerio
DANRE|ZFIN=ZDB-GENE-030131-1936|UniProtKB=Q6NYJ1	lasp1	LIM and SH3 protein 1;lasp1;ortholog	LIM AND SH3 DOMAIN PROTEIN 1 (PTHR11039:SF53)		Danio rerio
DANRE|ZFIN=ZDB-GENE-991110-16|UniProtKB=Q9PUC4	psme2	Proteasome activator subunit 2;psme2;ortholog	PROTEASOME ACTIVATOR COMPLEX SUBUNIT 2 (PTHR10660:SF8)		Danio rerio	enzyme activator activity(GO:0003824);peptidase activity(GO:0030234)	antigen processing and presentation(GO:0002376);catabolic process(GO:0019882);immune response(GO:0008152);proteolysis(GO:0009056);regulation of cell cycle(GO:0006955);response to stress(GO:0044238)	cytoplasm(GO:0044464);nucleoplasm(GO:0005622);protein complex(GO:0005737)	Cell cycle->Proteasome;;
DANRE|ZFIN=ZDB-GENE-030131-4086|UniProtKB=Q7T2F7	chp1	Uncharacterized protein;chp1;ortholog	CALCINEURIN B HOMOLOGOUS PROTEIN 1 (PTHR23056:SF76)	calmodulin(PC00060);protein phosphatase(PC00131)	Danio rerio	calcium ion binding(GO:0005488);calmodulin binding(GO:0005509);phosphoprotein phosphatase activity(GO:0005515)	calcium-mediated signaling(GO:0009987);cellular protein modification process(GO:0007154)
DANRE|ZFIN=ZDB-GENE-030131-8631|UniProtKB=Q6PBW3	rps14	Ribosomal protein S14;rps14;ortholog	40S RIBOSOMAL PROTEIN S14 (PTHR11759:SF13)	ribosomal protein(PC00171)	Danio rerio	mRNA binding(GO:0005488);structural constituent of ribosome(GO:0003676)	biosynthetic process(GO:0008152);cellular component biogenesis(GO:0009058);nitrogen compound metabolic process(GO:0071840);organelle organization(GO:0044085);rRNA metabolic process(GO:0009987);translation(GO:0006807)	cytosol(GO:0044464);organelle(GO:0005622);ribosome(GO:0005737)
DANRE|ZFIN=ZDB-GENE-080220-29|UniProtKB=F1QKN3	anxa5a	Annexin;anxa5a;ortholog	ANNEXIN (PTHR10502:SF156)		Danio rerio		fatty acid metabolic process(GO:0008152)
DANRE|ZFIN=ZDB-GENE-040908-1|UniProtKB=F1QRL9	sf3a3	Uncharacterized protein;sf3a3;ortholog	SPLICING FACTOR 3A SUBUNIT 3 (PTHR12786:SF4)	mRNA splicing factor(PC00171)	Danio rerio	RNA binding(GO:0005488)	RNA splicing, via transesterification reactions(GO:0008152);mRNA splicing, via spliceosome(GO:0044238);nitrogen compound metabolic process(GO:0006139)	intracellular(GO:0044464);nucleus(GO:0005622);ribonucleoprotein complex(GO:0043226)
DANRE|ZFIN=ZDB-GENE-040625-180|UniProtKB=F1RCH5	zgc:86599	Uncharacterized protein;zgc:86599;ortholog	SUBFAMILY NOT NAMED (PTHR10122:SF7)	oxidase(PC00176)	Danio rerio	oxidoreductase activity(GO:0003824)	oxidative phosphorylation(GO:0008152);respiratory electron transport chain(GO:0006091)	cytoplasm(GO:0044464);mitochondrion(GO:0005622)
DANRE|ZFIN=ZDB-GENE-030131-185|UniProtKB=F8W4E3	hnrnpaba	Uncharacterized protein (Fragment);hnrnpaba;ortholog			Danio rerio
DANRE|ZFIN=ZDB-GENE-030131-6583|UniProtKB=Q5PRD0	ywhaba	14-3-3 protein beta/alpha-A;ywhaba;ortholog	14-3-3 PROTEIN BETA/ALPHA (PTHR18860:SF56)	chaperone(PC00072)	Danio rerio		cell cycle(GO:0009987);signal transduction(GO:0007049)		FGF signaling pathway->14-3-3;;Parkinson disease->14-3-3;;CCKR signaling map->14-3-3 beta/alpha;;EGF receptor signaling pathway->14-3-3;;;;;
DANRE|ZFIN=ZDB-GENE-040426-1483|UniProtKB=Q6PHE8	ccdc124	Coiled-coil domain-containing protein 124;ccdc124;ortholog	COILED-COIL DOMAIN-CONTAINING PROTEIN 124 (PTHR21680:SF1)		Danio rerio
DANRE|ZFIN=ZDB-GENE-030131-4108|UniProtKB=Q1LUM9	dync1li1	Novel protein similar to vertebrate dynein, cytoplasmic, light intermediate polypeptide 2 (DNCLI2);dync1li1;ortholog	CYTOPLASMIC DYNEIN 1 LIGHT INTERMEDIATE CHAIN 1 (PTHR12688:SF4)	enzyme modulator(PC00095);microtubule family cytoskeletal protein(PC00085)	Danio rerio	protein binding(GO:0005488);structural constituent of cytoskeleton(GO:0005515)	RNA localization(GO:0051179);cell cycle(GO:0006403);cellular component morphogenesis(GO:0009987);intracellular protein transport(GO:0007049);intracellular signal transduction(GO:0071840);nucleobase-containing compound metabolic process(GO:0016043);vesicle-mediated transport(GO:0032989)	intracellular(GO:0044464);microtubule(GO:0005622)	Huntington disease->Dynein complex;;
DANRE|ZFIN=ZDB-GENE-080204-124|UniProtKB=B0BLX4	zgc:175088	Uncharacterized protein;zgc:175088;ortholog			Danio rerio
DANRE|ZFIN=ZDB-GENE-030326-3|UniProtKB=Q7ZTT4	clic4	Chloride intracellular channel 4;clic4;ortholog	CHLORIDE INTRACELLULAR CHANNEL PROTEIN 4 (PTHR11260:SF443)	cytoskeletal protein(PC00085);epimerase/racemase(PC00135);reductase(PC00096);signaling molecule(PC00176);transferase(PC00198);translation elongation factor(PC00207)	Danio rerio	anion channel activity(GO:0005215);transferase activity(GO:0022857)	anion transport(GO:0051179);cellular amino acid metabolic process(GO:0006810);nitrogen compound metabolic process(GO:0006811);sulfur compound metabolic process(GO:0006820)	cytoplasm(GO:0044464);nucleus(GO:0005622)
DANRE|ZFIN=ZDB-GENE-040426-1700|UniProtKB=F1Q818	faua	Uncharacterized protein;faua;ortholog	RIBOSOMAL PROTEIN S30, ISOFORM A (PTHR12650:SF23)		Danio rerio
DANRE|ZFIN=ZDB-GENE-020712-1|UniProtKB=Q8JHF4	mpp5a	MAGUK p55 subfamily member 5-A;mpp5a;ortholog	MAGUK P55 SUBFAMILY MEMBER 5 (PTHR23122:SF58)	cell junction protein(PC00070);nucleotide kinase(PC00220)	Danio rerio	nucleotide kinase activity(GO:0003824)	asymmetric protein localization(GO:0051179)	cell junction(GO:0030054);plasma membrane(GO:0016020)
DANRE|ZFIN=ZDB-GENE-990415-216|UniProtKB=F1RCM3	psmb6	Proteasome subunit beta type;psmb6;ortholog	PROTEASOME SUBUNIT BETA TYPE-6 (PTHR11599:SF83)		Danio rerio
DANRE|ZFIN=ZDB-GENE-990415-92|UniProtKB=Q90473	hsc70	Heat shock cognate 71 kDa protein;hspa8;ortholog	HEAT SHOCK COGNATE 71 KDA PROTEIN (PTHR19375:SF264)		Danio rerio		protein complex assembly(GO:0071840)		Apoptosis signaling pathway->Heat shock protein 70;;Parkinson disease->Heat shock protein 70;;;
DANRE|Ensembl=ENSDARG00000102503|UniProtKB=A0A0G2KJA6	LOC100329719	Uncharacterized protein;LOC100329719;ortholog	NA(+)/H(+) EXCHANGE REGULATORY COFACTOR NHE-RF1 (PTHR14191:SF14)		Danio rerio
DANRE|ZFIN=ZDB-GENE-020419-7|UniProtKB=B3DKJ0	cct7	Chaperonin containing TCP1, subunit 7 (Eta);cct7;ortholog	T-COMPLEX PROTEIN 1 SUBUNIT ETA (PTHR11353:SF139)	chaperonin(PC00072)	Danio rerio		protein complex assembly(GO:0071840);protein folding(GO:0044085)
DANRE|ZFIN=ZDB-GENE-040426-1453|UniProtKB=E7F8H9	arpc5la	Actin-related protein 2/3 complex subunit 5;arpc5la;ortholog	ACTIN-RELATED PROTEIN 2/3 COMPLEX SUBUNIT 5-LIKE PROTEIN (PTHR12644:SF6)	actin family cytoskeletal protein(PC00085)	Danio rerio	structural constituent of cytoskeleton(GO:0005198)	cellular component movement(GO:0009987)	actin cytoskeleton(GO:0043226);intracellular(GO:0005856)	Huntington disease->Actin related protein 2/3 complex;;Integrin signalling pathway->Actin related protein 2/3 complex;;Inflammation mediated by chemokine and cytokine signaling pathway->Actin related protein 2/3 complex;;;;
DANRE|ZFIN=ZDB-GENE-040426-2889|UniProtKB=F1QZB0	crip2	Uncharacterized protein;crip2;ortholog	CYSTEINE-RICH PROTEIN 2 (PTHR24208:SF146)	RNA binding protein(PC00171);actin family cytoskeletal protein(PC00031);homeobox transcription factor(PC00085)	Danio rerio	RNA binding(GO:0005488);structural constituent of cytoskeleton(GO:0003676)	cellular component morphogenesis(GO:0071840);cellular defense response(GO:0016043);ectoderm development(GO:0032989);embryo development(GO:0050896);gamete generation(GO:0006968);mesoderm development(GO:0032502);muscle organ development(GO:0007398);negative regulation of apoptotic process(GO:0009790);nervous system development(GO:0000003);regulation of transcription from RNA polymerase II promoter(…	intracellular(GO:0044464)
DANRE|ZFIN=ZDB-GENE-030131-6069|UniProtKB=Q7ZUQ1	cdc42l	Cdc42l protein;cdc42l;ortholog	CDC42L PROTEIN (PTHR24072:SF243)	small GTPase(PC00095)	Danio rerio	GTPase activity(GO:0003824);protein binding(GO:0016787)	G-protein coupled receptor signaling pathway(GO:0009987);intracellular protein transport(GO:0007154);intracellular signal transduction(GO:0007165);receptor-mediated endocytosis(GO:0007166)		Axon guidance mediated by netrin->Cell division cycle 42;;Huntington disease->Ras-related C3 botulinum toxin substrate;;Inflammation mediated by chemokine and cytokine signaling pathway->Cell division cycle 42;;Ras Pathway->Cell division cycle 42;;Cytoskeletal regulation by Rho GTPase->Cell division cycle 42;;T cell activation->Cell division cycle 42;;Axon guidance mediated by Slit/Robo->Cell div…
DANRE|ZFIN=ZDB-GENE-030131-6034|UniProtKB=Q7T370	cdv3	Protein CDV3 homolog;cdv3;ortholog	PROTEIN CDV3 HOMOLOG (PTHR16284:SF14)		Danio rerio
DANRE|ZFIN=ZDB-GENE-030131-8093|UniProtKB=A2BGW6	utp11l	U3 small nucleolar RNA-associated protein 11;utp11l;ortholog	U3 SMALL NUCLEOLAR RNA-ASSOCIATED PROTEIN 11-RELATED (PTHR12838:SF1)	nuclease(PC00171)	Danio rerio		cellular component biogenesis(GO:0071840);cellular process(GO:0044085);nitrogen compound metabolic process(GO:0009987);rRNA metabolic process(GO:0008152)	intracellular(GO:0044464);nucleolus(GO:0005622);ribonucleoprotein complex(GO:0043226)
DANRE|ZFIN=ZDB-GENE-040426-1862|UniProtKB=Q6P2T7	zgc:77739	UPF0462 protein C4orf33 homolog;zgc:77739;ortholog	UPF0462 PROTEIN C4ORF33 HOMOLOG (PTHR31475:SF5)		Danio rerio
DANRE|ZFIN=ZDB-GENE-070424-29|UniProtKB=F1QA38	cuedc1b	Uncharacterized protein;cuedc1b;ortholog	CUE DOMAIN-CONTAINING PROTEIN 1 (PTHR13467:SF4)		Danio rerio
DANRE|ZFIN=ZDB-GENE-030131-542|UniProtKB=Q4F876	cnn2	Calponin;cnn2;ortholog	CALPONIN-2 (PTHR18959:SF71)	non-motor actin binding protein(PC00085)	Danio rerio	actin binding(GO:0005488);structural constituent of cytoskeleton(GO:0005515)	muscle contraction(GO:0032501)	actin cytoskeleton(GO:0043226);intracellular(GO:0005856)
DANRE|ZFIN=ZDB-GENE-041014-352|UniProtKB=Q5TYP7	ehd3	Uncharacterized protein;ehd3;ortholog	EH DOMAIN-CONTAINING PROTEIN 3 (PTHR11216:SF88)	G-protein modulator(PC00095);calcium-binding protein(PC00022);membrane traffic protein(PC00060)	Danio rerio	calcium ion binding(GO:0005488);protein binding(GO:0005509);small GTPase regulator activity(GO:0005515)	endocytosis(GO:0051179);intracellular protein transport(GO:0006810);neurotransmitter secretion(GO:0016192);synaptic transmission(GO:0006897)
DANRE|ZFIN=ZDB-GENE-030131-3286|UniProtKB=F6NK88	zfyve26	Uncharacterized protein;zfyve26;ortholog	ZINC FINGER FYVE DOMAIN-CONTAINING PROTEIN 26 (PTHR22835:SF402)		Danio rerio
DANRE|ZFIN=ZDB-GENE-030131-3085|UniProtKB=F1Q8P7	eif2s2	Uncharacterized protein;eif2s2;ortholog	EUKARYOTIC TRANSLATION INITIATION FACTOR 2 SUBUNIT 2 (PTHR23001:SF13)	translation initiation factor(PC00171)	Danio rerio	translation initiation factor activity(GO:0045182)
DANRE|ZFIN=ZDB-GENE-050320-20|UniProtKB=F6NP87	ndufa9a	Uncharacterized protein;ndufa9a;ortholog	NADH DEHYDROGENASE [UBIQUINONE] 1 ALPHA SUBCOMPLEX SUBUNIT 9, MITOCHONDRIAL (PTHR12126:SF9)	dehydrogenase(PC00176);reductase(PC00092)	Danio rerio	oxidoreductase activity(GO:0003824)	biosynthetic process(GO:0008152);coenzyme metabolic process(GO:0009058)
DANRE|ZFIN=ZDB-GENE-031006-9|UniProtKB=Q7ZWC2	mgll	Monoglyceride lipase;mgll;ortholog	MONOGLYCERIDE LIPASE (PTHR11614:SF119)	phospholipase(PC00121)	Danio rerio	lipase activity(GO:0003824)	lipid metabolic process(GO:0008152)
DANRE|ZFIN=ZDB-GENE-030826-14|UniProtKB=F1QW82	nucb2a	Uncharacterized protein;nucb2a;ortholog	NUCLEOBINDIN-2 (PTHR19237:SF26)	annexin(PC00060);calmodulin(PC00050);nucleic acid binding(PC00131)	Danio rerio	calcium ion binding(GO:0005488);calcium-dependent phospholipid binding(GO:0005509);calmodulin binding(GO:0005544);nucleic acid binding(GO:0005515)	cellular calcium ion homeostasis(GO:0065007)
DANRE|ZFIN=ZDB-GENE-040718-144|UniProtKB=Q6DHE8	rhoad	Ras homolog gene family, member Ad;rhoad;ortholog	RHO-RELATED GTP-BINDING PROTEIN RHOC (PTHR24072:SF198)	small GTPase(PC00095)	Danio rerio	GTPase activity(GO:0003824);protein binding(GO:0016787)	G-protein coupled receptor signaling pathway(GO:0009987);intracellular protein transport(GO:0007154);intracellular signal transduction(GO:0007165);receptor-mediated endocytosis(GO:0007166)		Ras Pathway->Rho;;Axon guidance mediated by Slit/Robo->Ras homologue gene family, member A;;Cytoskeletal regulation by Rho GTPase->Ras homologue gene family;;Integrin signalling pathway->Rho;;Angiogenesis->Rho guanosine triphosphatase;;Axon guidance mediated by semaphorins->Ras homologue gene family, member A;;Angiotensin II-stimulated signaling through G proteins and beta-arrestin->RhoA GTPase;;…
DANRE|ZFIN=ZDB-GENE-090313-168|UniProtKB=F6NJS7	sorbs1	Uncharacterized protein;sorbs1;ortholog	SORBIN AND SH3 DOMAIN-CONTAINING PROTEIN 1 (PTHR10663:SF292)	actin family cytoskeletal protein(PC00085);guanyl-nucleotide exchange factor(PC00041)	Danio rerio
DANRE|ZFIN=ZDB-GENE-050506-61|UniProtKB=B3DI32	vcla	Uncharacterized protein;vcla;ortholog	SUBFAMILY NOT NAMED (PTHR18914:SF29)	cell adhesion molecule(PC00069);non-motor actin binding protein(PC00085)	Danio rerio	actin binding(GO:0005488);structural constituent of cytoskeleton(GO:0005515)	cell adhesion(GO:0022610);cellular component morphogenesis(GO:0007155);signal transduction(GO:0071840)	intracellular(GO:0044464)
DANRE|ZFIN=ZDB-GENE-050308-1|UniProtKB=Q6P3L1	pabpc1b	Polyadenylate-binding protein;pabpc1b;ortholog	POLYADENYLATE-BINDING PROTEIN 1-RELATED (PTHR24012:SF589)		Danio rerio
DANRE|ZFIN=ZDB-GENE-080424-3|UniProtKB=F1R6V5	mmrn2a	Uncharacterized protein (Fragment);mmrn2a;ortholog	MULTIMERIN-2 (PTHR15427:SF9)	extracellular matrix glycoprotein(PC00102)	Danio rerio		cellular process(GO:0009987)	extracellular region(GO:0005576)
DANRE|ZFIN=ZDB-GENE-030131-8626|UniProtKB=P62247	rps8	40S ribosomal protein S8;rps8;ortholog	40S RIBOSOMAL PROTEIN S8 (PTHR10394:SF7)		Danio rerio	structural constituent of ribosome(GO:0005198)	biosynthetic process(GO:0008152);cellular component biogenesis(GO:0009058);nitrogen compound metabolic process(GO:0071840);rRNA metabolic process(GO:0044085);translation(GO:0009987)	cytosol(GO:0044464);organelle(GO:0005622);ribosome(GO:0005737)
DANRE|ZFIN=ZDB-GENE-040625-35|UniProtKB=Q6IQL9	CH211-260D9.2-001	Novel actin protein;CH211-260D9.2-001;ortholog	ACTIN, ALPHA CARDIAC MUSCLE 1 (PTHR11937:SF335)	actin and actin related protein(PC00085)	Danio rerio	structural constituent of cytoskeleton(GO:0005198)	cellular component morphogenesis(GO:0071840);cytokinesis(GO:0016043);endocytosis(GO:0032989);exocytosis(GO:0009987);intracellular protein transport(GO:0000910);mitosis(GO:0051179)	actin cytoskeleton(GO:0043226);intracellular(GO:0005856)	Inflammation mediated by chemokine and cytokine signaling pathway->F-actin;;Nicotinic acetylcholine receptor signaling pathway->Actin;;Cytoskeletal regulation by Rho GTPase->Actin;;Cadherin signaling pathway->Filamentous F-actin;;Huntington disease->Actin;;Wnt signaling pathway->NFAT Target Genes;;Alzheimer disease-presenilin pathway->actin;;Integrin signalling pathway->Actin;;;;;;;;;
DANRE|ZFIN=ZDB-GENE-040715-3|UniProtKB=F1Q932	cttn	Uncharacterized protein;cttn;ortholog	SRC SUBSTRATE CORTACTIN (PTHR10829:SF37)	basic helix-loop-helix transcription factor(PC00218);non-motor actin binding protein(PC00055)	Danio rerio	actin binding(GO:0005488);sequence-specific DNA binding transcription factor activity(GO:0005515);structural constituent of cytoskeleton(GO:0008092)	cellular component morphogenesis(GO:0071840);cellular process(GO:0016043);nucleobase-containing compound metabolic process(GO:0032989)	actin cytoskeleton(GO:0043226);intracellular(GO:0005856)
DANRE|ZFIN=ZDB-GENE-041001-150|UniProtKB=Q5U3N7	churc1	Protein Churchill;churc1;ortholog	PROTEIN CHURCHILL (PTHR31931:SF3)		Danio rerio
DANRE|ZFIN=ZDB-GENE-060331-105|UniProtKB=Q24JV1	rpl32	Uncharacterized protein;rpl32;ortholog	60S RIBOSOMAL PROTEIN L32 (PTHR23413:SF16)	ribosomal protein(PC00171)	Danio rerio			cytosol(GO:0044464);organelle(GO:0005622);ribosome(GO:0005737)
DANRE|ZFIN=ZDB-GENE-030131-3902|UniProtKB=Q6IQ97	rbm4	RNA-binding protein 4.1;rbm4.1;ortholog	RNA-BINDING PROTEIN 4.1 (PTHR24012:SF523)		Danio rerio
DANRE|ZFIN=ZDB-GENE-040801-155|UniProtKB=B0UXN4	fnbp1l	Uncharacterized protein;fnbp1l;ortholog	FORMIN-BINDING PROTEIN 1-LIKE (PTHR10663:SF277)	cytoskeletal protein(PC00085);guanyl-nucleotide exchange factor(PC00095);signaling molecule(PC00022)	Danio rerio
DANRE|ZFIN=ZDB-GENE-030131-4195|UniProtKB=Q803M4	zgc:55512	Uncharacterized protein;zgc:55512;ortholog	UBIQUITIN-CONJUGATING ENZYME E2 A (PTHR24067:SF214)		Danio rerio	protein binding(GO:0005488)	DNA repair(GO:0008152);catabolic process(GO:0044238);cellular protein modification process(GO:0006139);chromatin organization(GO:0006259);proteolysis(GO:0006281);response to stress(GO:0009056)	cytoplasm(GO:0044464)	Ubiquitin proteasome pathway->Ubiquitin-conjugating enzyme E2;;
DANRE|ZFIN=ZDB-GENE-030131-7276|UniProtKB=E7FFB1	akap9	Uncharacterized protein;akap9;ortholog	COILED-COIL DOMAIN-CONTAINING PROTEIN 157 (PTHR43696:SF3)	chromatin/chromatin-binding protein(PC00171);hydrolase(PC00009)	Danio rerio	chromatin binding(GO:0005488);hydrolase activity(GO:0003682);nucleic acid binding(GO:0003824)	DNA repair(GO:0008152);DNA replication(GO:0044238);cell cycle(GO:0006139)
DANRE|ZFIN=ZDB-GENE-050208-20|UniProtKB=F1QB47	eif5b	Uncharacterized protein;eif5b;ortholog	EUKARYOTIC TRANSLATION INITIATION FACTOR 5B (PTHR43381:SF1)	G-protein(PC00095);hydrolase(PC00020);translation elongation factor(PC00121);translation initiation factor(PC00171)	Danio rerio	GTPase activity(GO:0003824);pyrophosphatase activity(GO:0016787)	biosynthetic process(GO:0008152);catabolic process(GO:0009058);nitrogen compound metabolic process(GO:0009056);nucleobase-containing compound metabolic process(GO:0009987);translation(GO:0006807)	intracellular(GO:0044464)
DANRE|ZFIN=ZDB-GENE-030131-533|UniProtKB=Q6PBV6	nhp2	H/ACA ribonucleoprotein complex subunit 2-like protein;nhp2;ortholog	H/ACA RIBONUCLEOPROTEIN COMPLEX SUBUNIT 2 (PTHR23105:SF78)	ribosomal protein(PC00171)	Danio rerio	nucleic acid binding(GO:0005488);structural constituent of ribosome(GO:0003676)	rRNA metabolic process(GO:0008152);translation(GO:0044238)
DANRE|ZFIN=ZDB-GENE-990415-88|UniProtKB=P79735	ran	GTP-binding nuclear protein Ran;ran;ortholog	GTP-BINDING NUCLEAR PROTEIN RAN (PTHR24071:SF14)	small GTPase(PC00095)	Danio rerio	GTPase activity(GO:0003824);pyrophosphatase activity(GO:0016787)	RNA localization(GO:0051179);catabolic process(GO:0006403);cellular component biogenesis(GO:0008152);nitrogen compound metabolic process(GO:0009056);nuclear transport(GO:0071840);nucleobase-containing compound metabolic process(GO:0044085);nucleobase-containing compound transport(GO:0009987);phosphate-containing compound metabolic process(GO:0006807);protein targeting(GO:0006810)	cytoplasm(GO:0044464);nucleus(GO:0005622)
DANRE|ZFIN=ZDB-GENE-120906-1|UniProtKB=F1Q860	limd2	Uncharacterized protein (Fragment);limd2;ortholog	LIM DOMAIN-CONTAINING PROTEIN 2 (PTHR24211:SF26)	actin family cytoskeletal protein(PC00085);structural protein(PC00041)	Danio rerio
DANRE|ZFIN=ZDB-GENE-030131-8325|UniProtKB=Q6PFT7	cotl1	Coactosin-like 1;cotl1;ortholog	COACTOSIN-LIKE PROTEIN (PTHR10829:SF41)	non-motor actin binding protein(PC00085)	Danio rerio	actin binding(GO:0005488);structural constituent of cytoskeleton(GO:0005515)	cellular component organization(GO:0071840);cellular process(GO:0016043)	actin cytoskeleton(GO:0043226);intracellular(GO:0005856)
DANRE|ZFIN=ZDB-GENE-031002-24|UniProtKB=Q6ZM50	capza1b	Si:dkey-16k6.1;capza1b;ortholog	CAPPING PROTEIN (ACTIN FILAMENT) MUSCLE Z-LINE, ALPHA 1-RELATED (PTHR10653:SF10)	non-motor actin binding protein(PC00085)	Danio rerio	actin binding(GO:0005488);structural constituent of cytoskeleton(GO:0005515)	cellular component organization(GO:0071840);cellular process(GO:0016043)	actin cytoskeleton(GO:0043226);intracellular(GO:0005856)
DANRE|ZFIN=ZDB-GENE-991207-22|UniProtKB=F1QTT3	jupa	Uncharacterized protein;jupa;ortholog	JUNCTION PLAKOGLOBIN (PTHR23315:SF219)	cell adhesion molecule(PC00069);cytoskeletal protein(PC00085);signaling molecule(PC00207);storage protein(PC00210)	Danio rerio	protein binding(GO:0005488)		cytoplasm(GO:0044464);plasma membrane(GO:0005622);protein complex(GO:0005737)	Alzheimer disease-presenilin pathway->gamma-catenin;;
DANRE|ZFIN=ZDB-GENE-040621-2|UniProtKB=B0V210	vangl1	Uncharacterized protein;vangl1;ortholog	VANG-LIKE PROTEIN 1 (PTHR20886:SF14)		Danio rerio
DANRE|ZFIN=ZDB-GENE-030131-8680|UniProtKB=Q6PBI3	cops7a	Cops7a protein (Fragment);cops7a;ortholog	COP9 SIGNALOSOME COMPLEX SUBUNIT 7 (PTHR15350:SF11)		Danio rerio		cellular process(GO:0009987);cellular protein modification process(GO:0008152)	intracellular(GO:0044464);nucleus(GO:0005622);protein complex(GO:0043226)
DANRE|ZFIN=ZDB-GENE-000831-4|UniProtKB=F1Q520	dnajc3b	Uncharacterized protein;dnajc3b;ortholog	SUBFAMILY NOT NAMED (PTHR43096:SF12)		Danio rerio		system process(GO:0032501)
DANRE|ZFIN=ZDB-GENE-030131-139|UniProtKB=Q7ZUW5	rab5aa	RAB5A, member RAS oncogene family;rab5aa;ortholog	RAS-RELATED PROTEIN RAB-5A (PTHR24073:SF736)		Danio rerio		cellular component biogenesis(GO:0071840);cellular component organization(GO:0044085);cellular process(GO:0016043);endocytosis(GO:0009987);regulation of biological process(GO:0051179)	cytoplasm(GO:0044464);cytoplasmic membrane-bounded vesicle(GO:0005622);endosome(GO:0005737);plasma membrane(GO:0043226)
DANRE|ZFIN=ZDB-GENE-990415-171|UniProtKB=Q90275	cdh2	Cadherin-2;cdh2;ortholog	CADHERIN-2 (PTHR24027:SF365)	cadherin(PC00069)	Danio rerio	binding(GO:0005488)	cellular process(GO:0009987);heart development(GO:0032502);muscle organ development(GO:0048731);nervous system development(GO:0007507);sensory perception of sound(GO:0007498);visual perception(GO:0007517)		Wnt signaling pathway->Cadherin;;Cadherin signaling pathway->Cadherin;;;
DANRE|ZFIN=ZDB-GENE-010724-15|UniProtKB=Q6P5M3	rps9	Ribosomal protein S9;rps9;ortholog	40S RIBOSOMAL PROTEIN S9 (PTHR11831:SF16)	ribosomal protein(PC00171)	Danio rerio	RNA binding(GO:0005488);structural constituent of ribosome(GO:0003676)	biosynthetic process(GO:0008152);regulation of translation(GO:0009058)	cytoplasm(GO:0044464);organelle(GO:0005622);ribosome(GO:0005737)
DANRE|ZFIN=ZDB-GENE-070308-2|UniProtKB=F1Q9A0	sorbs2a	Uncharacterized protein (Fragment);sorbs2a;ortholog	SORBIN AND SH3 DOMAIN-CONTAINING PROTEIN 2 (PTHR10663:SF266)	actin family cytoskeletal protein(PC00085);guanyl-nucleotide exchange factor(PC00041)	Danio rerio
DANRE|ZFIN=ZDB-GENE-110208-9|UniProtKB=E7EYR9	ctnnd1	Uncharacterized protein;ctnnd1;ortholog	CATENIN DELTA-1 (PTHR10372:SF34)	intermediate filament binding protein(PC00085)	Danio rerio	intermediate filament binding(GO:0005488);structural constituent of cytoskeleton(GO:0005515)	cell adhesion(GO:0022610);signal transduction(GO:0007155)	cell junction(GO:0030054);intracellular(GO:0044464)	Cadherin signaling pathway->Delta-catenin;;
DANRE|ZFIN=ZDB-GENE-030131-6269|UniProtKB=F1Q8U2	ubqln4	Uncharacterized protein;ubqln4;ortholog	LD38919P (PTHR10677:SF34)		Danio rerio		proteolysis(GO:0008152)
DANRE|ZFIN=ZDB-GENE-040426-1778|UniProtKB=Q5TZD2	prdx6	Uncharacterized protein;prdx6;ortholog	PEROXIREDOXIN-6 (PTHR43503:SF1)	peroxidase(PC00176)	Danio rerio	oxidoreductase activity(GO:0003824);peroxidase activity(GO:0016491)
DANRE|ZFIN=ZDB-GENE-050522-133|UniProtKB=Q4VBU7	cox5aa	Cox5aa protein;cox5aa;ortholog	CYTOCHROME C OXIDASE SUBUNIT 5A, MITOCHONDRIAL (PTHR14200:SF14)	oxidase(PC00176)	Danio rerio	cation transmembrane transporter activity(GO:0005215);hydrogen ion transmembrane transporter activity(GO:0022857);oxidoreductase activity(GO:0008324)	biosynthetic process(GO:0008152);nitrogen compound metabolic process(GO:0009058);nucleobase-containing compound metabolic process(GO:0009987);oxidative phosphorylation(GO:0006807);respiratory electron transport chain(GO:0044238)	cytoplasm(GO:0044464);mitochondrial inner membrane(GO:0005622);protein complex(GO:0005737)
DANRE|ZFIN=ZDB-GENE-040718-165|UniProtKB=Q5TZ27	syt1a	Uncharacterized protein;syt1a;ortholog	SYNAPTOTAGMIN-1 (PTHR10024:SF283)	membrane trafficking regulatory protein(PC00150)	Danio rerio	calcium ion binding(GO:0005488);calcium-dependent phospholipid binding(GO:0005509);lipid binding(GO:0005544);protein binding(GO:0008289)	endocytosis(GO:0051179);organelle organization(GO:0006810);regulation of biological process(GO:0016192);synaptic transmission(GO:0006897);synaptic vesicle exocytosis(GO:0071840)	cytoplasm(GO:0044464);cytoplasmic membrane-bounded vesicle(GO:0005622);plasma membrane(GO:0005737);synapse(GO:0043226)	Synaptic vesicle trafficking->Synaptotagmin;;
DANRE|ZFIN=ZDB-GENE-130424-1|UniProtKB=F1QYA8	unc93b1	Unc-93-like protein B1;unc93b1;ortholog	PROTEIN UNC-93 HOMOLOG B1 (PTHR19444:SF45)	membrane-bound signaling molecule(PC00207)	Danio rerio	receptor binding(GO:0005488)	muscle contraction(GO:0032501)
DANRE|ZFIN=ZDB-GENE-000210-25|UniProtKB=Q6NW56	khdrbs1a	KH domain containing, RNA binding, signal transduction associated 1;khdrbs1a;ortholog	KH DOMAIN CONTAINING, RNA BINDING, SIGNAL TRANSDUCTION ASSOCIATED 1 (PTHR11208:SF70)	mRNA splicing factor(PC00171);transcription cofactor(PC00031)	Danio rerio	catalytic activity(GO:0003824);mRNA binding(GO:0005488);sequence-specific DNA binding transcription factor activity(GO:0003676);transcription cofactor activity(GO:0003723)	RNA splicing, via transesterification reactions(GO:0008152);mRNA splicing, via spliceosome(GO:0044238);spermatogenesis(GO:0006139)
DANRE|ZFIN=ZDB-GENE-030131-3141|UniProtKB=Q6PC13	phb2a	Prohibitin 2;phb2a;ortholog	PROHIBITIN-2 (PTHR23222:SF6)		Danio rerio		DNA replication(GO:0008152);cell cycle(GO:0044238)
DANRE|ZFIN=ZDB-GENE-030131-6151|UniProtKB=Q6P5M5	DKEY-238C7.11	Novel protein similar to vertebrate ADP-ribosylation factor 4 (ARF4) (Zgc:77650);DKEY-238C7.11;ortholog	ADP-RIBOSYLATION FACTOR 5-RELATED (PTHR11711:SF228)	small GTPase(PC00095)	Danio rerio	GTPase activity(GO:0003824);protein binding(GO:0016787)	cellular process(GO:0009987);intracellular protein transport(GO:0051179);vesicle-mediated transport(GO:0006810)		Integrin signalling pathway->ADP ribosylation factor 1;;Huntington disease->ADP-ribosylation factor;;;
DANRE|ZFIN=ZDB-GENE-040426-1007|UniProtKB=Q6NV33	idh3a	Isocitrate dehydrogenase [NAD] subunit, mitochondrial;idh3a;ortholog	ISOCITRATE DEHYDROGENASE [NAD] SUBUNIT ALPHA, MITOCHONDRIAL (PTHR11835:SF58)	dehydrogenase(PC00176)	Danio rerio	oxidoreductase activity(GO:0003824)	carbohydrate metabolic process(GO:0008152);tricarboxylic acid cycle(GO:0044238)		Leucine biosynthesis->3-Isopropylmalate dehydrogenase;;
DANRE|ZFIN=ZDB-GENE-061201-8|UniProtKB=F1RDJ4	sh3glb2a	Uncharacterized protein;sh3glb2a;ortholog	ENDOPHILIN-B2 (PTHR10663:SF305)	guanyl-nucleotide exchange factor(PC00095)	Danio rerio
DANRE|ZFIN=ZDB-GENE-040426-1710|UniProtKB=Q6PBY3	edf1	Endothelial differentiation-related factor 1 homolog;edf1;ortholog	ENDOTHELIAL DIFFERENTIATION-RELATED FACTOR 1 (PTHR10245:SF69)	nucleic acid binding(PC00171);transcription cofactor(PC00218)	Danio rerio	sequence-specific DNA binding transcription factor activity(GO:0005488);transcription cofactor activity(GO:0003676)	regulation of transcription from RNA polymerase II promoter(GO:0008152)
DANRE|ZFIN=ZDB-GENE-030616-156|UniProtKB=Q90X41	sf3a1	Novel protein similar to human splicing factor 3a, subunit 1, 120kD (SF3A1);sf3a1;ortholog	SPLICING FACTOR 3A SUBUNIT 1 (PTHR15316:SF7)	mRNA splicing factor(PC00171)	Danio rerio	RNA binding(GO:0005488)	RNA splicing, via transesterification reactions(GO:0008152);cellular component biogenesis(GO:0044238);cellular component organization(GO:0006139);mRNA splicing, via spliceosome(GO:0016070);nitrogen compound metabolic process(GO:0000375)	intracellular(GO:0044464);nucleus(GO:0005622);protein complex(GO:0043226);ribonucleoprotein complex(GO:0005634)
DANRE|ZFIN=ZDB-GENE-060526-282|UniProtKB=E7F2X0	clip1a	Uncharacterized protein;clip1a;ortholog	CAP-GLY DOMAIN-CONTAINING LINKER PROTEIN 1 (PTHR18916:SF56)	chaperone(PC00072);non-motor microtubule binding protein(PC00085)	Danio rerio	microtubule binding(GO:0005488);structural constituent of cytoskeleton(GO:0005515)	anatomical structure morphogenesis(GO:0032502);cell cycle(GO:0009653);cellular component organization(GO:0009987);intracellular protein transport(GO:0007049);protein folding(GO:0071840);vesicle-mediated transport(GO:0016043)	intracellular(GO:0044464);microtubule(GO:0005622)
DANRE|ZFIN=ZDB-GENE-000906-2|UniProtKB=Q6IQI7	hspe1	Heat shock 10 protein 1 (Chaperonin 10);hspe1;ortholog	10 KDA HEAT SHOCK PROTEIN, MITOCHONDRIAL (PTHR10772:SF21)	chaperonin(PC00072)	Danio rerio		protein metabolic process(GO:0008152)
DANRE|ZFIN=ZDB-GENE-021016-2|UniProtKB=Q90YL4	sec61b	Protein transport protein Sec61 subunit alpha-like 2;sec61al2;ortholog	PROTEIN TRANSPORT PROTEIN SEC61 SUBUNIT ALPHA-LIKE 1-RELATED (PTHR10906:SF14)	membrane traffic protein(PC00150);transporter(PC00227)	Danio rerio	transmembrane transporter activity(GO:0005215)	intracellular protein transport(GO:0051179)
DANRE|ZFIN=ZDB-GENE-040426-876|UniProtKB=Q7ZU96	cct8	Cct8 protein;cct8;ortholog	CCT8 PROTEIN (PTHR11353:SF162)	chaperonin(PC00072)	Danio rerio		protein complex assembly(GO:0071840);protein folding(GO:0044085)
DANRE|ZFIN=ZDB-GENE-040927-9|UniProtKB=F1R3A6	fkbp1ab	Peptidyl-prolyl cis-trans isomerase;fkbp1ab;ortholog	PEPTIDYL-PROLYL CIS-TRANS ISOMERASE-RELATED (PTHR10516:SF338)	calcium-binding protein(PC00060);chaperone(PC00072);isomerase(PC00135)	Danio rerio	binding(GO:0005488);isomerase activity(GO:0003824)	cellular process(GO:0009987);cellular protein modification process(GO:0008152);protein folding(GO:0044238)	cytoplasm(GO:0044464)	TGF-beta signaling pathway->FK506 binding protein 12KDa;;
DANRE|ZFIN=ZDB-GENE-050208-324|UniProtKB=F6PAZ7	lrrfip1b	Uncharacterized protein;lrrfip1b;ortholog	LEUCINE-RICH REPEAT FLIGHTLESS-INTERACTING PROTEIN 1 (PTHR19212:SF7)	RNA binding protein(PC00171);transcription cofactor(PC00031)	Danio rerio	RNA binding(GO:0005488);sequence-specific DNA binding transcription factor activity(GO:0003676);transcription cofactor activity(GO:0003723)	transcription from RNA polymerase II promoter(GO:0008152)
DANRE|ZFIN=ZDB-GENE-030131-8369|UniProtKB=Q803Q7	aldoaa	Fructose-bisphosphate aldolase;aldoaa;ortholog	FRUCTOSE-BISPHOSPHATE ALDOLASE A (PTHR11627:SF34)		Danio rerio				Glycolysis->Aldolase;;Fructose galactose metabolism->Fructose bisphosphate aldolase;;;
DANRE|ZFIN=ZDB-GENE-040912-152|UniProtKB=F1Q5D5	hars	Uncharacterized protein;hars;ortholog	HISTIDYL-TRNA SYNTHETASE, ISOFORM D (PTHR11476:SF11)	RNA binding protein(PC00171);aminoacyl-tRNA synthetase(PC00031)	Danio rerio	aminoacyl-tRNA ligase activity(GO:0003824)	biosynthetic process(GO:0008152);cellular amino acid metabolic process(GO:0009058);tRNA aminoacylation for protein translation(GO:0044238);tRNA metabolic process(GO:0006520)	cytoplasm(GO:0044464)
DANRE|ZFIN=ZDB-GENE-030131-179|UniProtKB=Q7ZVT1	ist1	Uncharacterized protein;ist1;ortholog	IST1 HOMOLOG (PTHR12161:SF29)		Danio rerio
DANRE|ZFIN=ZDB-GENE-020326-1|UniProtKB=Q7SXN6	psma6a	Proteasome subunit alpha type;psma6a;ortholog	PROTEASOME SUBUNIT ALPHA TYPE-6 (PTHR11599:SF98)		Danio rerio				Parkinson disease->20S proteasome;;
DANRE|ZFIN=ZDB-GENE-040426-809|UniProtKB=F1QBQ8	slmapb	Uncharacterized protein;slmapb;ortholog	SUBFAMILY NOT NAMED (PTHR15715:SF35)	chaperone(PC00072)	Danio rerio
DANRE|ZFIN=ZDB-GENE-040426-1629|UniProtKB=Q7SXF2	ubl5	Ubiquitin-like protein 5;ubl5;ortholog	UBIQUITIN-LIKE PROTEIN 5 (PTHR13042:SF3)		Danio rerio		RNA splicing, via transesterification reactions(GO:0008152);mRNA splicing, via spliceosome(GO:0044238);nitrogen compound metabolic process(GO:0006139)	cytoplasm(GO:0044464);nucleus(GO:0005622)
DANRE|ZFIN=ZDB-GENE-030131-1390|UniProtKB=F8W4M7	aco2	Uncharacterized protein (Fragment);aco2;ortholog	ACONITATE HYDRATASE, MITOCHONDRIAL (PTHR43160:SF2)	dehydratase(PC00144);hydratase(PC00091)	Danio rerio	hydro-lyase activity(GO:0003824)	carbohydrate metabolic process(GO:0008152);cellular amino acid biosynthetic process(GO:0044238);tricarboxylic acid cycle(GO:0005975)		TCA cycle->Aconitase;;
DANRE|ZFIN=ZDB-GENE-040625-157|UniProtKB=Q6TGW5	ostf1	Osteoclast-stimulating factor 1;ostf1;ortholog	OSTEOCLAST-STIMULATING FACTOR 1 (PTHR24155:SF11)		Danio rerio
DANRE|ZFIN=ZDB-GENE-050522-497|UniProtKB=F1QGK2	txndc12	Uncharacterized protein (Fragment);txndc12;ortholog	THIOREDOXIN DOMAIN-CONTAINING PROTEIN 12 (PTHR15337:SF17)	reductase(PC00176);surfactant(PC00198)	Danio rerio	oxidoreductase activity(GO:0003824)	regulation of liquid surface tension(GO:0065007);sulfur compound metabolic process(GO:0042592)
DANRE|ZFIN=ZDB-GENE-041010-33|UniProtKB=B8JIS1	atp5f1	Uncharacterized protein;atp5f1;ortholog	ATP SYNTHASE F(0) COMPLEX SUBUNIT B1, MITOCHONDRIAL (PTHR12733:SF5)		Danio rerio
DANRE|ZFIN=ZDB-GENE-030131-2145|UniProtKB=F1R9P5	flna	Uncharacterized protein (Fragment);flna;ortholog	FILAMIN-A (PTHR11915:SF348)	non-motor actin binding protein(PC00085)	Danio rerio	actin binding(GO:0005488);structural constituent of cytoskeleton(GO:0005515)	cellular component morphogenesis(GO:0071840);cellular process(GO:0016043)	intracellular(GO:0044464)	Integrin signalling pathway->Filamin;;Nicotine pharmacodynamics pathway->Filamin A;;Dopamine receptor mediated signaling pathway->filamin A;;;;
DANRE|ZFIN=ZDB-GENE-030131-5541|UniProtKB=Q7ZYX7	psmd7	Proteasome (Prosome, macropain) 26S subunit, non-ATPase, 7 (Mov34 homolog);psmd7;ortholog	26S PROTEASOME NON-ATPASE REGULATORY SUBUNIT 7 (PTHR10540:SF13)		Danio rerio		catabolic process(GO:0008152);proteolysis(GO:0009056)	intracellular(GO:0044464);protein complex(GO:0005622)	Ubiquitin proteasome pathway->26S proteasome;;Cell cycle->Proteasome;;;
DANRE|ZFIN=ZDB-GENE-041011-2|UniProtKB=Q66IB0	lin7c	Lin-7 homolog C (C. elegans);lin7c;ortholog	PROTEIN LIN-7 HOMOLOG C (PTHR14063:SF8)	cell adhesion molecule(PC00069);cell junction protein(PC00070)	Danio rerio	protein binding(GO:0005488)	asymmetric protein localization(GO:0051179);exocytosis(GO:0008104);neurotransmitter secretion(GO:0008105);synaptic transmission(GO:0065007)	cell junction(GO:0030054);plasma membrane(GO:0016020);protein complex(GO:0005886)
DANRE|ZFIN=ZDB-GENE-040426-1670|UniProtKB=Q6P0V6	rpl8	60S ribosomal protein L8;rpl8;ortholog	60S RIBOSOMAL PROTEIN L8 (PTHR13691:SF28)	ribosomal protein(PC00171)	Danio rerio	structural constituent of ribosome(GO:0005198)	biosynthetic process(GO:0008152);translation(GO:0009058)	cytosol(GO:0044464);organelle(GO:0005622);ribosome(GO:0005737)
DANRE|ZFIN=ZDB-GENE-040426-1474|UniProtKB=Q6PHF0	chmp1a	Charged multivesicular body protein 1a;chmp1a;ortholog	CHARGED MULTIVESICULAR BODY PROTEIN 1A (PTHR10476:SF31)	membrane traffic protein(PC00150)	Danio rerio		intracellular protein transport(GO:0051179);vesicle-mediated transport(GO:0006810)
DANRE|ZFIN=ZDB-GENE-040219-12|UniProtKB=F1RET5	tlr8b	Uncharacterized protein;tlr8b;ortholog	GP150, ISOFORM D (PTHR24365:SF408)	extracellular matrix protein(PC00102);receptor(PC00197)	Danio rerio	receptor activity(GO:0004872)	cellular process(GO:0009987);sensory perception(GO:0032501);visual perception(GO:0044707)	extracellular region(GO:0005576)
DANRE|ZFIN=ZDB-GENE-050419-52|UniProtKB=U3JA65	mllt4a	Uncharacterized protein (Fragment);mllt4a;ortholog	AFADIN (PTHR10398:SF2)		Danio rerio				Alzheimer disease-presenilin pathway->Afadin;;
DANRE|ZFIN=ZDB-GENE-040426-1279|UniProtKB=Q7T3H1	dctn2	Dynactin subunit 2;dctn2;ortholog	DYNACTIN SUBUNIT 2 (PTHR15346:SF1)	microtubule binding motor protein(PC00085)	Danio rerio		cell cycle(GO:0009987);cytoskeleton organization(GO:0007049)	actin cytoskeleton(GO:0043226);cytoplasm(GO:0005856);protein complex(GO:0015629)
DANRE|ZFIN=ZDB-GENE-030911-2|UniProtKB=B8JIS8	gstm	Uncharacterized protein;gstm;ortholog	GST-40 (PTHR11571:SF169)		Danio rerio
DANRE|ZFIN=ZDB-GENE-040426-2686|UniProtKB=A8KBS0	rab41	Uncharacterized protein;rab41;ortholog	RAS-RELATED PROTEIN RAB-6B (PTHR24073:SF783)		Danio rerio		cellular process(GO:0009987);vesicle-mediated transport(GO:0051179)	Golgi apparatus(GO:0043226);cytoplasm(GO:0005794)
DANRE|ZFIN=ZDB-GENE-040426-2117|UniProtKB=Q7SXA1	rpl26	Ribosomal protein L26;rpl26;ortholog	RIBOSOMAL PROTEIN L26 (PTHR11143:SF12)	ribosomal protein(PC00171)	Danio rerio	structural constituent of ribosome(GO:0005198)	biosynthetic process(GO:0008152);cellular component biogenesis(GO:0009058);translation(GO:0071840)	cytosol(GO:0044464);organelle(GO:0005622);ribosome(GO:0005737)
DANRE|ZFIN=ZDB-GENE-030131-1319|UniProtKB=E9QJN5	eif1axb	Uncharacterized protein;eif1axb;ortholog	EUKARYOTIC TRANSLATION INITIATION FACTOR 1A-RELATED (PTHR21668:SF8)	translation initiation factor(PC00171)	Danio rerio	translation initiation factor activity(GO:0045182)
DANRE|ZFIN=ZDB-GENE-070209-271|UniProtKB=X1WGA9	syne3	Uncharacterized protein;syne3;ortholog	NESPRIN-3 (PTHR11915:SF338)	non-motor actin binding protein(PC00085)	Danio rerio	actin binding(GO:0005488);structural constituent of cytoskeleton(GO:0005515)	cellular component morphogenesis(GO:0071840);cellular component movement(GO:0016043)	actin cytoskeleton(GO:0043226);intracellular(GO:0005856)
DANRE|ZFIN=ZDB-GENE-060119-1|UniProtKB=E7F7D6	lama2	Uncharacterized protein;lama2;ortholog			Danio rerio
DANRE|ZFIN=ZDB-GENE-030131-6654|UniProtKB=F8W2M8	tpp1	Uncharacterized protein;tpp1;ortholog	TRIPEPTIDYL-PEPTIDASE 1 (PTHR14218:SF29)	serine protease(PC00121)	Danio rerio	serine-type peptidase activity(GO:0003824)	proteolysis(GO:0008152)
DANRE|ZFIN=ZDB-GENE-011212-3|UniProtKB=F1QAM8	vim	Uncharacterized protein;vim;ortholog	VIMENTIN (PTHR23239:SF258)	intermediate filament(PC00085);structural protein(PC00129)	Danio rerio	structural constituent of cytoskeleton(GO:0005198)	cellular component morphogenesis(GO:0071840);cellular process(GO:0016043)	intermediate filament cytoskeleton(GO:0043226);intracellular(GO:0005856)
DANRE|ZFIN=ZDB-GENE-060512-104|UniProtKB=F1QLS7	ppcs	Uncharacterized protein;ppcs;ortholog	PHOSPHOPANTOTHENATE--CYSTEINE LIGASE (PTHR12290:SF26)	ligase(PC00142)	Danio rerio	ligase activity(GO:0003824)			Coenzyme A biosynthesis->Phosphopantothenate cysteine ligase;;
DANRE|ZFIN=ZDB-GENE-040718-393|UniProtKB=Q6DG22	ada	Adenosine deaminase;ada;ortholog	ADENOSINE DEAMINASE (PTHR11409:SF46)	deaminase(PC00121)	Danio rerio	deaminase activity(GO:0003824);hydrolase activity(GO:0019239)	biosynthetic process(GO:0008152);catabolic process(GO:0009058);nitrogen compound metabolic process(GO:0009056);purine nucleobase metabolic process(GO:0009987)		Adenine and hypoxanthine salvage pathway->Adenosine deaminase;;Adenine and hypoxanthine salvage pathway->Deoxyadenosine deaminase;;;
DANRE|ZFIN=ZDB-GENE-031201-4|UniProtKB=E7FAD4	pkma	Pyruvate kinase;pkma;ortholog	PYRUVATE KINASE PKM (PTHR11817:SF54)		Danio rerio				Pyruvate metabolism->Pyruvate Kinase;;Glycolysis->Pyruvate kinase;;;
DANRE|ZFIN=ZDB-GENE-040622-2|UniProtKB=Q6Q415	rpl36	60S ribosomal protein L36;rpl36;ortholog	60S RIBOSOMAL PROTEIN L36 (PTHR10114:SF4)	ribosomal protein(PC00171)	Danio rerio	structural constituent of ribosome(GO:0005198)	biosynthetic process(GO:0008152);translation(GO:0009058)	cytosol(GO:0044464);organelle(GO:0005622);ribosome(GO:0005737)
DANRE|ZFIN=ZDB-GENE-050417-437|UniProtKB=B7ZD40	sar1ab	Uncharacterized protein;sar1ab;ortholog	SUBFAMILY NOT NAMED (PTHR11711:SF283)	small GTPase(PC00095)	Danio rerio	GTPase activity(GO:0003824);protein binding(GO:0016787)	G-protein coupled receptor signaling pathway(GO:0009987);intracellular protein transport(GO:0007154);vesicle-mediated transport(GO:0007165)
DANRE|ZFIN=ZDB-GENE-030616-518|UniProtKB=F1QL43	rsu1	Uncharacterized protein;rsu1;ortholog			Danio rerio
DANRE|ZFIN=ZDB-GENE-040426-2841|UniProtKB=F1R8K2	stk24b	Uncharacterized protein;stk24b;ortholog	SERINE/THREONINE-PROTEIN KINASE 24 (PTHR24361:SF455)		Danio rerio	protein kinase activity(GO:0003824);signal transducer activity(GO:0016740)	MAPK cascade(GO:0009987);apoptotic process(GO:0007154);cell differentiation(GO:0007165);cellular component morphogenesis(GO:0035556);nervous system development(GO:0000165);regulation of catalytic activity(GO:0032502);regulation of cell cycle(GO:0016265);regulation of phosphate metabolic process(GO:0008219);response to stress(GO:0006915);single-multicellular organism process(GO:0030154)	cytoplasm(GO:0044464)
DANRE|ZFIN=ZDB-GENE-030131-5425|UniProtKB=Q803C2	tmem33	Transmembrane protein 33;tmem33;ortholog	TRANSMEMBRANE PROTEIN 33 (PTHR12703:SF7)		Danio rerio	structural molecule activity(GO:0005198)	cellular process(GO:0009987);organelle organization(GO:0071840);protein complex assembly(GO:0016043);protein localization(GO:0006996)	cytoplasm(GO:0044464);endoplasmic reticulum(GO:0005622);integral to membrane(GO:0005737);nuclear envelope(GO:0043226);protein complex(GO:0005783)
DANRE|ZFIN=ZDB-GENE-040718-223|UniProtKB=Q6DGQ9	arl6ip5b	Addicsin;arl6ip5b;ortholog	ADDICSIN (PTHR12859:SF7)	amino acid transporter(PC00227)	Danio rerio	amino acid transmembrane transporter activity(GO:0005215);transmembrane transporter activity(GO:0015171)	amino acid transport(GO:0051179);cellular amino acid metabolic process(GO:0006810)
DANRE|ZFIN=ZDB-GENE-041010-217|UniProtKB=Q4V9D8	rras	Related RAS viral (R-ras) oncogene homolog;rras;ortholog	RAS-RELATED PROTEIN R-RAS (PTHR24070:SF351)	small GTPase(PC00095)	Danio rerio	GTPase activity(GO:0003824);protein binding(GO:0016787)	cellular process(GO:0009987);intracellular protein transport(GO:0051179);receptor-mediated endocytosis(GO:0006810)		TGF-beta signaling pathway->Ras-GDP;;EGF receptor signaling pathway->Ras;;Integrin signalling pathway->Ras;;TGF-beta signaling pathway->Ras-GTP;;Inflammation mediated by chemokine and cytokine signaling pathway->Rat Sarcoma GTP-binding protein;;;;;;
DANRE|ZFIN=ZDB-GENE-030131-571|UniProtKB=F1R6U5	snw1	Uncharacterized protein;snw1;ortholog	SNW DOMAIN-CONTAINING PROTEIN 1 (PTHR12096:SF2)	transcription factor(PC00218)	Danio rerio	sequence-specific DNA binding transcription factor activity(GO:0005488)	transcription from RNA polymerase II promoter(GO:0008152)
DANRE|ZFIN=ZDB-GENE-040426-2669|UniProtKB=F1QL34	nudt9	Uncharacterized protein;nudt9;ortholog	ADP-RIBOSE PYROPHOSPHATASE, MITOCHONDRIAL (PTHR13030:SF13)	hydrolase(PC00121)	Danio rerio	hydrolase activity(GO:0003824)
DANRE|ZFIN=ZDB-GENE-020415-1|UniProtKB=E9QD98	tceb2	Uncharacterized protein;tceb2;ortholog	SUBFAMILY NOT NAMED (PTHR22930:SF88)		Danio rerio
DANRE|ZFIN=ZDB-GENE-040426-860|UniProtKB=Q6NWJ5	tuba8l4	Tubulin alpha 6;tuba8l4;ortholog	TUBULIN ALPHA 6 (PTHR11588:SF204)	tubulin(PC00085)	Danio rerio	structural constituent of cytoskeleton(GO:0005198)	cellular component movement(GO:0009987);cellular component organization(GO:0006928);chromosome segregation(GO:0071840);intracellular protein transport(GO:0016043);mitosis(GO:0007059)	intracellular(GO:0044464);microtubule(GO:0005622);tubulin complex(GO:0043226)
DANRE|ZFIN=ZDB-GENE-050417-398|UniProtKB=B8A6A1	eif4e1c	Uncharacterized protein;eif4e1c;ortholog	SUBFAMILY NOT NAMED (PTHR11960:SF28)	translation initiation factor(PC00171)	Danio rerio	translation initiation factor activity(GO:0045182)
DANRE|ZFIN=ZDB-GENE-031114-5|UniProtKB=F8W3Y4	ptk2aa	Uncharacterized protein;ptk2aa;ortholog	TYROSINE-PROTEIN KINASE SYK (PTHR24418:SF305)	non-receptor tyrosine protein kinase(PC00220)	Danio rerio	non-membrane spanning protein tyrosine kinase activity(GO:0003824);receptor binding(GO:0016740)	cell differentiation(GO:0032502);cell proliferation(GO:0030154);cellular component movement(GO:0009987);immune response(GO:0008283);localization(GO:0006928);locomotion(GO:0002376);phosphate-containing compound metabolic process(GO:0006955);regulation of biological process(GO:0051179);response to stress(GO:0040011);transmembrane receptor protein tyrosine kinase signaling pathway(GO:0008152)	intracellular(GO:0044464);plasma membrane(GO:0005622)	B cell activation->Syk;;
DANRE|ZFIN=ZDB-GENE-050306-50|UniProtKB=Q5D016	pfdn1	Prefoldin subunit 1;pfdn1;ortholog	PREFOLDIN SUBUNIT 1 (PTHR20903:SF1)		Danio rerio
DANRE|ZFIN=ZDB-GENE-030131-4678|UniProtKB=F1R8L3	rpz5	Uncharacterized protein;rpz5;ortholog	SUBFAMILY NOT NAMED (PTHR40472:SF6)		Danio rerio
DANRE|ZFIN=ZDB-GENE-031006-7|UniProtKB=Q6P2U7	slc9a3r1	Na(+)/H(+) exchange regulatory cofactor NHE-RF;slc9a3r1;ortholog	NA(+)/H(+) EXCHANGE REGULATORY COFACTOR NHE-RF (PTHR14191:SF15)		Danio rerio
DANRE|ZFIN=ZDB-GENE-050417-441|UniProtKB=Q567Y8	ppp2ca	Serine/threonine-protein phosphatase;ppp2ca;ortholog	SERINE/THREONINE-PROTEIN PHOSPHATASE 2A CATALYTIC SUBUNIT ALPHA ISOFORM (PTHR11668:SF313)	calcium-binding protein(PC00060);protein phosphatase(PC00121)	Danio rerio	calcium ion binding(GO:0005488);phosphoprotein phosphatase activity(GO:0005509)	cell cycle(GO:0009987);glycogen metabolic process(GO:0007049);mRNA processing(GO:0008152);protein phosphorylation(GO:0044238);regulation of carbohydrate metabolic process(GO:0005975);regulation of nucleobase-containing compound metabolic process(GO:0005976);transcription from RNA polymerase II promoter(GO:0005977)		p53 pathway->Protein phosphatase 2A;;Wnt signaling pathway->Protein phosphatase 2A;;EGF receptor signaling pathway->protein phosphatase 2A;;p53 pathway feedback loops 2->Protein phosphatase 2 catalytic subunit;;FGF signaling pathway->protein phosphatase 2A;;p53 pathway by glucose deprivation->Protein phosphatase 2 catalytic subunit;;;;;;;
DANRE|ZFIN=ZDB-GENE-030131-2735|UniProtKB=Q6PC58	ube2d1b	Ubiquitin-conjugating enzyme E2D 1 (UBC4/5 homolog, yeast);ube2d1b;ortholog	UBIQUITIN-CONJUGATING ENZYME E2 D1 (PTHR24068:SF78)	ligase(PC00142)	Danio rerio	ligase activity(GO:0003824)	apoptotic process(GO:0032502);cellular protein modification process(GO:0016265)		Ubiquitin proteasome pathway->Ubiquitin-conjugating enzyme E2;;
DANRE|ZFIN=ZDB-GENE-111117-3|UniProtKB=E7F365	nrde2	Uncharacterized protein;nrde2;ortholog	PROTEIN NRDE2 HOMOLOG (PTHR13471:SF1)		Danio rerio
DANRE|ZFIN=ZDB-GENE-081104-2|UniProtKB=F1Q9Z8	tpra	Uncharacterized protein (Fragment);tpra;ortholog	NUCLEOPROTEIN TPR (PTHR18898:SF4)		Danio rerio	transporter activity(GO:0005215)	mitosis(GO:0009987);nuclear transport(GO:0007049);organelle organization(GO:0007067);regulation of cell cycle(GO:0051179)	integral to membrane(GO:0016020);intracellular(GO:0016021);nuclear envelope(GO:0044464);protein complex(GO:0005622)	Nicotinic acetylcholine receptor signaling pathway->Myosin;;
DANRE|ZFIN=ZDB-GENE-040426-1811|UniProtKB=Q6P0G2	zgc:77262	Uncharacterized protein;zgc:77262;ortholog			Danio rerio
DANRE|ZFIN=ZDB-GENE-030131-6048|UniProtKB=Q6PC12	eno1a	Enolase 1, (Alpha);eno1a;ortholog	ALPHA-ENOLASE (PTHR11902:SF26)	lyase(PC00144)	Danio rerio	lyase activity(GO:0003824)	glycolysis(GO:0008152)		Glycolysis->Enolase;;
DANRE|ZFIN=ZDB-GENE-030131-2069|UniProtKB=Q66HW2	ehd1b	EH-domain containing 1;ehd1b;ortholog	EH-DOMAIN CONTAINING 1 (PTHR11216:SF97)	G-protein modulator(PC00095);calcium-binding protein(PC00022);membrane traffic protein(PC00060)	Danio rerio	calcium ion binding(GO:0005488);protein binding(GO:0005509);small GTPase regulator activity(GO:0005515)	endocytosis(GO:0051179);intracellular protein transport(GO:0006810);neurotransmitter secretion(GO:0016192);synaptic transmission(GO:0006897)
DANRE|ZFIN=ZDB-GENE-040426-895|UniProtKB=E7EZR3	pitpnb	Uncharacterized protein;pitpnb;ortholog	PHOSPHATIDYLINOSITOL TRANSFER PROTEIN BETA ISOFORM (PTHR10658:SF66)	transfer/carrier protein(PC00219);transporter(PC00227)	Danio rerio	transmembrane transporter activity(GO:0005215)	lipid metabolic process(GO:0008152);lipid transport(GO:0044238);sensory perception(GO:0006629);visual perception(GO:0051179)
DANRE|ZFIN=ZDB-GENE-060810-52|UniProtKB=F1QBB7	sh3pxd2b	Uncharacterized protein;sh3pxd2b;ortholog	SH3 AND PX DOMAIN-CONTAINING PROTEIN 2B (PTHR15706:SF12)		Danio rerio		intracellular signal transduction(GO:0009987)
DANRE|ZFIN=ZDB-GENE-050522-158|UniProtKB=Q504C0	uchl3	Ubiquitin carboxyl-terminal hydrolase;uchl3;ortholog	UBIQUITIN CARBOXYL-TERMINAL HYDROLASE ISOZYME L3 (PTHR10589:SF35)	cysteine protease(PC00121)	Danio rerio	cysteine-type peptidase activity(GO:0003824)	cellular process(GO:0009987);cellular protein modification process(GO:0008152)	cytoplasm(GO:0044464)
DANRE|ZFIN=ZDB-GENE-031030-15|UniProtKB=Q6TH22	ddi2	Protein DDI1 homolog 2;ddi2;ortholog	PROTEIN DDI1 HOMOLOG 2 (PTHR12917:SF31)	aspartic protease(PC00121);transcription cofactor(PC00190)	Danio rerio	aspartic-type endopeptidase activity(GO:0003824);sequence-specific DNA binding transcription factor activity(GO:0016787);transcription cofactor activity(GO:0008233)	intracellular protein transport(GO:0051179);proteolysis(GO:0006810);regulation of transcription from RNA polymerase II promoter(GO:0015031)
DANRE|ZFIN=ZDB-GENE-040724-35|UniProtKB=Q7T133	pcp4l1	Novel protein;pcp4l1;ortholog	PURKINJE CELL PROTEIN 4-LIKE PROTEIN 1 (PTHR15359:SF10)		Danio rerio
DANRE|ZFIN=ZDB-GENE-050417-131|UniProtKB=Q567G5	arfip2b	ADP-ribosylation factor interacting protein 2b;arfip2b;ortholog	ARFAPTIN-2 (PTHR12141:SF7)	G-protein modulator(PC00095)	Danio rerio		cellular process(GO:0009987);cytoskeleton organization(GO:0071840);protein complex assembly(GO:0016043);regulation of biological process(GO:0006996)	cytoplasm(GO:0044464)	Huntington disease->Arfaptin-2;;
DANRE|ZFIN=ZDB-GENE-020419-6|UniProtKB=F1QN02	cct2	Uncharacterized protein (Fragment);cct2;ortholog	T-COMPLEX PROTEIN 1 SUBUNIT BETA (PTHR11353:SF119)	chaperonin(PC00072)	Danio rerio		protein complex assembly(GO:0071840);protein folding(GO:0044085)
DANRE|ZFIN=ZDB-GENE-030131-6577|UniProtKB=Q7T1D8	phb	Phb;phb;ortholog	PROHIBITIN (PTHR23222:SF5)		Danio rerio		DNA replication(GO:0008152);cell cycle(GO:0044238)
DANRE|ZFIN=ZDB-GENE-011022-1|UniProtKB=A8WGP7	ugdh	UDP-glucose 6-dehydrogenase;ugdh;ortholog	UDP-GLUCOSE 6-DEHYDROGENASE (PTHR11374:SF32)	dehydrogenase(PC00176)	Danio rerio	oxidoreductase activity(GO:0003824)	biosynthetic process(GO:0008152);carbohydrate metabolic process(GO:0009058);nucleobase-containing compound metabolic process(GO:0044238);phosphate-containing compound metabolic process(GO:0005975)	cytosol(GO:0044464);nucleus(GO:0005622)
DANRE|ZFIN=ZDB-GENE-030131-6544|UniProtKB=F1R9J6	eef1db	Uncharacterized protein;eef1db;ortholog	ELONGATION FACTOR 1-DELTA (PTHR11595:SF40)	translation elongation factor(PC00171)	Danio rerio	translation elongation factor activity(GO:0045182)
DANRE|ZFIN=ZDB-GENE-030115-1|UniProtKB=Q5XJ10	gapdh	Glyceraldehyde-3-phosphate dehydrogenase;gapdh;ortholog	GLYCERALDEHYDE-3-PHOSPHATE DEHYDROGENASE (PTHR10836:SF70)	dehydrogenase(PC00176)	Danio rerio	oxidoreductase activity(GO:0003824)	glycolysis(GO:0008152)		Glycolysis->Glyceraldehyde 3-phosphate dehydrogenase;;Huntington disease->Glyceraldehyde-3-phosphate dehydrogenase;;;
DANRE|ZFIN=ZDB-GENE-030131-6664|UniProtKB=Q804H2	anxa1a	Annexin;anxa1a;ortholog	ANNEXIN A1 (PTHR10502:SF141)		Danio rerio		fatty acid metabolic process(GO:0008152)
DANRE|ZFIN=ZDB-GENE-031118-50|UniProtKB=Q5SPP2	snx9b	Sorting nexin;snx9b;ortholog	SORTING NEXIN-9 (PTHR10555:SF181)		Danio rerio			cytoplasm(GO:0044464);cytoplasmic membrane-bounded vesicle(GO:0005622)
DANRE|ZFIN=ZDB-GENE-040426-2133|UniProtKB=Q6NV25	sumo3	Small ubiquitin-related modifier 3-like;sumo3l;ortholog	SMALL UBIQUITIN-RELATED MODIFIER 3-RELATED (PTHR10562:SF39)		Danio rerio		cellular process(GO:0009987);cellular protein modification process(GO:0008152)	intracellular(GO:0044464);nucleus(GO:0005622)	p53 pathway->Small ubiquitin-like modifier 1;;
DANRE|ZFIN=ZDB-GENE-080515-6|UniProtKB=B1WB51	hypk	Uncharacterized protein;hypk;ortholog	HUNTINGTIN-INTERACTING PROTEIN K (PTHR31184:SF4)		Danio rerio
DANRE|ZFIN=ZDB-GENE-040204-1|UniProtKB=Q801E6	mdh1aa	Malate dehydrogenase;mdh1aa;ortholog	MALATE DEHYDROGENASE, CYTOPLASMIC (PTHR23382:SF10)	dehydrogenase(PC00176)	Danio rerio	oxidoreductase activity(GO:0003824)	carbohydrate metabolic process(GO:0008152);tricarboxylic acid cycle(GO:0044238)		TCA cycle->Malate Dehydrogenase;;
DANRE|ZFIN=ZDB-GENE-030113-3|UniProtKB=Q1LYC9	capns1a	Uncharacterized protein;capns1a;ortholog			Danio rerio
DANRE|ZFIN=ZDB-GENE-040426-2857|UniProtKB=Q6DI32	snx5	Snx5 protein;snx5;ortholog	SORTING NEXIN-5 (PTHR10555:SF165)	membrane trafficking regulatory protein(PC00150)	Danio rerio	lipid binding(GO:0005488)	cellular process(GO:0009987);endocytosis(GO:0051179);organelle organization(GO:0006810)	cytoplasm(GO:0044464);endosome(GO:0005622);membrane(GO:0005737)
DANRE|ZFIN=ZDB-GENE-040426-1630|UniProtKB=F1QNX7	upf3b	Uncharacterized protein;upf3b;ortholog	REGULATOR OF NONSENSE TRANSCRIPTS 3B (PTHR13112:SF7)		Danio rerio		RNA catabolic process(GO:0008152)
DANRE|ZFIN=ZDB-GENE-040426-1870|UniProtKB=Q6P027	rlbp1b	Cellular retinaldehyde-binding protein b;rlbp1b;ortholog	CELLULAR RETINALDEHYDE-BINDING PROTEIN B (PTHR10174:SF175)	dehydrogenase(PC00176);transfer/carrier protein(PC00092)	Danio rerio	oxidoreductase activity(GO:0003824)	intracellular protein transport(GO:0051179);regulation of cellular amino acid metabolic process(GO:0006810)
DANRE|ZFIN=ZDB-GENE-030131-7850|UniProtKB=Q7ZUP0	anp32a	Acidic leucine-rich nuclear phosphoprotein 32 family member A;anp32a;ortholog	ACIDIC LEUCINE-RICH NUCLEAR PHOSPHOPROTEIN 32 FAMILY MEMBER A-RELATED (PTHR11375:SF9)	phosphatase inhibitor(PC00095)	Danio rerio	phosphatase inhibitor activity(GO:0003824);protein binding(GO:0030234)
DANRE|ZFIN=ZDB-GENE-040426-1975|UniProtKB=Q6PC73	grb2b	Growth factor receptor-bound protein 2;grb2b;ortholog	GROWTH FACTOR RECEPTOR-BOUND PROTEIN 2 (PTHR24418:SF340)	non-receptor tyrosine protein kinase(PC00220)	Danio rerio	non-membrane spanning protein tyrosine kinase activity(GO:0003824);receptor binding(GO:0016740)	cell differentiation(GO:0032502);cell proliferation(GO:0030154);cellular component movement(GO:0009987);immune response(GO:0008283);localization(GO:0006928);locomotion(GO:0002376);phosphate-containing compound metabolic process(GO:0006955);regulation of biological process(GO:0051179);response to stress(GO:0040011);transmembrane receptor protein tyrosine kinase signaling pathway(GO:0008152)	intracellular(GO:0044464);plasma membrane(GO:0005622)	Inflammation mediated by chemokine and cytokine signaling pathway->Growth factor receptor-bound protein;;Insulin/IGF pathway-mitogen activated protein kinase kinase/MAP kinase cascade->Growth factor receptor-bound protein 2;;Ras Pathway->Growth factor receptor-bound protein 2;;PI3 kinase pathway->Growth factor receptor-bound protein 2;;B cell activation->Growth factor receptor-bound protein 2;;FG…
DANRE|ZFIN=ZDB-GENE-040718-299|UniProtKB=F1QTI1	clic2	Chloride intracellular channel protein;clic2;ortholog	CHLORIDE INTRACELLULAR CHANNEL PROTEIN 2 (PTHR11260:SF409)	cytoskeletal protein(PC00085);epimerase/racemase(PC00135);reductase(PC00096);signaling molecule(PC00176);transferase(PC00198);translation elongation factor(PC00207)	Danio rerio	anion channel activity(GO:0005215);transferase activity(GO:0022857)	anion transport(GO:0051179);cellular amino acid metabolic process(GO:0006810);nitrogen compound metabolic process(GO:0006811);sulfur compound metabolic process(GO:0006820)	cytoplasm(GO:0044464);nucleus(GO:0005622)
DANRE|ZFIN=ZDB-GENE-041011-3|UniProtKB=Q6DRG7	ppp1r12a	Protein phosphatase 1 regulatory subunit 12A;ppp1r12a;ortholog	PROTEIN PHOSPHATASE 1 REGULATORY SUBUNIT 12A (PTHR24179:SF31)	phosphatase modulator(PC00095)	Danio rerio	phosphatase regulator activity(GO:0003824);protein binding(GO:0016787)	protein phosphorylation(GO:0008152)
DANRE|ZFIN=ZDB-GENE-021206-2|UniProtKB=F1Q820	farsb	Uncharacterized protein;farsb;ortholog	PHENYLALANINE--TRNA LIGASE BETA SUBUNIT (PTHR10947:SF5)	aminoacyl-tRNA synthetase(PC00142);nucleic acid binding(PC00047)	Danio rerio	aminoacyl-tRNA ligase activity(GO:0003824)	biosynthetic process(GO:0008152);cellular amino acid metabolic process(GO:0009058);tRNA aminoacylation for protein translation(GO:0044238);tRNA metabolic process(GO:0006520)	cytoplasm(GO:0044464);protein complex(GO:0005622)
DANRE|ZFIN=ZDB-GENE-010328-15|UniProtKB=F1R6L2	hip1	Uncharacterized protein;hip1;ortholog	HUNTINGTIN-INTERACTING PROTEIN 1 (PTHR10407:SF18)	non-motor actin binding protein(PC00085)	Danio rerio	actin binding(GO:0005488);structural constituent of cytoskeleton(GO:0005515)	apoptotic process(GO:0032502);cellular component morphogenesis(GO:0016265);cellular process(GO:0008219)	intracellular(GO:0044464)	Huntington disease->Huntington interacting protein-1;;
DANRE|ZFIN=ZDB-GENE-041014-252|UniProtKB=F8W315	palld	Uncharacterized protein;palld;ortholog	SUBFAMILY NOT NAMED (PTHR10489:SF761)	immunoglobulin receptor superfamily(PC00090);immunoglobulin superfamily cell adhesion molecule(PC00124);protein phosphatase(PC00069)	Danio rerio	actin binding(GO:0005488)	cell differentiation(GO:0032502);cellular component movement(GO:0030154);cytoskeleton organization(GO:0009987);heart development(GO:0006928);localization(GO:0071840);locomotion(GO:0016043);regulation of biological process(GO:0006996);single-multicellular organism process(GO:0007010)	cytoplasm(GO:0044464);organelle(GO:0005622)
DANRE|ZFIN=ZDB-GENE-050512-2|UniProtKB=Q1JPX3	farsa	Phenylalanine--tRNA ligase alpha subunit;farsa;ortholog	PHENYLALANINE--TRNA LIGASE ALPHA SUBUNIT (PTHR11538:SF49)	aminoacyl-tRNA synthetase(PC00142)	Danio rerio	aminoacyl-tRNA ligase activity(GO:0003824)	biosynthetic process(GO:0008152);cellular amino acid metabolic process(GO:0009058);tRNA aminoacylation for protein translation(GO:0044238);tRNA metabolic process(GO:0006520)	cytoplasm(GO:0044464)
DANRE|ZFIN=ZDB-GENE-131127-139|UniProtKB=X1WGM1	si:dkey-108k21.12	Histone H4 (Fragment);si:dkey-108k21.12;ortholog	HISTONE H4 (PTHR10484:SF113)	histone(PC00171)	Danio rerio	DNA binding(GO:0005488)	cellular process(GO:0009987);chromatin organization(GO:0071840);nucleobase-containing compound metabolic process(GO:0016043)
DANRE|ZFIN=ZDB-GENE-040912-143|UniProtKB=F1QS10	clpxa	Uncharacterized protein (Fragment);clpxa;ortholog	ATP-DEPENDENT CLP PROTEASE ATP-BINDING SUBUNIT CLPX-LIKE, MITOCHONDRIAL (PTHR11262:SF15)	chaperone(PC00072)	Danio rerio	nucleotide binding(GO:0005488);peptidase activity(GO:0000166);pyrophosphatase activity(GO:0003824)	catabolic process(GO:0008152);nitrogen compound metabolic process(GO:0009056);nucleobase-containing compound metabolic process(GO:0009987);proteolysis(GO:0006807)	cytoplasm(GO:0044464);mitochondrion(GO:0005622)
DANRE|ZFIN=ZDB-GENE-030131-9753|UniProtKB=F2Z4T4	akap12b	Uncharacterized protein;akap12b;ortholog	A-KINASE ANCHOR PROTEIN 12 (PTHR23209:SF5)		Danio rerio
DANRE|ZFIN=ZDB-GENE-030131-2411|UniProtKB=A8WIP5	hcfc1b	Uncharacterized protein;hcfc1b;ortholog	HOST CELL FACTOR (PTHR23244:SF390)		Danio rerio		spermatogenesis(GO:0000003)
DANRE|ZFIN=ZDB-GENE-030826-33|UniProtKB=Q6P3L0	mvp	Major vault protein;mvp;ortholog	MAJOR VAULT PROTEIN (PTHR14165:SF13)	ribonucleoprotein(PC00171)	Danio rerio	RNA binding(GO:0005488)		ribonucleoprotein complex(GO:0032991)
DANRE|ZFIN=ZDB-GENE-030131-2085|UniProtKB=A8E526	rpl14	Rpl14 protein;rpl14;ortholog	60S RIBOSOMAL PROTEIN L14 (PTHR11127:SF4)		Danio rerio	structural constituent of ribosome(GO:0005198)	biosynthetic process(GO:0008152);cellular component biogenesis(GO:0009058);translation(GO:0071840)	cytosol(GO:0044464);organelle(GO:0005622);ribosome(GO:0005737)
DANRE|ZFIN=ZDB-GENE-031112-5|UniProtKB=B0S5J7	asph	Uncharacterized protein;asph;ortholog	SUBFAMILY NOT NAMED (PTHR12366:SF32)	hydroxylase(PC00176)	Danio rerio	oxidoreductase activity(GO:0003824)	cellular protein modification process(GO:0008152)
DANRE|ZFIN=ZDB-GENE-040426-2830|UniProtKB=Q8AWD4	tax1bp3	Tax1 (Human T-cell leukemia virus type I) binding protein 3;tax1bp3;ortholog	TAX1-BINDING PROTEIN 3 (PTHR23136:SF8)		Danio rerio
DANRE|ZFIN=ZDB-GENE-040625-114|UniProtKB=Q6IQD7	tpm2	Uncharacterized protein;tpm2;ortholog	TROPOMYOSIN BETA CHAIN (PTHR19269:SF61)	actin binding motor protein(PC00085)	Danio rerio	motor activity(GO:0003824);structural constituent of cytoskeleton(GO:0016787)	cellular component morphogenesis(GO:0071840);cellular process(GO:0016043);ectoderm development(GO:0032989);mesoderm development(GO:0009987);muscle contraction(GO:0032502)	intracellular(GO:0044464)
DANRE|ZFIN=ZDB-GENE-040121-1|UniProtKB=Q7ZVK8	mapk3	Mitogen-activated protein kinase;mapk3;ortholog	MITOGEN-ACTIVATED PROTEIN KINASE 3 (PTHR24055:SF269)	non-receptor serine/threonine protein kinase(PC00220)	Danio rerio	protein kinase activity(GO:0003824)	MAPK cascade(GO:0009987);cellular component movement(GO:0007154);mitosis(GO:0007165);response to stress(GO:0035556)		VEGF signaling pathway->Mitogen-activated protein kinase kinase;;Endothelin signaling pathway->extracellular signal-regulated kinase;;T cell activation->Extracellular signal-regulated kinase;;Insulin/IGF pathway-mitogen activated protein kinase kinase/MAP kinase cascade->Mitogen-activated protein kinase;;Angiogenesis->Mitogen-activated protein kinase kinase;;Integrin signalling pathway->Extracell…
DANRE|ZFIN=ZDB-GENE-040426-1059|UniProtKB=Q7ZUC9	sh3bgrl3	SH3 domain binding glutamic acid-rich protein like 3;sh3bgrl3;ortholog	SH3 DOMAIN-BINDING GLUTAMIC ACID-RICH-LIKE PROTEIN (PTHR12232:SF13)		Danio rerio
DANRE|ZFIN=ZDB-GENE-070928-18|UniProtKB=F1QC03	zyx	Uncharacterized protein;zyx;ortholog	ZYXIN (PTHR24212:SF10)	actin family cytoskeletal protein(PC00085);cell junction protein(PC00041);kinase modulator(PC00070)	Danio rerio	kinase regulator activity(GO:0003824);protein binding(GO:0016740);structural constituent of cytoskeleton(GO:0016301)	cell cycle(GO:0009987);cellular component morphogenesis(GO:0007049);nervous system development(GO:0071840)	cell junction(GO:0030054);intracellular(GO:0044464);plasma membrane(GO:0005622)
DANRE|ZFIN=ZDB-GENE-040426-1826|UniProtKB=F1QRF8	atad3b	Uncharacterized protein;atad3b;ortholog	ATPASE FAMILY AAA DOMAIN-CONTAINING PROTEIN 3 (PTHR23075:SF10)	hydrolase(PC00121)	Danio rerio	hydrolase activity(GO:0003824)
DANRE|ZFIN=ZDB-GENE-040426-2516|UniProtKB=Q6NYA1	hnrnpabb	Uncharacterized protein;hnrnpabb;ortholog			Danio rerio
DANRE|ZFIN=ZDB-GENE-030131-4156|UniProtKB=E7F1G4	r3hcc1l	Uncharacterized protein;r3hcc1l;ortholog	SUBFAMILY NOT NAMED (PTHR21678:SF10)		Danio rerio			intracellular(GO:0044464);nucleus(GO:0005622);protein complex(GO:0043226)
DANRE|ZFIN=ZDB-GENE-031113-9|UniProtKB=Q6NYZ0	dnajb11	Dnajb11 protein;dnajb11;ortholog	DNAJ HOMOLOG SUBFAMILY B MEMBER 11 (PTHR24078:SF358)		Danio rerio
DANRE|ZFIN=ZDB-GENE-030131-591|UniProtKB=Q802Y1	srsf4	Uncharacterized protein;srsf4;ortholog	SERINE/ARGININE-RICH SPLICING FACTOR 4 (PTHR24012:SF576)		Danio rerio
DANRE|ZFIN=ZDB-GENE-040927-8|UniProtKB=Q642J0	hint1	Uncharacterized protein;hint1;ortholog	HISTIDINE TRIAD NUCLEOTIDE-BINDING PROTEIN 1 (PTHR23089:SF20)	nucleotide phosphatase(PC00121)	Danio rerio	nucleotide phosphatase activity(GO:0003824)
DANRE|ZFIN=ZDB-GENE-050208-411|UniProtKB=Q1LXG1	rdh5	Uncharacterized protein (Fragment);rdh5;ortholog	SUBFAMILY NOT NAMED (PTHR43313:SF9)	dehydrogenase(PC00176);reductase(PC00092)	Danio rerio	oxidoreductase activity(GO:0003824)	steroid metabolic process(GO:0008152)
DANRE|ZFIN=ZDB-GENE-030131-7310|UniProtKB=Q6IQE2	eef1b2	Eukaryotic translation elongation factor 1 beta 2;eef1b2;ortholog	ELONGATION FACTOR 1-BETA (PTHR11595:SF39)	translation elongation factor(PC00171)	Danio rerio	translation elongation factor activity(GO:0045182)
DANRE|ZFIN=ZDB-GENE-070912-277|UniProtKB=B0S541	myo10	Uncharacterized protein;myo10;ortholog	UNCONVENTIONAL MYOSIN-X (PTHR13140:SF579)	G-protein modulator(PC00095);actin binding motor protein(PC00022);cell junction protein(PC00085)	Danio rerio	enzyme regulator activity(GO:0003824);motor activity(GO:0030234);protein binding(GO:0016787);structural constituent of cytoskeleton(GO:0016462)	cellular component morphogenesis(GO:0071840);cellular component movement(GO:0016043);cytokinesis(GO:0032989);intracellular protein transport(GO:0009987);intracellular signal transduction(GO:0006928);mitosis(GO:0000910);muscle organ development(GO:0051179);vesicle-mediated transport(GO:0006810)	actin cytoskeleton(GO:0043226);cell junction(GO:0005856);intracellular(GO:0015629);plasma membrane(GO:0030054)	Nicotinic acetylcholine receptor signaling pathway->Myosin;;
DANRE|ZFIN=ZDB-GENE-061013-5|UniProtKB=A5WVX8	metap2a	Methionine aminopeptidase 2;metap2a;ortholog	METHIONINE AMINOPEPTIDASE 2 (PTHR10804:SF116)	metalloprotease(PC00121);nucleic acid binding(PC00190);transcription factor(PC00153)	Danio rerio	metallopeptidase activity(GO:0003824);sequence-specific DNA binding transcription factor activity(GO:0016787)	cellular protein modification process(GO:0008152);proteolysis(GO:0044238);translation(GO:0019538)
DANRE|ZFIN=ZDB-GENE-050522-479|UniProtKB=Q4VBR8	psma2	Proteasome subunit alpha type;psma2;ortholog	PROTEASOME SUBUNIT ALPHA TYPE-2 (PTHR11599:SF89)		Danio rerio				Parkinson disease->20S proteasome;;
DANRE|ZFIN=ZDB-GENE-031105-1|UniProtKB=A8DZ95	dpysl2b	Uncharacterized protein;dpysl2b;ortholog	DIHYDROPYRIMIDINASE-RELATED PROTEIN 2 (PTHR11647:SF87)	hydrolase(PC00121)	Danio rerio	hydrolase activity(GO:0003824)	nucleobase-containing compound metabolic process(GO:0008152)		Pyrimidine Metabolism->Dihydropyrimidinase;;Axon guidance mediated by semaphorins->Collapsin response mediator protein;;;
DANRE|ZFIN=ZDB-GENE-050126-2|UniProtKB=F1QH17	mical3a	Protein-methionine sulfoxide oxidase mical3a;mical3a;ortholog	PROTEIN-METHIONINE SULFOXIDE OXIDASE MICAL3 (PTHR11915:SF377)	non-motor actin binding protein(PC00085)	Danio rerio	actin binding(GO:0005488);structural constituent of cytoskeleton(GO:0005515)	cellular component morphogenesis(GO:0071840);cellular process(GO:0016043)	actin cytoskeleton(GO:0043226);intracellular(GO:0005856)
DANRE|ZFIN=ZDB-GENE-040426-1713|UniProtKB=Q6PBX8	ndufv2	Uncharacterized protein;ndufv2;ortholog	NADH DEHYDROGENASE [UBIQUINONE] FLAVOPROTEIN 2, MITOCHONDRIAL (PTHR10371:SF8)	dehydrogenase(PC00176);reductase(PC00092)	Danio rerio	oxidoreductase activity(GO:0003824)	cellular process(GO:0009987);respiratory electron transport chain(GO:0008152)	plasma membrane(GO:0016020);protein complex(GO:0005886)	Parkinson disease->Complex I;;
DANRE|ZFIN=ZDB-GENE-030131-7064|UniProtKB=Q7ZV37	ppme1	Protein phosphatase methylesterase 1;ppme1;ortholog	PROTEIN PHOSPHATASE METHYLESTERASE 1 (PTHR14189:SF1)	esterase(PC00121)	Danio rerio	hydrolase activity, acting on ester bonds(GO:0003824)	cellular protein modification process(GO:0008152);lipid metabolic process(GO:0044238)
DANRE|ZFIN=ZDB-GENE-011018-2|UniProtKB=E9QGU4	cct6a	Uncharacterized protein;cct6a;ortholog	T-COMPLEX PROTEIN 1 SUBUNIT ZETA (PTHR11353:SF155)	chaperonin(PC00072)	Danio rerio		protein complex assembly(GO:0071840);protein folding(GO:0044085)
DANRE|ZFIN=ZDB-GENE-020419-9|UniProtKB=Q8JHI0	slc25a5	Solute carrier family 25 alpha, member 5;slc25a5;ortholog	ADP/ATP TRANSLOCASE 2 (PTHR24089:SF446)	amino acid transporter(PC00227);calmodulin(PC00046);mitochondrial carrier protein(PC00060);ribosomal protein(PC00131);transfer/carrier protein(PC00061)	Danio rerio	structural constituent of ribosome(GO:0005198)	biosynthetic process(GO:0008152);translation(GO:0009058)
DANRE|ZFIN=ZDB-GENE-030131-6154|UniProtKB=X1WDM8	hnrnpa0b	Uncharacterized protein (Fragment);hnrnpa0b;ortholog	HETEROGENEOUS NUCLEAR RIBONUCLEOPROTEIN A0-RELATED (PTHR24012:SF515)	ribosomal protein(PC00171)	Danio rerio
DANRE|ZFIN=ZDB-GENE-030131-1693|UniProtKB=Q7SZD2	pdap1a	Solute carrier family 16 (Monocarboxylic acid transporters), member 8;pdap1a;ortholog	28 KDA HEAT- AND ACID-STABLE PHOSPHOPROTEIN (PTHR22055:SF3)		Danio rerio
DANRE|ZFIN=ZDB-GENE-040120-4|UniProtKB=Q6TNU6	dldh	Dihydrolipoyl dehydrogenase;dldh;ortholog	DIHYDROLIPOYL DEHYDROGENASE, MITOCHONDRIAL (PTHR22912:SF188)	dehydrogenase(PC00176);oxidase(PC00092);reductase(PC00175)	Danio rerio	oxidoreductase activity(GO:0003824)	ferredoxin metabolic process(GO:0008152);nitrogen compound metabolic process(GO:0044238);respiratory electron transport chain(GO:0019538)
DANRE|ZFIN=ZDB-GENE-030131-7275|UniProtKB=Q6PBJ8	fkbp1aa	Peptidyl-prolyl cis-trans isomerase;fkbp1aa;ortholog	PEPTIDYL-PROLYL CIS-TRANS ISOMERASE-RELATED (PTHR10516:SF338)	calcium-binding protein(PC00060);chaperone(PC00072);isomerase(PC00135)	Danio rerio	binding(GO:0005488);isomerase activity(GO:0003824)	cellular process(GO:0009987);cellular protein modification process(GO:0008152);protein folding(GO:0044238)	cytoplasm(GO:0044464)	TGF-beta signaling pathway->FK506 binding protein 12KDa;;
DANRE|ZFIN=ZDB-GENE-030131-7917|UniProtKB=F1QCD4	got2b	Aspartate aminotransferase;got2b;ortholog	ASPARTATE AMINOTRANSFERASE, MITOCHONDRIAL (PTHR11879:SF23)		Danio rerio				Phenylalanine biosynthesis->Aromatic amino acid aminotransferase;;Tyrosine biosynthesis->Aromatic amino acid aminotransferase;;Asparagine and aspartate biosynthesis->Aspartate aminotransferase;;;;
DANRE|ZFIN=ZDB-GENE-990415-89|UniProtKB=O42248	gnb2l1	Guanine nucleotide-binding protein subunit beta-2-like 1;gnb2l1;ortholog	GUANINE NUCLEOTIDE-BINDING PROTEIN SUBUNIT BETA-2-LIKE 1 (PTHR19868:SF1)		Danio rerio		cellular process(GO:0009987);protein targeting(GO:0051179)
DANRE|ZFIN=ZDB-GENE-030131-6506|UniProtKB=E7F120	mob1a	Uncharacterized protein;mob1a;ortholog	MOB KINASE ACTIVATOR 1A (PTHR22599:SF37)	kinase activator(PC00095)	Danio rerio	kinase activator activity(GO:0003824);protein binding(GO:0016740)	cell cycle(GO:0009987)		CCKR signaling map->MOB1;;CCKR signaling map->MOB1;;;
DANRE|ZFIN=ZDB-GENE-040426-1815|UniProtKB=Q6NZW3	cfl2	Cofilin 2 (Muscle);cfl2;ortholog	CFL1 PROTEIN-RELATED (PTHR11913:SF36)	non-motor actin binding protein(PC00085)	Danio rerio	actin binding(GO:0005488);structural constituent of cytoskeleton(GO:0005515)	cellular component organization(GO:0071840);protein complex assembly(GO:0016043)	actin cytoskeleton(GO:0043226);intracellular(GO:0005856)	Cytoskeletal regulation by Rho GTPase->Cofilin;;
DANRE|ZFIN=ZDB-GENE-030131-8657|UniProtKB=Q7ZUG6	rpl30	Ribosomal protein L30;rpl30;ortholog	60S RIBOSOMAL PROTEIN L30 (PTHR11449:SF5)	ribosomal protein(PC00171)	Danio rerio	RNA binding(GO:0005488);structural constituent of ribosome(GO:0003676)	biosynthetic process(GO:0008152);translation(GO:0009058)	cytosol(GO:0044464);organelle(GO:0005622);ribosome(GO:0005737)
DANRE|ZFIN=ZDB-GENE-030410-3|UniProtKB=Q503Y1	gpx4b	Glutathione peroxidase;gpx4b;ortholog	GLUTATHIONE PEROXIDASE (PTHR11592:SF72)	peroxidase(PC00176)	Danio rerio	oxidoreductase activity(GO:0003824);peroxidase activity(GO:0016491)	immune system process(GO:0002376);response to stress(GO:0050896);response to toxic substance(GO:0006950);steroid metabolic process(GO:0009636)
DANRE|ZFIN=ZDB-GENE-050320-68|UniProtKB=E7EZD1	nbeaa	Uncharacterized protein;nbeaa;ortholog	NEUROBEACHIN (PTHR13743:SF87)		Danio rerio
DANRE|ZFIN=ZDB-GENE-030131-8491|UniProtKB=E9QIQ3	nup62l	Uncharacterized protein;nup62l;ortholog	GH12838P (PTHR12084:SF4)	transporter(PC00227)	Danio rerio	lipid binding(GO:0005488);structural molecule activity(GO:0008289);transporter activity(GO:0005198)	RNA localization(GO:0051179);nuclear transport(GO:0006403);nucleobase-containing compound transport(GO:0009987);protein targeting(GO:0006810)	integral to membrane(GO:0016020);intracellular(GO:0016021);nuclear envelope(GO:0044464);protein complex(GO:0005622)
DANRE|ZFIN=ZDB-GENE-040801-108|UniProtKB=F1RCD0	ccdc12	Uncharacterized protein;ccdc12;ortholog	COILED-COIL DOMAIN-CONTAINING PROTEIN 12 (PTHR31551:SF2)		Danio rerio
DANRE|ZFIN=ZDB-GENE-030131-5219|UniProtKB=Q7ZVB5	snrpd3l	Small nuclear ribonucleoprotein D3 polypeptide, like;snrpd3l;ortholog	SMALL NUCLEAR RIBONUCLEOPROTEIN SM D3 (PTHR23338:SF33)	mRNA splicing factor(PC00171);ribonucleoprotein(PC00031)	Danio rerio	RNA binding(GO:0005488)	RNA splicing, via transesterification reactions(GO:0008152);cellular component biogenesis(GO:0044238);cellular component organization(GO:0006139);mRNA splicing, via spliceosome(GO:0016070);nitrogen compound metabolic process(GO:0000375)	cytoplasm(GO:0044464);nucleus(GO:0005622);protein complex(GO:0005737);ribonucleoprotein complex(GO:0043226)
DANRE|ZFIN=ZDB-GENE-050417-66|UniProtKB=Q568H8	polr2h	Uncharacterized protein;polr2h;ortholog	DNA-DIRECTED RNA POLYMERASES I, II, AND III SUBUNIT RPABC3 (PTHR10917:SF3)	DNA-directed RNA polymerase(PC00171);nucleotidyltransferase(PC00031)	Danio rerio	DNA-directed RNA polymerase activity(GO:0003824);nucleotidyltransferase activity(GO:0016740)	biosynthetic process(GO:0008152);nitrogen compound metabolic process(GO:0009058);transcription from RNA polymerase II promoter(GO:0009987)	intracellular(GO:0044464);nucleolus(GO:0005622);nucleoplasm(GO:0043226);protein complex(GO:0005634)	Transcription regulation by bZIP transcription factor->RNA Polymerase II;;General transcription regulation->RNA Polymerase II;;;
DANRE|ZFIN=ZDB-GENE-030131-8951|UniProtKB=Q6PC90	rps12	40S ribosomal protein S12;rps12;ortholog	40S RIBOSOMAL PROTEIN S12 (PTHR11843:SF4)	ribosomal protein(PC00171)	Danio rerio	structural constituent of ribosome(GO:0005198)		cytosol(GO:0044464);organelle(GO:0005622);ribosome(GO:0005737)
DANRE|ZFIN=ZDB-GENE-020416-4|UniProtKB=Q90XG0	tpi1b	Triosephosphate isomerase B;tpi1b;ortholog	TRIOSEPHOSPHATE ISOMERASE B (PTHR21139:SF10)	isomerase(PC00135)	Danio rerio	isomerase activity(GO:0003824)	biosynthetic process(GO:0008152);catabolic process(GO:0009058);gluconeogenesis(GO:0009056);glycolysis(GO:0009987);phosphate-containing compound metabolic process(GO:0044238)	cytosol(GO:0044464)
DANRE|ZFIN=ZDB-GENE-030131-4282|UniProtKB=Q6P603	anxa2a	Annexin;anxa2a;ortholog	ANNEXIN (PTHR10502:SF153)		Danio rerio		fatty acid metabolic process(GO:0008152)
DANRE|ZFIN=ZDB-GENE-030425-2|UniProtKB=Q6TGS6	yars	Tyrosine--tRNA ligase, cytoplasmic;yars;ortholog	TYROSINE--TRNA LIGASE, CYTOPLASMIC (PTHR11586:SF26)		Danio rerio
DANRE|ZFIN=ZDB-GENE-040426-908|UniProtKB=F1QSU4	pdlim5b	Uncharacterized protein;pdlim5b;ortholog	PDZ AND LIM DOMAIN PROTEIN 5 (PTHR24214:SF40)	actin family cytoskeletal protein(PC00085);transcription factor(PC00041)	Danio rerio	sequence-specific DNA binding transcription factor activity(GO:0005488);structural constituent of cytoskeleton(GO:0003676)	cellular component morphogenesis(GO:0071840);cellular process(GO:0016043);heart development(GO:0032989);muscle organ development(GO:0009987);regulation of transcription from RNA polymerase II promoter(GO:0032502)	intracellular(GO:0044464)
DANRE|ZFIN=ZDB-GENE-040801-215|UniProtKB=A3KQK3	bloc1s4	Uncharacterized protein;bloc1s4;ortholog	BIOGENESIS OF LYSOSOME-RELATED ORGANELLES COMPLEX 1 SUBUNIT 4 (PTHR16230:SF6)		Danio rerio		cellular process(GO:0009987);transport(GO:0051179)	cytosol(GO:0044464);protein complex(GO:0005622)
DANRE|ZFIN=ZDB-GENE-030616-178|UniProtKB=Q8JFV8	vat1	Synaptic vesicle membrane protein VAT-1 homolog;vat1;ortholog	SYNAPTIC VESICLE MEMBRANE PROTEIN VAT-1 HOMOLOG (PTHR11695:SF616)	dehydrogenase(PC00176);reductase(PC00092)	Danio rerio	oxidoreductase activity(GO:0003824)	apoptotic process(GO:0032502);carbohydrate metabolic process(GO:0016265)		Huntington disease->Tumor protein p53 inducible protein 3;;
DANRE|ZFIN=ZDB-GENE-040625-111|UniProtKB=F1R8J8	luc7l	Uncharacterized protein;luc7l;ortholog	RNA-BINDING PROTEIN LUC7-LIKE 1-RELATED (PTHR12375:SF34)		Danio rerio	mRNA binding(GO:0005488)	RNA splicing, via transesterification reactions(GO:0008152);cellular component biogenesis(GO:0044238);cellular component organization(GO:0006139);mRNA splicing, via spliceosome(GO:0016070);nitrogen compound metabolic process(GO:0000375)	intracellular(GO:0044464);nucleus(GO:0005622);ribonucleoprotein complex(GO:0043226)
DANRE|ZFIN=ZDB-GENE-051113-276|UniProtKB=F1QG80	rpl22	Uncharacterized protein;rpl22;ortholog	60S RIBOSOMAL PROTEIN L22 (PTHR10064:SF8)	ribosomal protein(PC00171)	Danio rerio	structural constituent of ribosome(GO:0005198)	biosynthetic process(GO:0008152);translation(GO:0009058)	cytosol(GO:0044464);organelle(GO:0005622);ribosome(GO:0005737)
DANRE|ZFIN=ZDB-GENE-030131-4286|UniProtKB=F1QTB5	rpn1	Dolichyl-diphosphooligosaccharide--protein glycosyltransferase subunit 1;rpn1;ortholog	DOLICHYL-DIPHOSPHOOLIGOSACCHARIDE--PROTEIN GLYCOSYLTRANSFERASE SUBUNIT 1 (PTHR21049:SF3)	glycosyltransferase(PC00220)	Danio rerio	transferase activity, transferring glycosyl groups(GO:0003824)	biosynthetic process(GO:0008152);carbohydrate metabolic process(GO:0009058);protein glycosylation(GO:0044238)	cytoplasm(GO:0044464);endoplasmic reticulum(GO:0005622);nuclear outer membrane-endoplasmic reticulum membrane network(GO:0005737);protein complex(GO:0043226)
DANRE|ZFIN=ZDB-GENE-050320-50|UniProtKB=E7F7G0	npm3	Uncharacterized protein;npm3;ortholog	ADP-RIBOSYLATION FACTOR-LIKE PROTEIN 3 (PTHR11711:SF261)	small GTPase(PC00095)	Danio rerio	GTPase activity(GO:0003824);protein binding(GO:0016787)	G-protein coupled receptor signaling pathway(GO:0009987);intracellular protein transport(GO:0007154);vesicle-mediated transport(GO:0007165)
DANRE|ZFIN=ZDB-GENE-040912-86|UniProtKB=Q1LWG2	ndufs6	Uncharacterized protein;ndufs6;ortholog	NADH DEHYDROGENASE [UBIQUINONE] IRON-SULFUR PROTEIN 6, MITOCHONDRIAL (PTHR13156:SF1)	oxidoreductase(PC00176)	Danio rerio	oxidoreductase activity(GO:0003824)	oxidative phosphorylation(GO:0008152);respiratory electron transport chain(GO:0006091)
DANRE|ZFIN=ZDB-GENE-040426-2238|UniProtKB=F1QP99	zgc:77086	Protein disulfide-isomerase;zgc:77086;ortholog	PROTEIN DISULFIDE-ISOMERASE (PTHR18929:SF147)		Danio rerio	protein disulfide isomerase activity(GO:0003824)	cellular process(GO:0009987);response to stress(GO:0050896)	cell part(GO:0044464)
DANRE|ZFIN=ZDB-GENE-040801-175|UniProtKB=F1QGC8	dtd1	D-tyrosyl-tRNA(Tyr) deacylase;dtd1;ortholog	D-TYROSYL-TRNA(TYR) DEACYLASE 1 (PTHR10472:SF6)	esterase(PC00121)	Danio rerio	hydrolase activity, acting on ester bonds(GO:0003824)	biosynthetic process(GO:0008152);nitrogen compound metabolic process(GO:0009058);regulation of translation(GO:0009987);tRNA metabolic process(GO:0006807)	cytoplasm(GO:0044464)
DANRE|ZFIN=ZDB-GENE-060503-14|UniProtKB=G1K2P2	fgfr1b	Fibroblast growth factor receptor;fgfr1b;ortholog	FIBROBLAST GROWTH FACTOR RECEPTOR 3 (PTHR24416:SF391)		Danio rerio				Angiogenesis->Fibroblast Growth Factor Receptor-1;;FGF signaling pathway->FGFR1-4;;;
DANRE|ZFIN=ZDB-GENE-031001-11|UniProtKB=Q6P3L3	hspa5	Heat shock protein 5;hspa5;ortholog	78 KDA GLUCOSE-REGULATED PROTEIN (PTHR19375:SF279)		Danio rerio				Apoptosis signaling pathway->Heat shock protein 70;;Parkinson disease->Heat shock protein 70;;;
DANRE|ZFIN=ZDB-GENE-030131-4837|UniProtKB=F1QF92	alms1	Uncharacterized protein;alms1;ortholog	SUBFAMILY NOT NAMED (PTHR21553:SF31)		Danio rerio
DANRE|ZFIN=ZDB-GENE-090317-1|UniProtKB=E7F6M0	nck1b	Uncharacterized protein;nck1b;ortholog			Danio rerio
DANRE|ZFIN=ZDB-GENE-040426-2548|UniProtKB=Q90Z38	ranbp1	Ran binding protein 1;ranbp1;ortholog	RAN-SPECIFIC GTPASE-ACTIVATING PROTEIN (PTHR23138:SF106)	G-protein modulator(PC00095)	Danio rerio	protein binding(GO:0005488);small GTPase regulator activity(GO:0005515)	nuclear transport(GO:0051179);protein targeting(GO:0006810)
DANRE|ZFIN=ZDB-GENE-030131-2466|UniProtKB=Q7T3E4	dbr1	Lariat debranching enzyme;dbr1;ortholog	LARIAT DEBRANCHING ENZYME (PTHR12849:SF1)	endoribonuclease(PC00171);hydrolase(PC00031)	Danio rerio	endoribonuclease activity(GO:0003824)	RNA splicing, via transesterification reactions(GO:0008152);mRNA splicing, via spliceosome(GO:0044238);nitrogen compound metabolic process(GO:0006139)	intracellular(GO:0044464);nucleus(GO:0005622)
DANRE|ZFIN=ZDB-GENE-011212-5|UniProtKB=Q4KME9	prps1a	Prps1a protein;prps1a;ortholog	RIBOSE-PHOSPHATE PYROPHOSPHOKINASE 1 (PTHR10210:SF68)	carbohydrate kinase(PC00220);nucleotide kinase(PC00137)	Danio rerio	carbohydrate kinase activity(GO:0003824);nucleotide kinase activity(GO:0016740)	purine nucleobase metabolic process(GO:0008152);pyrimidine nucleobase metabolic process(GO:0044238)
DANRE|ZFIN=ZDB-GENE-030131-4900|UniProtKB=F1QXF8	ssr4	Uncharacterized protein;ssr4;ortholog	TRANSLOCON-ASSOCIATED PROTEIN SUBUNIT DELTA (PTHR12731:SF2)		Danio rerio
DANRE|ZFIN=ZDB-GENE-021029-1|UniProtKB=Q803E5	etf1b	Eukaryotic translation termination factor 1;etf1b;ortholog	EUKARYOTIC PEPTIDE CHAIN RELEASE FACTOR SUBUNIT 1 (PTHR10113:SF16)		Danio rerio
DANRE|ZFIN=ZDB-GENE-030707-5|UniProtKB=F1Q9R1	anxa11b	Annexin;anxa11b;ortholog	ANNEXIN A11 (PTHR10502:SF136)		Danio rerio		fatty acid metabolic process(GO:0008152)
DANRE|ZFIN=ZDB-GENE-030131-6039|UniProtKB=Q4V9N1	tsn	Novel protein similar to vertebrate translin (TSN);tsn;ortholog	TRANSLIN (PTHR10741:SF7)		Danio rerio			intracellular(GO:0044464);nucleus(GO:0005622)
DANRE|ZFIN=ZDB-GENE-060331-121|UniProtKB=Q24JV3	rpl31	Uncharacterized protein;rpl31;ortholog	60S RIBOSOMAL PROTEIN L31 (PTHR10956:SF15)	ribosomal protein(PC00171)	Danio rerio	structural constituent of ribosome(GO:0005198)	biosynthetic process(GO:0008152);translation(GO:0009058)	cytosol(GO:0044464);organelle(GO:0005622);ribosome(GO:0005737)
DANRE|ZFIN=ZDB-GENE-040426-2698|UniProtKB=F1QAW2	zgc:56304	Uncharacterized protein (Fragment);zgc:56304;ortholog	RAS GTPASE-ACTIVATING PROTEIN-BINDING PROTEIN 2 (PTHR10693:SF37)	RNA binding protein(PC00171);signaling molecule(PC00031)	Danio rerio	RNA binding(GO:0005488);receptor binding(GO:0003676)	transport(GO:0051179)
DANRE|ZFIN=ZDB-GENE-041219-1|UniProtKB=A8DZG2	srsf6b	Uncharacterized protein;srsf6b;ortholog	SUBFAMILY NOT NAMED (PTHR24012:SF630)		Danio rerio
DANRE|ZFIN=ZDB-GENE-060929-1254|UniProtKB=X1WCY4	fat3a	Uncharacterized protein;fat3a;ortholog	PROTOCADHERIN FAT 3 (PTHR24026:SF57)		Danio rerio		anatomical structure morphogenesis(GO:0032502);ectoderm development(GO:0009653);embryo development(GO:0007398);nervous system development(GO:0009790)		Wnt signaling pathway->Cadherin;;Cadherin signaling pathway->Cadherin;;;
DANRE|ZFIN=ZDB-GENE-040426-833|UniProtKB=A2CEP2	sh3glb2b	Uncharacterized protein;sh3glb2b;ortholog	ENDOPHILIN-B2 (PTHR10663:SF305)	guanyl-nucleotide exchange factor(PC00095)	Danio rerio
DANRE|ZFIN=ZDB-GENE-040426-1108|UniProtKB=Q6TNP8	vps26a	Vacuolar protein sorting-associated protein 26A;vps26a;ortholog	VACUOLAR PROTEIN SORTING-ASSOCIATED PROTEIN 26A (PTHR12233:SF8)	membrane traffic protein(PC00150)	Danio rerio	transporter activity(GO:0005215)	cellular process(GO:0009987);intracellular protein transport(GO:0051179);vesicle-mediated transport(GO:0006810)	cell part(GO:0044464);membrane(GO:0016020);protein complex(GO:0032991)
DANRE|ZFIN=ZDB-GENE-030131-779|UniProtKB=Q7ZW20	ywhae1	Tyrosine 3-monooxygenase/tryptophan 5-monooxygenase activation protein, epsilon polypeptide 1;ywhae1;ortholog	14-3-3 PROTEIN EPSILON (PTHR18860:SF47)	chaperone(PC00072)	Danio rerio		cell cycle(GO:0009987)		EGF receptor signaling pathway->14-3-3;;Parkinson disease->14-3-3;;FGF signaling pathway->14-3-3;;;;
DANRE|ZFIN=ZDB-GENE-040426-1788|UniProtKB=Q6PBI5	rps25	40S ribosomal protein S25;rps25;ortholog	40S RIBOSOMAL PROTEIN S25 (PTHR12850:SF13)		Danio rerio
DANRE|ZFIN=ZDB-GENE-020103-2|UniProtKB=Q8AY63	ckbb	Brain-subtype creatine kinase;ckbb;ortholog	CREATINE KINASE B-TYPE (PTHR11547:SF41)	amino acid kinase(PC00220)	Danio rerio	amino acid kinase activity(GO:0003824)
DANRE|ZFIN=ZDB-GENE-030131-431|UniProtKB=F1R7L1	psmd9	Uncharacterized protein;psmd9;ortholog	26S PROTEASOME NON-ATPASE REGULATORY SUBUNIT 9 (PTHR12651:SF2)	enzyme modulator(PC00095)	Danio rerio		cellular component organization(GO:0071840);protein complex assembly(GO:0016043)	cytoplasm(GO:0044464);nucleus(GO:0005622);protein complex(GO:0005737)	Ubiquitin proteasome pathway->26S proteasome;;
DANRE|ZFIN=ZDB-GENE-040426-980|UniProtKB=Q7ZUZ4	pdcd5	Programmed cell death 5;pdcd5;ortholog	PROGRAMMED CELL DEATH PROTEIN 5 (PTHR10840:SF1)	enzyme modulator(PC00095)	Danio rerio	protein binding(GO:0005488)
DANRE|ZFIN=ZDB-GENE-030131-9170|UniProtKB=E9QF73	zgc:153867	Uncharacterized protein;zgc:153867;ortholog	MYOSIN LIGHT POLYPEPTIDE 6 (PTHR23048:SF14)	actin family cytoskeletal protein(PC00085);calmodulin(PC00041)	Danio rerio	calcium ion binding(GO:0005488);calmodulin binding(GO:0005509);structural constituent of cytoskeleton(GO:0005515)	muscle contraction(GO:0032501)	actin cytoskeleton(GO:0043226);intracellular(GO:0005856)
DANRE|ZFIN=ZDB-GENE-030131-3246|UniProtKB=F1QA42	atxn2l	Uncharacterized protein;atxn2l;ortholog	ATAXIN-2-LIKE PROTEIN (PTHR12854:SF16)	RNA binding protein(PC00171)	Danio rerio		cellular component biogenesis(GO:0071840);organelle organization(GO:0044085);regulation of biological process(GO:0009987)	cytoplasm(GO:0044464);organelle(GO:0005622);ribonucleoprotein complex(GO:0005737)
DANRE|ZFIN=ZDB-GENE-030131-8370|UniProtKB=Q7ZVB1	chmp1b	Charged multivesicular body protein 1b;chmp1b;ortholog	CHARGED MULTIVESICULAR BODY PROTEIN 1B (PTHR10476:SF24)	membrane traffic protein(PC00150)	Danio rerio		intracellular protein transport(GO:0051179);vesicle-mediated transport(GO:0006810)
DANRE|ZFIN=ZDB-GENE-041010-53|UniProtKB=Q5XJ73	glipr2l	Uncharacterized protein;glipr2l;ortholog	GOLGI-ASSOCIATED PLANT PATHOGENESIS-RELATED PROTEIN 1 (PTHR10334:SF257)	defense/immunity protein(PC00090)	Danio rerio		fertilization(GO:0000003);spermatogenesis(GO:0009566)
DANRE|ZFIN=ZDB-GENE-040718-295|UniProtKB=F1QMF9	nedd8l	Uncharacterized protein;nedd8l;ortholog	NEDD8 (PTHR10666:SF202)	ribosomal protein(PC00171)	Danio rerio	nucleic acid binding(GO:0005488);structural constituent of ribosome(GO:0003676)	proteolysis(GO:0008152)
DANRE|ZFIN=ZDB-GENE-050522-155|UniProtKB=E7FD14	pacsin1a	Uncharacterized protein;pacsin1a;ortholog	SUBFAMILY NOT NAMED (PTHR23065:SF23)	actin family cytoskeletal protein(PC00085);membrane trafficking regulatory protein(PC00041)	Danio rerio		cell differentiation(GO:0032502);cellular component morphogenesis(GO:0030154);cellular process(GO:0071840);endocytosis(GO:0016043);nervous system development(GO:0032989);regulation of biological process(GO:0009987);single-multicellular organism process(GO:0051179)	cytoplasm(GO:0044464);endosome(GO:0005622)
DANRE|ZFIN=ZDB-GENE-050522-443|UniProtKB=Q502F6	zgc:112271	Uncharacterized protein;zgc:112271;ortholog	BOLA-LIKE PROTEIN 2 (PTHR12735:SF32)		Danio rerio
DANRE|ZFIN=ZDB-GENE-030131-5206|UniProtKB=B3DFQ1	capns1b	Capns1b protein;capns1b;ortholog			Danio rerio
DANRE|ZFIN=ZDB-GENE-121214-162|UniProtKB=R4GE02	si:ch211-113a14.11	Uncharacterized protein;si:ch211-113a14.11;ortholog	HISTONE H2B-RELATED (PTHR23428:SF152)	histone(PC00171)	Danio rerio	DNA binding(GO:0005488)	DNA metabolic process(GO:0008152);cellular component biogenesis(GO:0044238);chromatin assembly(GO:0006139);chromatin organization(GO:0006259);nitrogen compound metabolic process(GO:0071840)	intracellular(GO:0044464);nuclear chromosome(GO:0005622);nucleus(GO:0043226);protein-DNA complex(GO:0005694)
DANRE|ZFIN=ZDB-GENE-040426-1923|UniProtKB=B8JLJ8	hnrpkl	Uncharacterized protein;hnrpkl;ortholog	BANCAL, ISOFORM C (PTHR10288:SF220)	enzyme modulator(PC00095);mRNA splicing factor(PC00171);ribonucleoprotein(PC00031)	Danio rerio	catalytic activity(GO:0003824);mRNA binding(GO:0005488);protein binding(GO:0003676)	RNA splicing, via transesterification reactions(GO:0008152);cellular process(GO:0044238);mRNA splicing, via spliceosome(GO:0006139);nuclear transport(GO:0016070);transcription from RNA polymerase II promoter(GO:0000375)	ribonucleoprotein complex(GO:0032991)
DANRE|ZFIN=ZDB-GENE-030131-8663|UniProtKB=Q6P5K5	rplp1	Ribosomal protein, large, P1;rplp1;ortholog	60S ACIDIC RIBOSOMAL PROTEIN P1 (PTHR21141:SF55)	ribosomal protein(PC00171)	Danio rerio	nucleic acid binding(GO:0005488);structural constituent of ribosome(GO:0003676)	translation(GO:0008152)
DANRE|ZFIN=ZDB-GENE-070112-732|UniProtKB=F1Q7G9	prss16	Uncharacterized protein;prss16;ortholog	SERINE PROTEASE F56F10.1-RELATED (PTHR11010:SF71)	serine protease(PC00121)	Danio rerio	serine-type peptidase activity(GO:0003824)	proteolysis(GO:0008152)
DANRE|ZFIN=ZDB-GENE-040808-59|UniProtKB=F1QHZ1	rad23aa	Uncharacterized protein;rad23aa;ortholog	UV EXCISION REPAIR PROTEIN RAD23 HOMOLOG A (PTHR10621:SF21)	damaged DNA-binding protein(PC00171)	Danio rerio	damaged DNA binding(GO:0005488)	DNA repair(GO:0008152)
DANRE|ZFIN=ZDB-GENE-030131-2590|UniProtKB=Q5U3J4	clint1a	Clathrin interactor 1;clint1a;ortholog	CLATHRIN INTERACTOR 1 (PTHR12276:SF65)		Danio rerio		neurotransmitter secretion(GO:0032501);synaptic transmission(GO:0044707)
DANRE|ZFIN=ZDB-GENE-041121-17|UniProtKB=Q5RKM3	stip1	Stress-induced-phosphoprotein 1 (Hsp70/Hsp90-organizing protein);stip1;ortholog	STRESS-INDUCED-PHOSPHOPROTEIN 1 (HSP70/HSP90-ORGANIZING PROTEIN) (PTHR22904:SF435)	chaperone(PC00072)	Danio rerio		protein folding(GO:0008152);response to stress(GO:0044238)
DANRE|ZFIN=ZDB-GENE-040426-2740|UniProtKB=F1QI75	eef1da	Uncharacterized protein;eef1da;ortholog	ELONGATION FACTOR 1-DELTA (PTHR11595:SF40)	translation elongation factor(PC00171)	Danio rerio	translation elongation factor activity(GO:0045182)
DANRE|ZFIN=ZDB-GENE-990415-269|UniProtKB=P13104	tpm1,tpma	Tropomyosin alpha-1 chain;tpma;ortholog	TROPOMYOSIN ALPHA-1 CHAIN (PTHR19269:SF52)	actin binding motor protein(PC00085)	Danio rerio	motor activity(GO:0003824);structural constituent of cytoskeleton(GO:0016787)	cellular component morphogenesis(GO:0071840);cellular process(GO:0016043);ectoderm development(GO:0032989);mesoderm development(GO:0009987);muscle contraction(GO:0032502);muscle organ development(GO:0007398);nervous system development(GO:0007498)	intracellular(GO:0044464)
DANRE|ZFIN=ZDB-GENE-040625-68|UniProtKB=Q6IQ71	cbx1b	Chromobox homolog 1b (HP1 beta homolog Drosophila);cbx1b;ortholog	CHROMOBOX PROTEIN HOMOLOG 1 (PTHR22812:SF126)	chromatin/chromatin-binding protein(PC00171);transcription factor(PC00009)	Danio rerio	chromatin binding(GO:0005488);sequence-specific DNA binding transcription factor activity(GO:0003682)	cellular process(GO:0009987);chromatin organization(GO:0071840);regulation of transcription from RNA polymerase II promoter(GO:0016043)
DANRE|ZFIN=ZDB-GENE-040426-865|UniProtKB=Q1LVV3	wasf2	Uncharacterized protein;wasf2;ortholog	WISKOTT-ALDRICH SYNDROME PROTEIN FAMILY MEMBER 2 (PTHR12902:SF17)	non-motor actin binding protein(PC00085)	Danio rerio	actin binding(GO:0005488);structural constituent of cytoskeleton(GO:0005515)	protein complex assembly(GO:0071840)	actin cytoskeleton(GO:0043226);intracellular(GO:0005856)
DANRE|ZFIN=ZDB-GENE-030131-4459|UniProtKB=Q5RGW7	arid1b	Uncharacterized protein;arid1b;ortholog	AT-RICH INTERACTIVE DOMAIN-CONTAINING PROTEIN 1B (PTHR12656:SF15)		Danio rerio				Wnt signaling pathway->Switched/Sucrose Non Fermentation;;
DANRE|ZFIN=ZDB-GENE-030131-3238|UniProtKB=F1QB54	pabpc1a	Polyadenylate-binding protein;pabpc1a;ortholog	POLYADENYLATE-BINDING PROTEIN 1-RELATED (PTHR24012:SF589)		Danio rerio
DANRE|ZFIN=ZDB-GENE-060503-343|UniProtKB=Q1L8R9	snapin	Si:dkey-222b8.2 protein;snapin;ortholog	SNARE-ASSOCIATED PROTEIN SNAPIN (PTHR31305:SF3)		Danio rerio
DANRE|ZFIN=ZDB-GENE-040426-2142|UniProtKB=F1R4S7	ak3	GTP:AMP phosphotransferase AK3, mitochondrial;ak3;ortholog	GTP:AMP PHOSPHOTRANSFERASE AK3, MITOCHONDRIAL (PTHR23359:SF110)	nucleotide kinase(PC00220)	Danio rerio	nucleotide kinase activity(GO:0003824)	purine nucleobase metabolic process(GO:0008152);pyrimidine nucleobase metabolic process(GO:0044238)		De novo purine biosynthesis->Adenylate kinase;;
DANRE|ZFIN=ZDB-GENE-040426-2789|UniProtKB=E7F1X7	srrm1	Uncharacterized protein;srrm1;ortholog	SERINE/ARGININE REPETITIVE MATRIX PROTEIN 1 (PTHR23148:SF1)	mRNA processing factor(PC00171)	Danio rerio	mRNA binding(GO:0005488)	mRNA processing(GO:0008152)
DANRE|ZFIN=ZDB-GENE-040718-235|UniProtKB=F1R8J7	rai14	Uncharacterized protein;rai14;ortholog	ANKYCORBIN (PTHR24129:SF2)		Danio rerio
DANRE|ZFIN=ZDB-GENE-030219-130|UniProtKB=Q90Z08	unc119b	Protein unc-119 homolog B;unc119b;ortholog	PROTEIN UNC-119 HOMOLOG B (PTHR12951:SF6)	receptor(PC00197)	Danio rerio	receptor activity(GO:0004872)	neurotransmitter secretion(GO:0032501);sensory perception(GO:0044707);synaptic transmission(GO:0003008);visual perception(GO:0050877)
DANRE|ZFIN=ZDB-GENE-040801-259|UniProtKB=Q6DC93	pef1	Peflin;pef1;ortholog	PEFLIN (PTHR10183:SF361)	annexin(PC00060);calmodulin(PC00050);cysteine protease(PC00131)	Danio rerio	cysteine-type peptidase activity(GO:0003824)	proteolysis(GO:0008152)	cytoplasm(GO:0044464)
DANRE|ZFIN=ZDB-GENE-091204-284|UniProtKB=E7F192	dbn1	Uncharacterized protein;dbn1;ortholog	DREBRIN (PTHR10829:SF32)	non-motor actin binding protein(PC00085)	Danio rerio	actin binding(GO:0005488);structural constituent of cytoskeleton(GO:0005515)	cellular component morphogenesis(GO:0071840);cellular process(GO:0016043)	actin cytoskeleton(GO:0043226);intracellular(GO:0005856)
DANRE|ZFIN=ZDB-GENE-070410-7|UniProtKB=A3KNA5	filip1l	Filamin A-interacting protein 1-like;filip1l;ortholog	FILAMIN A-INTERACTING PROTEIN 1-LIKE (PTHR23166:SF12)		Danio rerio
DANRE|ZFIN=ZDB-GENE-990415-52|UniProtKB=Q92005	eef1a	Elongation factor 1-alpha;eef1a;ortholog	ELONGATION FACTOR 1-ALPHA (PTHR23115:SF218)	G-protein(PC00095);hydrolase(PC00020);translation elongation factor(PC00121);translation initiation factor(PC00171)	Danio rerio	GTPase activity(GO:0003824);pyrophosphatase activity(GO:0016787);translation elongation factor activity(GO:0003924)	biosynthetic process(GO:0008152);catabolic process(GO:0009058);nitrogen compound metabolic process(GO:0009056);nucleobase-containing compound metabolic process(GO:0009987);phosphate-containing compound metabolic process(GO:0006807)	intracellular(GO:0044464)
DANRE|ZFIN=ZDB-GENE-030131-5063|UniProtKB=Q7ZU42	ola1	Obg-like ATPase 1;ola1;ortholog	OBG-LIKE ATPASE 1 (PTHR23305:SF17)	G-protein(PC00095)	Danio rerio	GTPase activity(GO:0003824);protein binding(GO:0016787)
DANRE|ZFIN=ZDB-GENE-030827-1|UniProtKB=Q6DG45	p4ha2	Procollagen-proline, 2-oxoglutarate 4-dioxygenase (Proline 4-hydroxylase), alpha polypeptide 2;p4ha2;ortholog	PROLYL 4-HYDROXYLASE SUBUNIT ALPHA-2 (PTHR10869:SF100)	hydroxylase(PC00176);oxygenase(PC00122)	Danio rerio	oxidoreductase activity(GO:0003824)	cellular protein modification process(GO:0008152)
DANRE|ZFIN=ZDB-GENE-040426-2051|UniProtKB=F1R6K0	uchl5	Uncharacterized protein (Fragment);uchl5;ortholog	UBIQUITIN CARBOXYL-TERMINAL HYDROLASE ISOZYME L5 (PTHR10589:SF39)	cysteine protease(PC00121)	Danio rerio	cysteine-type peptidase activity(GO:0003824)	cellular process(GO:0009987);cellular protein modification process(GO:0008152)	cytoplasm(GO:0044464)	Ubiquitin proteasome pathway->26S proteasome;;
DANRE|ZFIN=ZDB-GENE-030131-5417|UniProtKB=Q6PFS4	immt	Inner membrane protein, mitochondrial (Mitofilin);immt;ortholog	MICOS COMPLEX SUBUNIT MIC60 (PTHR15415:SF10)		Danio rerio
DANRE|Ensembl=ENSDARG00000024785|UniProtKB=B7ZC77	Ctnna2	Catenin alpha-2;Ctnna2;ortholog	CATENIN ALPHA-2 (PTHR18914:SF30)	cell adhesion molecule(PC00069);non-motor actin binding protein(PC00085)	Danio rerio	actin binding(GO:0005488);structural constituent of cytoskeleton(GO:0005515)	cell adhesion(GO:0022610);cellular component morphogenesis(GO:0007155);signal transduction(GO:0071840)	intracellular(GO:0044464)	Cadherin signaling pathway->alpha-catenin;;Wnt signaling pathway->alpha-catenin;;Alzheimer disease-presenilin pathway->alpha-catenin;;;;
DANRE|ZFIN=ZDB-GENE-070112-252|UniProtKB=F1QMH0	csrp1b	Uncharacterized protein;csrp1b;ortholog	CYSTEINE AND GLYCINE-RICH PROTEIN 1 (PTHR24215:SF29)	actin family cytoskeletal protein(PC00085)	Danio rerio	structural constituent of cytoskeleton(GO:0005198)	immune system process(GO:0002376);muscle organ development(GO:0032502)	intracellular(GO:0044464)
DANRE|ZFIN=ZDB-GENE-030131-7848|UniProtKB=Q7ZUC4	ccdc6a	Ccdc6a protein;ccdc6a;ortholog	COILED-COIL DOMAIN-CONTAINING PROTEIN 6 (PTHR15276:SF1)		Danio rerio
DANRE|ZFIN=ZDB-GENE-030131-662|UniProtKB=A2BIR4	ube2l3b	Uncharacterized protein;ube2l3b;ortholog	AT26201P-RELATED (PTHR24068:SF111)	ligase(PC00142)	Danio rerio	ligase activity(GO:0003824)	cellular protein modification process(GO:0008152)		Ubiquitin proteasome pathway->Ubiquitin-conjugating enzyme E2;;Parkinson disease->ubiquitin-conjugating enzyme E2L3;;Parkinson disease->ubiquitin-conjugating enzyme E2E2;;;;
DANRE|ZFIN=ZDB-GENE-040426-1718|UniProtKB=P62084	rps7	40S ribosomal protein S7;rps7;ortholog	40S RIBOSOMAL PROTEIN S7 (PTHR11278:SF5)	ribosomal protein(PC00171)	Danio rerio		cellular component biogenesis(GO:0071840);cellular process(GO:0044085);nitrogen compound metabolic process(GO:0009987);rRNA metabolic process(GO:0008152)	cytosol(GO:0044464);organelle(GO:0005622);ribosome(GO:0005737)
DANRE|ZFIN=ZDB-GENE-050417-18|UniProtKB=B8A4A6	sncga	Gamma-synuclein;sncga;ortholog	GAMMA-SYNUCLEIN (PTHR13820:SF14)	chaperone(PC00072);cytoskeletal protein(PC00085);membrane traffic protein(PC00150);signaling molecule(PC00207)	Danio rerio	receptor binding(GO:0005488);structural constituent of cytoskeleton(GO:0005515)	cellular process(GO:0009987);exocytosis(GO:0051179);intracellular protein transport(GO:0006810)	intracellular(GO:0044464)	Parkinson disease->gamma-Synuclein;;
DANRE|ZFIN=ZDB-GENE-040426-2114|UniProtKB=Q7ZUD3	gmfb	Glia maturation factor, beta;gmfb;ortholog	GLIA MATURATION FACTOR, BETA (PTHR11249:SF7)		Danio rerio
DANRE|Ensembl=ENSDARG00000079701|UniProtKB=H9GXV0	ganab	Uncharacterized protein;ganab;ortholog	NEUTRAL ALPHA-GLUCOSIDASE AB (PTHR22762:SF106)	glucosidase(PC00121)	Danio rerio	glucosidase activity(GO:0003824)	cellular protein modification process(GO:0008152);monosaccharide metabolic process(GO:0044238);polysaccharide metabolic process(GO:0019538)
DANRE|ZFIN=ZDB-GENE-031002-9|UniProtKB=X1WGN6	pdia3	Protein disulfide-isomerase;pdia3;ortholog	PROTEIN DISULFIDE-ISOMERASE (PTHR18929:SF147)		Danio rerio	protein disulfide isomerase activity(GO:0003824)	cellular process(GO:0009987);response to stress(GO:0050896)	cell part(GO:0044464)
DANRE|ZFIN=ZDB-GENE-031006-5|UniProtKB=F1QBW7	eno3	Uncharacterized protein (Fragment);eno3;ortholog	BETA-ENOLASE (PTHR11902:SF27)	lyase(PC00144)	Danio rerio	lyase activity(GO:0003824)	glycolysis(GO:0008152)
DANRE|ZFIN=ZDB-GENE-040426-2401|UniProtKB=Q6NUT4	pabpn1	Pabpn1 protein;pabpn1;ortholog	POLYADENYLATE-BINDING PROTEIN 2 (PTHR24012:SF667)		Danio rerio
DANRE|ZFIN=ZDB-GENE-040426-2154|UniProtKB=Q5RJ50	vta1	Uncharacterized protein;vta1;ortholog	VACUOLAR PROTEIN SORTING-ASSOCIATED PROTEIN VTA1 HOMOLOG (PTHR12741:SF27)		Danio rerio
DANRE|ZFIN=ZDB-GENE-050522-494|UniProtKB=F1QGQ0	vbp1	Uncharacterized protein;vbp1;ortholog	PREFOLDIN SUBUNIT 3 (PTHR12409:SF1)	chaperone(PC00072)	Danio rerio	cytoskeletal protein binding(GO:0005488)	cellular component organization(GO:0071840);protein complex assembly(GO:0016043)	cytosol(GO:0044464);protein complex(GO:0005622);ribonucleoprotein complex(GO:0005737)
DANRE|ZFIN=ZDB-GENE-030131-9181|UniProtKB=Q6PBX9	reep5	Receptor expression-enhancing protein;reep5;ortholog	RECEPTOR EXPRESSION-ENHANCING PROTEIN 5 (PTHR12300:SF91)	receptor(PC00197);transporter(PC00227)	Danio rerio	receptor activity(GO:0004872);transmembrane transporter activity(GO:0005215)	carbohydrate metabolic process(GO:0008152);carbohydrate transport(GO:0044238)
DANRE|ZFIN=ZDB-GENE-040426-2206|UniProtKB=Q6NWJ2	spcs3	Signal peptidase complex subunit 3 homolog (S. cerevisiae);spcs3;ortholog	SIGNAL PEPTIDASE COMPLEX SUBUNIT 3 (PTHR12804:SF4)	protease(PC00121)	Danio rerio	peptidase activity(GO:0003824)	proteolysis(GO:0008152)		Vasopressin synthesis->Signal Peptidase;;
DANRE|ZFIN=ZDB-GENE-040426-1312|UniProtKB=Q7T3D1	ero1a	ERO1-like protein alpha;ero1l;ortholog	ERO1-LIKE PROTEIN ALPHA (PTHR12613:SF4)	oxidoreductase(PC00176)	Danio rerio	oxidoreductase activity(GO:0003824)	intracellular protein transport(GO:0051179);protein folding(GO:0006810);respiratory electron transport chain(GO:0015031);vesicle-mediated transport(GO:0006886)
DANRE|ZFIN=ZDB-GENE-040426-1652|UniProtKB=Q6P6E4	lsm4	LSM4 homolog, U6 small nuclear RNA associated (S. cerevisiae);lsm4;ortholog	U6 SNRNA-ASSOCIATED SM-LIKE PROTEIN LSM4 (PTHR23338:SF30)	mRNA splicing factor(PC00171);ribonucleoprotein(PC00031)	Danio rerio	RNA binding(GO:0005488)	RNA catabolic process(GO:0008152);RNA splicing, via transesterification reactions(GO:0044238);catabolic process(GO:0006139);cellular component biogenesis(GO:0016070);mRNA splicing, via spliceosome(GO:0006401);nitrogen compound metabolic process(GO:0000375);organelle organization(GO:0009056)	cytoplasm(GO:0044464);nucleus(GO:0005622);ribonucleoprotein complex(GO:0005737)
DANRE|ZFIN=ZDB-GENE-030131-8550|UniProtKB=H9GXI2	hadhb	Uncharacterized protein;hadhb;ortholog	TRIFUNCTIONAL ENZYME SUBUNIT BETA, MITOCHONDRIAL (PTHR18919:SF117)	acetyltransferase(PC00220)	Danio rerio	acetyltransferase activity(GO:0003824)	protein acetylation(GO:0008152)
DANRE|ZFIN=ZDB-GENE-040426-1539|UniProtKB=F1R0J8	pdhx	Uncharacterized protein;pdhx;ortholog	PYRUVATE DEHYDROGENASE PROTEIN X COMPONENT, MITOCHONDRIAL (PTHR23151:SF79)	acetyltransferase(PC00220);acyltransferase(PC00038)	Danio rerio	acetyltransferase activity(GO:0003824)	carbohydrate metabolic process(GO:0008152);coenzyme metabolic process(GO:0044238)
DANRE|ZFIN=ZDB-GENE-050208-52|UniProtKB=Q5G9L7	crabp2b	Duplicated cellular retinoic acid-binding protein 2b;crabp2b;ortholog	CELLULAR RETINOIC ACID-BINDING PROTEIN 2 (PTHR11955:SF98)		Danio rerio		ectoderm development(GO:0032502)
DANRE|ZFIN=ZDB-GENE-030131-4089|UniProtKB=Q7ZVE9	p4ha1b	Procollagen-proline, 2-oxoglutarate 4-dioxygenase (Proline 4-hydroxylase), alpha polypeptide I;p4ha1b;ortholog	PROLYL 4-HYDROXYLASE SUBUNIT ALPHA-1 (PTHR10869:SF104)	hydroxylase(PC00176);oxygenase(PC00122)	Danio rerio	oxidoreductase activity(GO:0003824)	cellular protein modification process(GO:0008152)
DANRE|ZFIN=ZDB-GENE-030131-9174|UniProtKB=F1QUV7	gars	Uncharacterized protein (Fragment);gars;ortholog	GLYCINE--TRNA LIGASE (PTHR10745:SF10)	aminoacyl-tRNA synthetase(PC00142)	Danio rerio	aminoacyl-tRNA ligase activity(GO:0003824)	biosynthetic process(GO:0008152);cellular amino acid metabolic process(GO:0009058);tRNA aminoacylation for protein translation(GO:0044238);tRNA metabolic process(GO:0006520)	cytoplasm(GO:0044464)
DANRE|ZFIN=ZDB-GENE-070424-158|UniProtKB=Q1RM09	basp1	Brain acid soluble protein 1 homolog;basp1;ortholog			Danio rerio
DANRE|ZFIN=ZDB-GENE-030131-4449|UniProtKB=F1Q512	etfa	Uncharacterized protein;etfa;ortholog	ELECTRON TRANSFER FLAVOPROTEIN SUBUNIT ALPHA, MITOCHONDRIAL (PTHR43153:SF5)	dehydrogenase(PC00176);oxidase(PC00092);transferase(PC00175)	Danio rerio	nucleotide binding(GO:0005488);oxidoreductase activity(GO:0000166)	catabolic process(GO:0008152);fatty acid beta-oxidation(GO:0009056);homeostatic process(GO:0009987)
DANRE|ZFIN=ZDB-GENE-070326-1|UniProtKB=A4U7F9	plod2	Procollagen lysine 2-oxoglutarate 5-dioxygenase 2b isoform;plod2;ortholog	PROCOLLAGEN-LYSINE,2-OXOGLUTARATE 5-DIOXYGENASE 2 (PTHR10730:SF33)		Danio rerio		cell adhesion(GO:0022610)
DANRE|ZFIN=ZDB-GENE-050417-333|UniProtKB=A8E7N8	psmb4	Proteasome subunit beta type;psmb4;ortholog	PROTEASOME SUBUNIT BETA TYPE-4 (PTHR11599:SF72)		Danio rerio				Parkinson disease->20S proteasome;;
DANRE|ZFIN=ZDB-GENE-040426-1376|UniProtKB=Q7T2A8	sh3bgrl	SH3 domain-binding glutamic acid-rich-like protein;sh3bgrl;ortholog	SH3 DOMAIN-BINDING GLUTAMIC ACID-RICH-LIKE PROTEIN (PTHR12232:SF14)		Danio rerio
DANRE|ZFIN=ZDB-GENE-021211-2|UniProtKB=Q66I42	msna	Radixin;msna;ortholog	MOESIN (PTHR23281:SF30)	actin family cytoskeletal protein(PC00085)	Danio rerio	structural constituent of cytoskeleton(GO:0005198)	cellular component morphogenesis(GO:0071840);cellular process(GO:0016043)	intracellular(GO:0044464)
DANRE|ZFIN=ZDB-GENE-030131-5130|UniProtKB=Q7T303	cnn3a	Calponin;cnn3a;ortholog	CALPONIN-2 (PTHR18959:SF71)	non-motor actin binding protein(PC00085)	Danio rerio	actin binding(GO:0005488);structural constituent of cytoskeleton(GO:0005515)	muscle contraction(GO:0032501)	actin cytoskeleton(GO:0043226);intracellular(GO:0005856)
DANRE|ZFIN=ZDB-GENE-991110-17|UniProtKB=Q9PTH5	psme1	Proteasome activator subunit 1;psme1;ortholog	PROTEASOME ACTIVATOR COMPLEX SUBUNIT 1 (PTHR10660:SF10)		Danio rerio	enzyme activator activity(GO:0003824);peptidase activity(GO:0030234)	antigen processing and presentation(GO:0002376);catabolic process(GO:0019882);immune response(GO:0008152);proteolysis(GO:0009056);regulation of cell cycle(GO:0006955);response to stress(GO:0044238)	cytoplasm(GO:0044464);nucleoplasm(GO:0005622);protein complex(GO:0005737)
DANRE|ZFIN=ZDB-GENE-030131-6898|UniProtKB=F1R2E0	hnrnpm	Uncharacterized protein;hnrnpm;ortholog	HETEROGENEOUS NUCLEAR RIBONUCLEOPROTEIN M (PTHR23003:SF18)	ribonucleoprotein(PC00171)	Danio rerio	RNA binding(GO:0005488)	mRNA splicing, via spliceosome(GO:0008152)	ribonucleoprotein complex(GO:0032991)
DANRE|ZFIN=ZDB-GENE-050506-95|UniProtKB=Q1LXJ9	krtt1c19e	Uncharacterized protein;krtt1c19e;ortholog	TYPE I CYTOKERATIN-RELATED (PTHR23239:SF289)	intermediate filament(PC00085);structural protein(PC00129)	Danio rerio	structural constituent of cytoskeleton(GO:0005198)	cellular component morphogenesis(GO:0071840);cellular process(GO:0016043)	intermediate filament cytoskeleton(GO:0043226);intracellular(GO:0005856)
DANRE|ZFIN=ZDB-GENE-040426-2485|UniProtKB=Q6NWC9	gkap1	G kinase-anchoring protein 1;gkap1;ortholog	G KINASE-ANCHORING PROTEIN 1 (PTHR14899:SF1)		Danio rerio
DANRE|ZFIN=ZDB-GENE-040426-1675|UniProtKB=Q6P971	pycr1a	Pyrroline-5-carboxylate reductase;pycr1a;ortholog	PYRROLINE-5-CARBOXYLATE REDUCTASE (PTHR11645:SF43)		Danio rerio				Proline biosynthesis->Pyrroline-5-carboxylate reductase;;
DANRE|ZFIN=ZDB-GENE-030131-514|UniProtKB=F8W2D1	fkbp4	Uncharacterized protein;fkbp4;ortholog	PEPTIDYL-PROLYL CIS-TRANS ISOMERASE FKBP4 (PTHR10516:SF332)	calcium-binding protein(PC00060);chaperone(PC00072);isomerase(PC00135)	Danio rerio	binding(GO:0005488);isomerase activity(GO:0003824)	cellular process(GO:0009987);cellular protein modification process(GO:0008152);protein folding(GO:0044238)	cytoplasm(GO:0044464)
DANRE|ZFIN=ZDB-GENE-001208-4|UniProtKB=F1Q5N4	psmb7	Proteasome subunit beta type;psmb7;ortholog	PROTEASOME SUBUNIT BETA TYPE-7 (PTHR11599:SF86)		Danio rerio				Parkinson disease->20S proteasome;;
DANRE|ZFIN=ZDB-GENE-030131-2333|UniProtKB=A2BHD8	hexb	Beta-hexosaminidase;hexb;ortholog	BETA-HEXOSAMINIDASE SUBUNIT BETA (PTHR22600:SF27)	glycosidase(PC00121)	Danio rerio	hydrolase activity, hydrolyzing N-glycosyl compounds(GO:0003824)	lipid metabolic process(GO:0008152);polysaccharide metabolic process(GO:0044238)
DANRE|ZFIN=ZDB-GENE-090312-153|UniProtKB=E7FA77	limch1a	Uncharacterized protein;limch1a;ortholog	LIM AND CALPONIN HOMOLOGY DOMAINS-CONTAINING PROTEIN 1 (PTHR15551:SF5)	actin family cytoskeletal protein(PC00085)	Danio rerio	structural constituent of cytoskeleton(GO:0005198)	muscle contraction(GO:0032501)	intracellular(GO:0044464)
DANRE|ZFIN=ZDB-GENE-040426-2600|UniProtKB=Q6NY88	chmp3	Charged multivesicular body protein 3;chmp3;ortholog	CHARGED MULTIVESICULAR BODY PROTEIN 3 (PTHR10476:SF22)	enzyme modulator(PC00095)	Danio rerio	protein binding(GO:0005488)	intracellular protein transport(GO:0051179);vesicle-mediated transport(GO:0006810)
DANRE|ZFIN=ZDB-GENE-070112-922|UniProtKB=B0UYE9	gripap1	Uncharacterized protein;gripap1;ortholog	GRIP1-ASSOCIATED PROTEIN 1 (PTHR18978:SF2)		Danio rerio
DANRE|ZFIN=ZDB-GENE-030131-7479|UniProtKB=F1QGI3	rpl23a	Uncharacterized protein;rpl23a;ortholog	FI01658P (PTHR11620:SF37)	ribosomal protein(PC00171)	Danio rerio	structural constituent of ribosome(GO:0005198)	biosynthetic process(GO:0008152);cellular component biogenesis(GO:0009058);organelle organization(GO:0071840);translation(GO:0044085)	cytosol(GO:0044464);organelle(GO:0005622);ribosome(GO:0005737)
DANRE|ZFIN=ZDB-GENE-040426-1527|UniProtKB=Q6PH25	vps28	Uncharacterized protein;vps28;ortholog	VACUOLAR PROTEIN SORTING-ASSOCIATED PROTEIN 28 HOMOLOG (PTHR12937:SF1)		Danio rerio	protein binding(GO:0005488)	catabolic process(GO:0008152);cellular process(GO:0009056);protein localization(GO:0009987);protein targeting(GO:0051179);proteolysis(GO:0008104);vesicle-mediated transport(GO:0006810)	cytoplasm(GO:0044464);endosome(GO:0005622);membrane(GO:0005737);protein complex(GO:0043226)
DANRE|ZFIN=ZDB-GENE-040426-2922|UniProtKB=Q7ZW25	chmp2a	Charged multivesicular body protein 2a;chmp2a;ortholog	CHARGED MULTIVESICULAR BODY PROTEIN 2A (PTHR10476:SF30)		Danio rerio		intracellular protein transport(GO:0051179);vesicle-mediated transport(GO:0006810)
DANRE|ZFIN=ZDB-GENE-030131-8563|UniProtKB=F1Q8G3	eif4bb	Uncharacterized protein;eif4bb;ortholog	EUKARYOTIC TRANSLATION INITIATION FACTOR 4B (PTHR23236:SF15)	translation initiation factor(PC00171)	Danio rerio	translation initiation factor activity(GO:0045182)
DANRE|ZFIN=ZDB-GENE-040426-2812|UniProtKB=Q6IQ73	chmp4c	Charged multivesicular body protein 4c;chmp4c;ortholog	CHARGED MULTIVESICULAR BODY PROTEIN 4B-RELATED (PTHR22761:SF29)	transfer/carrier protein(PC00219)	Danio rerio		intracellular protein transport(GO:0051179)
DANRE|ZFIN=ZDB-GENE-990415-31|UniProtKB=B3DH85	ncam1a	NCAM;ncam1a;ortholog	NEURAL CELL ADHESION MOLECULE 1 (PTHR10489:SF783)	immunoglobulin receptor superfamily(PC00090);immunoglobulin superfamily cell adhesion molecule(PC00124);protein phosphatase(PC00069)	Danio rerio
DANRE|ZFIN=ZDB-GENE-030411-5|UniProtKB=Q6NWF6	krt8	Keratin, type II cytoskeletal 8;krt8;ortholog	KERATIN, TYPE II CYTOSKELETAL 8 (PTHR23239:SF296)	intermediate filament(PC00085);structural protein(PC00129)	Danio rerio	structural constituent of cytoskeleton(GO:0005198)	cellular component morphogenesis(GO:0071840);cellular process(GO:0016043)	intermediate filament cytoskeleton(GO:0043226);intracellular(GO:0005856)
DANRE|ZFIN=ZDB-GENE-040801-226|UniProtKB=E7FDQ5	caprin1a	Uncharacterized protein;caprin1a;ortholog	CAPRIN-1 (PTHR22922:SF20)	transporter(PC00227)	Danio rerio
DANRE|ZFIN=ZDB-GENE-030131-4869|UniProtKB=E7F8F0	gpd2	Uncharacterized protein;gpd2;ortholog	GLYCEROL-3-PHOSPHATE DEHYDROGENASE, MITOCHONDRIAL (PTHR11985:SF19)		Danio rerio
DANRE|ZFIN=ZDB-GENE-040724-91|UniProtKB=Q7T150	p4ha1a	Uncharacterized protein;p4ha1a;ortholog	PROLYL 4-HYDROXYLASE SUBUNIT ALPHA-1 (PTHR10869:SF104)	hydroxylase(PC00176);oxygenase(PC00122)	Danio rerio	oxidoreductase activity(GO:0003824)	cellular protein modification process(GO:0008152)
DANRE|ZFIN=ZDB-GENE-040625-182|UniProtKB=F1QNX8	wipf2b	Uncharacterized protein;wipf2b;ortholog	WAS/WASL-INTERACTING PROTEIN FAMILY MEMBER 2 (PTHR23202:SF43)	actin family cytoskeletal protein(PC00085)	Danio rerio
DANRE|Ensembl=ENSDARG00000079324|UniProtKB=E7F503	LOC559809	Anoctamin;LOC559809;ortholog	ANOCTAMIN-9 (PTHR12308:SF62)		Danio rerio
DANRE|ZFIN=ZDB-GENE-100917-2|UniProtKB=E9QCV2	plecb	Uncharacterized protein;plecb;ortholog	PLECTIN (PTHR11915:SF417)	non-motor actin binding protein(PC00085)	Danio rerio	actin binding(GO:0005488);structural constituent of cytoskeleton(GO:0005515)	cellular component morphogenesis(GO:0071840);cellular component movement(GO:0016043)	actin cytoskeleton(GO:0043226);intracellular(GO:0005856)
DANRE|ZFIN=ZDB-GENE-030131-9187|UniProtKB=F1QAK1	sept9a	Uncharacterized protein;sept9a;ortholog	SEPTIN-9 (PTHR18884:SF91)	cytoskeletal protein(PC00085);small GTPase(PC00095)	Danio rerio	GTPase activity(GO:0003824);protein binding(GO:0016787);structural constituent of cytoskeleton(GO:0003924)	cytokinesis(GO:0009987);mitosis(GO:0000910)	cytoskeleton(GO:0043226);intracellular(GO:0005856)
DANRE|ZFIN=ZDB-GENE-040426-1707|UniProtKB=Q6PBY8	skp1	S-phase kinase-associated protein 1;skp1;ortholog	S-PHASE KINASE-ASSOCIATED PROTEIN 1 (PTHR11165:SF71)		Danio rerio
DANRE|ZFIN=ZDB-GENE-030131-6459|UniProtKB=Q6YBS2	cap1	Adenylyl cyclase-associated protein;cap1;ortholog	ADENYLYL CYCLASE-ASSOCIATED PROTEIN 1 (PTHR10652:SF16)	actin family cytoskeletal protein(PC00085)	Danio rerio	structural constituent of cytoskeleton(GO:0005198)	intracellular signal transduction(GO:0009987)	actin cytoskeleton(GO:0043226);intracellular(GO:0005856)
DANRE|ZFIN=ZDB-GENE-030616-405|UniProtKB=F1R1W1	strn3	Uncharacterized protein;strn3;ortholog	STRIATIN-3 (PTHR15653:SF5)		Danio rerio
DANRE|ZFIN=ZDB-GENE-080610-1|UniProtKB=B0S564	p4hb	Protein disulfide-isomerase;p4hb;ortholog	PROTEIN DISULFIDE-ISOMERASE (PTHR18929:SF151)		Danio rerio	oxidoreductase activity(GO:0003824);protein disulfide isomerase activity(GO:0016491)	apoptotic process(GO:0032502);intracellular signal transduction(GO:0016265);regulation of biological process(GO:0008219);response to stress(GO:0006915)
DANRE|ZFIN=ZDB-GENE-050327-1|UniProtKB=F1R0C1	sorbs3	Uncharacterized protein;sorbs3;ortholog	VINEXIN (PTHR10663:SF248)	actin family cytoskeletal protein(PC00085);guanyl-nucleotide exchange factor(PC00041)	Danio rerio
DANRE|ZFIN=ZDB-GENE-041210-245|UniProtKB=Q5RGI2	nup107	Uncharacterized protein;nup107;ortholog	NUCLEAR PORE COMPLEX PROTEIN NUP107 (PTHR13003:SF3)	transporter(PC00227)	Danio rerio	structural molecule activity(GO:0005198);transporter activity(GO:0005215)	RNA localization(GO:0051179);biosynthetic process(GO:0006403);nitrogen compound metabolic process(GO:0008152);nuclear transport(GO:0009058);nucleobase-containing compound transport(GO:0009987);organelle organization(GO:0006807);protein targeting(GO:0006810);regulation of nucleobase-containing compound metabolic process(GO:0051169);transcription, DNA-dependent(GO:0015931)	integral to membrane(GO:0016020);intracellular(GO:0016021);nuclear envelope(GO:0044464);protein complex(GO:0005622)
DANRE|ZFIN=ZDB-GENE-030131-9184|UniProtKB=Q6PBY1	rps3a	40S ribosomal protein S3a;rps3a;ortholog	40S RIBOSOMAL PROTEIN S3A (PTHR11830:SF11)	ribosomal protein(PC00171)	Danio rerio			cytosol(GO:0044464)
DANRE|ZFIN=ZDB-GENE-030131-5505|UniProtKB=Q7ZVS6	gatsl2	Opposite strand transcription unit to Stag3;gatsl2;ortholog	OPPOSITE STRAND TRANSCRIPTION UNIT TO STAG3 (PTHR31131:SF8)		Danio rerio
DANRE|ZFIN=ZDB-GENE-020419-12|UniProtKB=Q6PC80	rps5	Ribosomal protein S5;rps5;ortholog	40S RIBOSOMAL PROTEIN S5 (PTHR11205:SF30)	ribosomal protein(PC00171)	Danio rerio	mRNA binding(GO:0005488);structural constituent of ribosome(GO:0003676)	biosynthetic process(GO:0008152);cellular component biogenesis(GO:0009058);organelle organization(GO:0071840);translation(GO:0044085)	cytoplasm(GO:0044464);organelle(GO:0005622);ribosome(GO:0005737)
DANRE|ZFIN=ZDB-GENE-990415-152|UniProtKB=P52161	max	Protein max;max;ortholog	PROTEIN MAX (PTHR10328:SF4)		Danio rerio				Oxidative stress response->myc-associated factor X;;
DANRE|ZFIN=ZDB-GENE-061013-3|UniProtKB=R4GEE3	tom1l2	Uncharacterized protein;tom1l2;ortholog	SUBFAMILY NOT NAMED (PTHR13856:SF114)	membrane traffic protein(PC00150);transporter(PC00227)	Danio rerio	transmembrane transporter activity(GO:0005215)	endocytosis(GO:0051179);lysosomal transport(GO:0006810);protein targeting(GO:0016192);signal transduction(GO:0006897)
DANRE|ZFIN=ZDB-GENE-041010-120|UniProtKB=F1QYK9	myl9a	Uncharacterized protein;myl9a;ortholog	MYOSIN REGULATORY LIGHT POLYPEPTIDE 9 (PTHR23049:SF47)	actin family cytoskeletal protein(PC00085);calmodulin(PC00041)	Danio rerio	calcium ion binding(GO:0005488);calmodulin binding(GO:0005509);structural constituent of cytoskeleton(GO:0005515)		intracellular(GO:0044464)
DANRE|ZFIN=ZDB-GENE-031001-9|UniProtKB=Q6PBZ1	rpl7a	Ribosomal protein L7a;rpl7a;ortholog	60S RIBOSOMAL PROTEIN L7A (PTHR23105:SF77)	ribosomal protein(PC00171)	Danio rerio	nucleic acid binding(GO:0005488);structural constituent of ribosome(GO:0003676)	rRNA metabolic process(GO:0008152);translation(GO:0044238)
DANRE|ZFIN=ZDB-GENE-040426-1931|UniProtKB=F1R9Y9	etfb	Uncharacterized protein;etfb;ortholog	ELECTRON TRANSFER FLAVOPROTEIN SUBUNIT BETA (PTHR21294:SF14)	hydroxylase(PC00176)	Danio rerio	oxidoreductase activity(GO:0003824)	respiratory electron transport chain(GO:0008152)
DANRE|ZFIN=ZDB-GENE-040718-344|UniProtKB=Q6DHH9	ube2r2	Ubiquitin-conjugating enzyme E2R 2;ube2r2;ortholog	UBIQUITIN-CONJUGATING ENZYME E2 R2 (PTHR24067:SF167)		Danio rerio	protein binding(GO:0005488)	catabolic process(GO:0008152);cellular protein modification process(GO:0009056);proteolysis(GO:0009987)	cytoplasm(GO:0044464)
DANRE|ZFIN=ZDB-GENE-040808-68|UniProtKB=Q6AZA0	acat1	Acetyl-CoA acetyltransferase, mitochondrial;acat1;ortholog	ACETYL-COA ACETYLTRANSFERASE, MITOCHONDRIAL (PTHR18919:SF114)	acetyltransferase(PC00220)	Danio rerio	acetyltransferase activity(GO:0003824)	protein acetylation(GO:0008152)		CCKR signaling map->ACAT1;;CCKR signaling map->ACAT1;;;
DANRE|ZFIN=ZDB-GENE-030131-5227|UniProtKB=B8A5V6	pdlim1	Uncharacterized protein;pdlim1;ortholog	PDZ AND LIM DOMAIN PROTEIN 1 (PTHR24214:SF44)	non-motor actin binding protein(PC00085);transcription factor(PC00041)	Danio rerio	actin binding(GO:0005488);sequence-specific DNA binding transcription factor activity(GO:0005515);structural constituent of cytoskeleton(GO:0008092)	cellular component morphogenesis(GO:0071840);cellular process(GO:0016043);heart development(GO:0032989);mesoderm development(GO:0009987);muscle contraction(GO:0032502);muscle organ development(GO:0048731);regulation of transcription from RNA polymerase II promoter(GO:0007507)	intracellular(GO:0044464)
DANRE|ZFIN=ZDB-GENE-041010-61|UniProtKB=E7FEA9	rwdd	Uncharacterized protein;rwdd;ortholog	RWD DOMAIN-CONTAINING PROTEIN 4 (PTHR21275:SF2)		Danio rerio
DANRE|ZFIN=ZDB-GENE-040120-6|UniProtKB=Q7ZU67	eif4a1b	Eukaryotic translation initiation factor 4A, isoform 1B;eif4a1b;ortholog	EUKARYOTIC INITIATION FACTOR 4A-I (PTHR24031:SF379)	RNA helicase(PC00171)	Danio rerio	RNA helicase activity(GO:0003824);pyrophosphatase activity(GO:0004386)	RNA metabolic process(GO:0008152);biosynthetic process(GO:0044238);catabolic process(GO:0006139);nitrogen compound metabolic process(GO:0016070);phosphate-containing compound metabolic process(GO:0009058);translation(GO:0009056)
DANRE|ZFIN=ZDB-GENE-030131-7656|UniProtKB=E7FBE9	nme2a	Nucleoside diphosphate kinase;nme2a;ortholog	NUCLEOSIDE DIPHOSPHATE KINASE (PTHR11349:SF75)		Danio rerio	kinase activity(GO:0003824)	biosynthetic process(GO:0008152);nitrogen compound metabolic process(GO:0009058);nucleobase-containing compound metabolic process(GO:0009987);phosphate-containing compound metabolic process(GO:0006807)	intracellular(GO:0044464)	De novo pyrimidine deoxyribonucleotide biosynthesis->dTDP kinase;;De novo pyrimidine ribonucleotides biosythesis->UDP kinase;;De novo pyrimidine deoxyribonucleotide biosynthesis->dCDP kinase;;De novo purine biosynthesis->dGDP kinase;;De novo purine biosynthesis->GDP kinase;;De novo purine biosynthesis->dADP kinase;;De novo pyrimidine deoxyribonucleotide biosynthesis->dUDP kinase;;De novo pyrimidi…
DANRE|ZFIN=ZDB-GENE-030521-32|UniProtKB=F1QM39	uacab	Uncharacterized protein (Fragment);uacab;ortholog	UVEAL AUTOANTIGEN WITH COILED-COIL DOMAINS AND ANKYRIN REPEATS (PTHR24173:SF47)		Danio rerio
DANRE|ZFIN=ZDB-GENE-041111-226|UniProtKB=F1QP00	snap29	Uncharacterized protein (Fragment);snap29;ortholog	SYNAPTOSOMAL-ASSOCIATED PROTEIN 29 (PTHR19305:SF15)	SNARE protein(PC00150)	Danio rerio			plasma membrane(GO:0016020)	Metabotropic glutamate receptor group II pathway->N-ethylmaleimide-sensitive factor attachment protein receptor;;Beta1 adrenergic receptor signaling pathway->SNARE Complex;;5HT4 type receptor mediated signaling pathway->SNARE Complex;;Ionotropic glutamate receptor pathway->N-ethylmaleimide-sensitive factor attachment protein receptor;;Beta2 adrenergic receptor signaling pathway->SNARE Complex;;5H…
DANRE|Ensembl=ENSDARG00000075969|UniProtKB=E7F308	LOC100149903	Uncharacterized protein;LOC100149903;ortholog	SUBFAMILY NOT NAMED (PTHR22796:SF7)		Danio rerio
DANRE|ZFIN=ZDB-GENE-050531-1|UniProtKB=B3DFS9	myh11a	Myosin, heavy polypeptide 11, smooth muscle;myh11a;ortholog	MYOSIN-11 (PTHR13140:SF577)	G-protein modulator(PC00095);actin binding motor protein(PC00022);cell junction protein(PC00085)	Danio rerio	enzyme regulator activity(GO:0003824);motor activity(GO:0030234);protein binding(GO:0016787);structural constituent of cytoskeleton(GO:0016462)	cellular component morphogenesis(GO:0071840);cellular component movement(GO:0016043);cytokinesis(GO:0032989);intracellular protein transport(GO:0009987);intracellular signal transduction(GO:0006928);mesoderm development(GO:0000910);mitosis(GO:0051179);muscle contraction(GO:0006810);sensory perception of sound(GO:0015031);sensory perception(GO:0006886);vesicle-mediated transport(GO:0007154)	actin cytoskeleton(GO:0043226);cell junction(GO:0005856);intracellular(GO:0015629);plasma membrane(GO:0030054)	Nicotinic acetylcholine receptor signaling pathway->Myosin;;Cytoskeletal regulation by Rho GTPase->Myosin light chain;;Inflammation mediated by chemokine and cytokine signaling pathway->Myosin;;;;
DANRE|ZFIN=ZDB-GENE-030408-4|UniProtKB=E7F049	ktn1	Uncharacterized protein;ktn1;ortholog	KINECTIN (PTHR18864:SF2)		Danio rerio
DANRE|ZFIN=ZDB-GENE-990415-230|UniProtKB=Q6P0D0	qkia	Protein quaking-A;qkia;ortholog	PROTEIN QUAKING-A (PTHR11208:SF68)	mRNA splicing factor(PC00171);transcription cofactor(PC00031)	Danio rerio	catalytic activity(GO:0003824);mRNA binding(GO:0005488);sequence-specific DNA binding transcription factor activity(GO:0003676);transcription cofactor activity(GO:0003723)	RNA splicing, via transesterification reactions(GO:0008152);mRNA splicing, via spliceosome(GO:0044238);spermatogenesis(GO:0006139)
DANRE|ZFIN=ZDB-GENE-040614-4|UniProtKB=Q6U1J7	fabp7b	Brain-type fatty acid-binding protein b;fabp7b;ortholog	BRAIN-TYPE FATTY ACID BINDING PROTEIN-RELATED (PTHR11955:SF111)		Danio rerio		ectoderm development(GO:0032502)
DANRE|ZFIN=ZDB-GENE-031009-1|UniProtKB=F1QET7	fscn1a	Fascin;fscn1a;ortholog	FASCIN (PTHR10551:SF19)	non-motor actin binding protein(PC00085)	Danio rerio	actin binding(GO:0005488);structural constituent of cytoskeleton(GO:0005515)	cellular process(GO:0009987)	actin cytoskeleton(GO:0043226);intracellular(GO:0005856)
DANRE|ZFIN=ZDB-GENE-030131-9810|UniProtKB=Q6IQJ1	tomm22	Tomm22 protein;tomm22;ortholog	MITOCHONDRIAL IMPORT RECEPTOR SUBUNIT TOM22 HOMOLOG (PTHR12504:SF3)	receptor(PC00197);transfer/carrier protein(PC00219)	Danio rerio	transmembrane transporter activity(GO:0005215)	cellular process(GO:0009987);mitochondrial transport(GO:0051179);mitochondrion organization(GO:0006810);protein targeting(GO:0006839)	cytoplasm(GO:0044464);integral to membrane(GO:0005622);mitochondrion(GO:0005737);protein complex(GO:0016020)
DANRE|ZFIN=ZDB-GENE-030131-2810|UniProtKB=Q4V8X4	acbd6	Acyl-CoA-binding domain-containing protein 6;acbd6;ortholog	ACYL-COA-BINDING DOMAIN-CONTAINING PROTEIN 6 (PTHR24119:SF3)		Danio rerio
DANRE|ZFIN=ZDB-GENE-070424-66|UniProtKB=B8A5E2	rufy2	Uncharacterized protein;rufy2;ortholog	RUN AND FYVE DOMAIN-CONTAINING PROTEIN 2 (PTHR22835:SF360)	membrane traffic protein(PC00150)	Danio rerio		intracellular protein transport(GO:0051179);transmembrane receptor protein serine/threonine kinase signaling pathway(GO:0006810)
DANRE|ZFIN=ZDB-GENE-010328-19|UniProtKB=F1QQ28	eif4h	Uncharacterized protein;eif4h;ortholog	EUKARYOTIC TRANSLATION INITIATION FACTOR 4H (PTHR23236:SF12)	translation initiation factor(PC00171)	Danio rerio	translation initiation factor activity(GO:0045182)
DANRE|ZFIN=ZDB-GENE-051120-111|UniProtKB=Q32PS5	grpel1	GrpE protein homolog;grpel1;ortholog	GRPE PROTEIN HOMOLOG 1, MITOCHONDRIAL (PTHR21237:SF30)	chaperone(PC00072)	Danio rerio		protein folding(GO:0008152)
DANRE|ZFIN=ZDB-GENE-040718-265|UniProtKB=Q6DGI1	zgc:92912	Uncharacterized protein;zgc:92912;ortholog	SUBFAMILY NOT NAMED (PTHR21136:SF115)	SNARE protein(PC00150)	Danio rerio	SNAP receptor activity(GO:0005488)	cellular process(GO:0009987);exocytosis(GO:0051179);organelle organization(GO:0006810)	SNARE complex(GO:0032991);cytoplasm(GO:0043234);membrane(GO:0031201)
DANRE|ZFIN=ZDB-GENE-030131-7118|UniProtKB=Q1LVK6	vaspb	Uncharacterized protein;vaspb;ortholog	VASODILATOR-STIMULATED PHOSPHOPROTEIN (PTHR11202:SF25)		Danio rerio				Integrin signalling pathway->Vasodilator-stimulated phosphoprotein;;Cytoskeletal regulation by Rho GTPase->Enabled/vasodialator stimulated phosphoprotein;;Axon guidance mediated by netrin->Enabled;;;;
DANRE|ZFIN=ZDB-GENE-040426-2191|UniProtKB=Q7T3G2	ywhah	Tyrosine 3-monooxygenase/tryptophan 5-monooxygenase activation protein, eta polypeptide;ywhah;ortholog	14-3-3 PROTEIN ETA (PTHR18860:SF42)	chaperone(PC00072)	Danio rerio		cell cycle(GO:0009987);signal transduction(GO:0007049)		FGF signaling pathway->14-3-3;;Parkinson disease->14-3-3;;EGF receptor signaling pathway->14-3-3;;;;
DANRE|ZFIN=ZDB-GENE-040426-1902|UniProtKB=Q6P3G9	erp44	Thioredoxin domain containing 4 (Endoplasmic reticulum);erp44;ortholog	ENDOPLASMIC RETICULUM RESIDENT PROTEIN 44 (PTHR18929:SF141)		Danio rerio	protein disulfide isomerase activity(GO:0003824)	cellular process(GO:0009987);response to stress(GO:0050896)
DANRE|ZFIN=ZDB-GENE-030131-3759|UniProtKB=E7F3S0	pak2b	Non-specific serine/threonine protein kinase;pak2b;ortholog	SERINE/THREONINE-PROTEIN KINASE PAK 2 (PTHR24361:SF592)		Danio rerio	cysteine-type peptidase activity(GO:0003824);protein binding(GO:0016787);protein kinase activity(GO:0008233)	MAPK cascade(GO:0009987);apoptotic process(GO:0007154);cellular component movement(GO:0007165);cytoskeleton organization(GO:0035556);localization(GO:0000165);locomotion(GO:0032502);regulation of catalytic activity(GO:0016265);regulation of cell cycle(GO:0008219);regulation of phosphate metabolic process(GO:0006915);response to stress(GO:0006928)	cytoplasm(GO:0044464)	Ras Pathway->P21 activated kinase;;Inflammation mediated by chemokine and cytokine signaling pathway->P21-activated kinase;;T cell activation->p21-activated kinase;;Angiogenesis->p21-activated kinase;;Cytoskeletal regulation by Rho GTPase->p21 activated kinase;;;;;;
DANRE|ZFIN=ZDB-GENE-040426-2930|UniProtKB=Q803Y4	ufm1	Ubiquitin-fold modifier 1;ufm1;ortholog	UBIQUITIN-FOLD MODIFIER 1 (PTHR15825:SF3)		Danio rerio
DANRE|ZFIN=ZDB-GENE-030131-55|UniProtKB=Q6XNL8	acta1b	Actin;acta1b;ortholog	ACTIN-RELATED (PTHR11937:SF275)	actin and actin related protein(PC00085)	Danio rerio	structural constituent of cytoskeleton(GO:0005198)	cellular component morphogenesis(GO:0071840);cytokinesis(GO:0016043);endocytosis(GO:0032989);exocytosis(GO:0009987);intracellular protein transport(GO:0000910);mitosis(GO:0051179)	actin cytoskeleton(GO:0043226);intracellular(GO:0005856)	Alzheimer disease-presenilin pathway->actin;;Wnt signaling pathway->NFAT Target Genes;;Cytoskeletal regulation by Rho GTPase->Actin;;Inflammation mediated by chemokine and cytokine signaling pathway->F-actin;;Cadherin signaling pathway->Filamentous F-actin;;Nicotinic acetylcholine receptor signaling pathway->Actin;;Huntington disease->Actin;;;;;;;;
DANRE|ZFIN=ZDB-GENE-030131-956|UniProtKB=Q7ZUI8	eif1b	Eukaryotic translation initiation factor 1B;eif1b;ortholog	EUKARYOTIC TRANSLATION INITIATION FACTOR 1B (PTHR10388:SF28)		Danio rerio
DANRE|ZFIN=ZDB-GENE-030131-2711|UniProtKB=F6P3G4	psmd11a	26S proteasome non-ATPase regulatory subunit 11A;psmd11a;ortholog	26S PROTEASOME NON-ATPASE REGULATORY SUBUNIT 11A (PTHR10678:SF8)		Danio rerio		cell cycle(GO:0009987);protein targeting(GO:0007049);proteolysis(GO:0051179);signal transduction(GO:0006810)		Cell cycle->Proteasome;;
DANRE|ZFIN=ZDB-GENE-030131-9296|UniProtKB=A8DZJ0	tbcb	Uncharacterized protein;tbcb;ortholog	TUBULIN-FOLDING COFACTOR B (PTHR18916:SF53)	chaperone(PC00072);non-motor microtubule binding protein(PC00085)	Danio rerio	microtubule binding(GO:0005488);structural constituent of cytoskeleton(GO:0005515)	cellular component organization(GO:0071840);cellular process(GO:0016043);intracellular protein transport(GO:0009987);protein folding(GO:0051179);vesicle-mediated transport(GO:0006810)	intracellular(GO:0044464);microtubule(GO:0005622)
DANRE|ZFIN=ZDB-GENE-041111-1|UniProtKB=Q5BKV7	crip1	Uncharacterized protein;crip1;ortholog	CYSTEINE-RICH PROTEIN 1 (PTHR24208:SF141)	RNA binding protein(PC00171);actin family cytoskeletal protein(PC00031);homeobox transcription factor(PC00085)	Danio rerio	RNA binding(GO:0005488);structural constituent of cytoskeleton(GO:0003676)	cellular component morphogenesis(GO:0071840);cellular defense response(GO:0016043);ectoderm development(GO:0032989);embryo development(GO:0050896);gamete generation(GO:0006968);mesoderm development(GO:0032502);muscle organ development(GO:0007398);negative regulation of apoptotic process(GO:0009790);nervous system development(GO:0000003);regulation of transcription from RNA polymerase II promoter(…	intracellular(GO:0044464)
DANRE|ZFIN=ZDB-GENE-041001-159|UniProtKB=Q5TZ80	hook1	Protein Hook homolog 1;hook1;ortholog	PROTEIN HOOK HOMOLOG 1 (PTHR18947:SF47)	kinase modulator(PC00095);membrane traffic protein(PC00140)	Danio rerio	kinase regulator activity(GO:0003824);protein binding(GO:0016740)	cell surface receptor signaling pathway(GO:0009987);intracellular protein transport(GO:0007154);intracellular signal transduction(GO:0007165)
DANRE|ZFIN=ZDB-GENE-030131-8497|UniProtKB=F1QJ75	cyb5r1	NADH-cytochrome b5 reductase;cyb5r1;ortholog	NADH-CYTOCHROME B5 REDUCTASE 1 (PTHR19370:SF138)	reductase(PC00176)	Danio rerio	oxidoreductase activity(GO:0003824)	cholesterol metabolic process(GO:0008152);nitrogen compound metabolic process(GO:0044238);unsaturated fatty acid biosynthetic process(GO:0006629)
DANRE|ZFIN=ZDB-GENE-040426-1508|UniProtKB=Q6NYL7	zgc:77517	Uncharacterized protein;zgc:77517;ortholog	KERATIN, TYPE I CYTOSKELETAL 18 (PTHR23239:SF225)	intermediate filament(PC00085);structural protein(PC00129)	Danio rerio	structural constituent of cytoskeleton(GO:0005198)	cellular component morphogenesis(GO:0071840);cellular process(GO:0016043)	intermediate filament cytoskeleton(GO:0043226);intracellular(GO:0005856)
DANRE|ZFIN=ZDB-GENE-030131-8625|UniProtKB=F1R6Y8	tubb4b	Uncharacterized protein;tubb4b;ortholog	TUBULIN BETA-4 CHAIN (PTHR11588:SF170)	tubulin(PC00085)	Danio rerio	structural constituent of cytoskeleton(GO:0005198)	cellular component morphogenesis(GO:0071840);cellular component movement(GO:0016043);chromosome segregation(GO:0032989);intracellular protein transport(GO:0009987);mitosis(GO:0006928)	intracellular(GO:0044464);microtubule(GO:0005622);tubulin complex(GO:0043226)	Huntington disease->Microtubule;;Cytoskeletal regulation by Rho GTPase->Tubulin;;Huntington disease->beta-Tubulin;;;;
DANRE|ZFIN=ZDB-GENE-040426-1076|UniProtKB=Q6DRC4	eif3g	Eukaryotic translation initiation factor 3 subunit G;eif3g;ortholog	EUKARYOTIC TRANSLATION INITIATION FACTOR 3 SUBUNIT G (PTHR10352:SF4)	translation initiation factor(PC00171)	Danio rerio	translation initiation factor activity(GO:0045182)
DANRE|ZFIN=ZDB-GENE-070928-21|UniProtKB=F1QAL6	fam177a1	Uncharacterized protein;fam177a1;ortholog	SUBFAMILY NOT NAMED (PTHR31206:SF10)	glycosyltransferase(PC00220)	Danio rerio	transferase activity, transferring glycosyl groups(GO:0003824)	polysaccharide metabolic process(GO:0008152);protein glycosylation(GO:0044238)
DANRE|Gene=adgra3|UniProtKB=S4X0Q8	adgra3	Adhesion G protein-coupled receptor A3;adgra3;ortholog	ADHESION G PROTEIN-COUPLED RECEPTOR A3 (PTHR12011:SF409)	G-protein coupled receptor(PC00197);antibacterial response protein(PC00021)	Danio rerio	receptor activity(GO:0004872)	cellular process(GO:0009987);exocytosis(GO:0051179);heart development(GO:0006810);intracellular protein transport(GO:0016192);response to stress(GO:0006887)
DANRE|ZFIN=ZDB-GENE-030131-968|UniProtKB=F1RCW2	col5a3a	Uncharacterized protein (Fragment);col5a3a;ortholog	SUBFAMILY NOT NAMED (PTHR24023:SF720)		Danio rerio		anatomical structure morphogenesis(GO:0032502);blood circulation(GO:0009653);ectoderm development(GO:0032501);macrophage activation(GO:0044707);mesoderm development(GO:0003008)
DANRE|ZFIN=ZDB-GENE-131127-171|UniProtKB=E7EZF4	lsp1	Uncharacterized protein (Fragment);lsp1;ortholog	LYMPHOCYTE-SPECIFIC PROTEIN 1 (PTHR18949:SF4)		Danio rerio
DANRE|ZFIN=ZDB-GENE-040426-918|UniProtKB=F1QSX8	lpp	Uncharacterized protein;lpp;ortholog	LIPOMA-PREFERRED PARTNER (PTHR24207:SF5)	actin family cytoskeletal protein(PC00085);cell junction protein(PC00041);kinase modulator(PC00070)	Danio rerio	kinase regulator activity(GO:0003824);protein binding(GO:0016740);structural constituent of cytoskeleton(GO:0016301)	anatomical structure morphogenesis(GO:0032502);cell cycle(GO:0009653);muscle organ development(GO:0009987)	intracellular(GO:0044464);plasma membrane(GO:0005622)
DANRE|ZFIN=ZDB-GENE-030131-433|UniProtKB=F1R3I6	setb	Uncharacterized protein;setb;ortholog	PROTEIN SET-RELATED (PTHR11875:SF91)	chaperone(PC00072);phosphatase inhibitor(PC00095)	Danio rerio	phosphatase inhibitor activity(GO:0003824);protein binding(GO:0030234)	DNA replication(GO:0008152);apoptotic process(GO:0044238);cell cycle(GO:0006139);chromatin organization(GO:0006259);protein metabolic process(GO:0006260)
DANRE|ZFIN=ZDB-GENE-040426-2643|UniProtKB=Q7T3B0	eif3m	Eukaryotic translation initiation factor 3 subunit M;eif3m;ortholog	EUKARYOTIC TRANSLATION INITIATION FACTOR 3 SUBUNIT M (PTHR15350:SF10)		Danio rerio		biosynthetic process(GO:0008152);translation(GO:0009058)	cytoplasm(GO:0044464);protein complex(GO:0005622)
DANRE|ZFIN=ZDB-GENE-041010-108|UniProtKB=Q5XJ95	pawr	PRKC, apoptosis, WT1, regulator like;pawr;ortholog	PRKC APOPTOSIS WT1 REGULATOR PROTEIN (PTHR15093:SF2)		Danio rerio		apoptotic process(GO:0032502);cellular process(GO:0016265);regulation of biological process(GO:0008219)	actin cytoskeleton(GO:0043226);cytoplasm(GO:0005856);protein complex(GO:0015629)
DANRE|ZFIN=ZDB-GENE-050417-89|UniProtKB=F1QGH8	sh3glb1a	Uncharacterized protein;sh3glb1a;ortholog	ENDOPHILIN-B1 (PTHR10663:SF262)	guanyl-nucleotide exchange factor(PC00095)	Danio rerio
DANRE|ZFIN=ZDB-GENE-070705-256|UniProtKB=A5WW06	gusb	Beta-glucuronidase (Fragment);gusb;ortholog	BETA-GLUCURONIDASE (PTHR10066:SF80)	galactosidase(PC00121)	Danio rerio	hydrolase activity, hydrolyzing O-glycosyl compounds(GO:0003824)	carbohydrate metabolic process(GO:0008152)	intracellular(GO:0044464);organelle(GO:0005622)
DANRE|ZFIN=ZDB-GENE-030131-4154|UniProtKB=F1Q931	larp1b	Uncharacterized protein;larp1b;ortholog	SUBFAMILY NOT NAMED (PTHR22792:SF87)	ribonucleoprotein(PC00171)	Danio rerio	RNA binding(GO:0005488)	tRNA metabolic process(GO:0008152)	ribonucleoprotein complex(GO:0032991)
DANRE|ZFIN=ZDB-GENE-040625-127|UniProtKB=F1R6Z6	ppih	Peptidyl-prolyl cis-trans isomerase;ppih;ortholog	PEPTIDYL-PROLYL CIS-TRANS ISOMERASE H (PTHR11071:SF358)	isomerase(PC00135)	Danio rerio	isomerase activity(GO:0003824)	cellular process(GO:0009987);cellular protein modification process(GO:0008152)
DANRE|ZFIN=ZDB-GENE-030131-8811|UniProtKB=F1QRT0	sgta	Uncharacterized protein;sgta;ortholog	SMALL GLUTAMINE-RICH TETRATRICOPEPTIDE REPEAT-CONTAINING PROTEIN ALPHA (PTHR22904:SF475)	chaperone(PC00072)	Danio rerio		protein folding(GO:0008152);response to stress(GO:0044238)
DANRE|ZFIN=ZDB-GENE-070424-15|UniProtKB=A3KMT0	zgc:158803	Uncharacterized protein;zgc:158803;ortholog	PROTEIN C7ORF55-LUC7L2-RELATED (PTHR12375:SF35)		Danio rerio	mRNA binding(GO:0005488)	RNA splicing, via transesterification reactions(GO:0008152);cellular component biogenesis(GO:0044238);cellular component organization(GO:0006139);mRNA splicing, via spliceosome(GO:0016070);nitrogen compound metabolic process(GO:0000375)	intracellular(GO:0044464);nucleus(GO:0005622);ribonucleoprotein complex(GO:0043226)
DANRE|ZFIN=ZDB-GENE-050506-78|UniProtKB=F1QEG3	fdps	Uncharacterized protein;fdps;ortholog	FARNESYL PYROPHOSPHATE SYNTHASE (PTHR11525:SF6)	acyltransferase(PC00220)	Danio rerio	transferase activity(GO:0003824)	biosynthetic process(GO:0008152);phospholipid metabolic process(GO:0009058)	cytoplasm(GO:0044464)	Cholesterol biosynthesis->Geranyl trans-transferase;;
DANRE|ZFIN=ZDB-GENE-040426-1307|UniProtKB=Q7T3D5	pdcd6	Programmed cell death 6;pdcd6;ortholog	PROGRAMMED CELL DEATH PROTEIN 6 (PTHR10183:SF367)	annexin(PC00060);calmodulin(PC00050);cysteine protease(PC00131)	Danio rerio	cysteine-type peptidase activity(GO:0003824)	proteolysis(GO:0008152)	cytoplasm(GO:0044464)
DANRE|ZFIN=ZDB-GENE-040426-1478|UniProtKB=Q6PHK6	purb	Transcriptional activator protein Pur-beta;purb;ortholog	TRANSCRIPTIONAL ACTIVATOR PROTEIN PUR-BETA (PTHR12611:SF8)	DNA binding protein(PC00171);transcription factor(PC00009)	Danio rerio	sequence-specific DNA binding transcription factor activity(GO:0005488);single-stranded DNA binding(GO:0003676)	transcription from RNA polymerase II promoter(GO:0008152)
DANRE|ZFIN=ZDB-GENE-030131-7023|UniProtKB=Q7SXP1	capzb	Capping protein (Actin filament) muscle Z-line, beta;capzb;ortholog	F-ACTIN-CAPPING PROTEIN SUBUNIT BETA (PTHR10619:SF1)	non-motor actin binding protein(PC00085)	Danio rerio	actin binding(GO:0005488)	cellular component morphogenesis(GO:0071840);cytoskeleton organization(GO:0016043);protein complex assembly(GO:0032989);regulation of biological process(GO:0009987)	actin cytoskeleton(GO:0043226);intracellular(GO:0005856);protein complex(GO:0015629)
DANRE|ZFIN=ZDB-GENE-010802-1|UniProtKB=F1R567	tnfrsfa	Uncharacterized protein;tnfrsfa;ortholog	SUBFAMILY NOT NAMED (PTHR23097:SF144)	tumor necrosis factor receptor(PC00197)	Danio rerio	protein binding(GO:0005488);signal transducer activity(GO:0005515);tumor necrosis factor-activated receptor activity(GO:0004871)	apoptotic process(GO:0032502);cell proliferation(GO:0016265);cytokine-mediated signaling pathway(GO:0008219);immune response(GO:0006915);regulation of biological process(GO:0009987);response to biotic stimulus(GO:0008283);response to stress(GO:0007154);single-multicellular organism process(GO:0007165)	integral to membrane(GO:0016020);plasma membrane(GO:0016021)
DANRE|ZFIN=ZDB-GENE-040426-1566|UniProtKB=Q7SXM1	cox6b2	Uncharacterized protein;cox6b2;ortholog	Y71H2AM.5 (PTHR11387:SF24)	oxidase(PC00176)	Danio rerio	oxidoreductase activity(GO:0003824)	oxidative phosphorylation(GO:0008152);respiratory electron transport chain(GO:0006091)
DANRE|ZFIN=ZDB-GENE-030131-5861|UniProtKB=X1WDQ5	gnai2b	Uncharacterized protein;gnai2b;ortholog	GUANINE NUCLEOTIDE-BINDING PROTEIN G(I) SUBUNIT ALPHA-2 (PTHR10218:SF279)	heterotrimeric G-protein(PC00095)	Danio rerio	GTPase activity(GO:0003824);adenylate cyclase activity(GO:0016787);pyrophosphatase activity(GO:0003924);receptor binding(GO:0016829);signal transducer activity(GO:0004016)	G-protein coupled receptor signaling pathway(GO:0009987);biosynthetic process(GO:0007154);catabolic process(GO:0007165);cyclic nucleotide metabolic process(GO:0007166);intracellular signal transduction(GO:0007186);nitrogen compound metabolic process(GO:0008152);regulation of nucleobase-containing compound metabolic process(GO:0009058);regulation of phosphate metabolic process(GO:0009056);response…	heterotrimeric G-protein complex(GO:0032991);intracellular(GO:0043234);plasma membrane(GO:0005834)	Muscarinic acetylcholine receptor 2 and 4 signaling pathway->Gi-protein;;Inflammation mediated by chemokine and cytokine signaling pathway->Gi-protein, alpha subunit;;Opioid proopiomelanocortin pathway->G-protein;;Opioid proenkephalin pathway->G-protein;;Metabotropic glutamate receptor group II pathway->G-protein;;Gonadotropin-releasing hormone receptor pathway->gnai;;Heterotrimeric G-protein sig…
DANRE|ZFIN=ZDB-GENE-040625-96|UniProtKB=Q6TGV6	psma5	Proteasome subunit alpha type;psma5;ortholog	PROTEASOME SUBUNIT ALPHA TYPE-5 (PTHR11599:SF88)		Danio rerio				Parkinson disease->20S proteasome;;
DANRE|ZFIN=ZDB-GENE-041114-24|UniProtKB=B8JI15	rpia	Uncharacterized protein;rpia;ortholog	RIBOSE-5-PHOSPHATE ISOMERASE (PTHR11934:SF12)		Danio rerio				Pentose phosphate pathway->Ribulose 5-P Isomerase;;
DANRE|ZFIN=ZDB-GENE-060228-5|UniProtKB=E7F641	cnksr2a	Uncharacterized protein;cnksr2a;ortholog	CONNECTOR ENHANCER OF KINASE SUPPRESSOR OF RAS 2 (PTHR12844:SF28)	kinase modulator(PC00095)	Danio rerio	kinase regulator activity(GO:0003824);protein binding(GO:0016740)
DANRE|ZFIN=ZDB-GENE-030131-5726|UniProtKB=Q6PCR7	eif3s10	Eukaryotic translation initiation factor 3 subunit A;eif3a;ortholog	EUKARYOTIC TRANSLATION INITIATION FACTOR 3 SUBUNIT A (PTHR14005:SF2)	translation initiation factor(PC00171)	Danio rerio	translation initiation factor activity(GO:0045182)
DANRE|ZFIN=ZDB-GENE-030707-1|UniProtKB=Q804G7	anxa4	Annexin;anxa4;ortholog	ANNEXIN A4 (PTHR10502:SF166)		Danio rerio		fatty acid metabolic process(GO:0008152)
DANRE|ZFIN=ZDB-GENE-030131-4775|UniProtKB=Q6NX06	nucb2b	Nucb2b protein;nucb2b;ortholog	NUCB2B PROTEIN (PTHR19237:SF25)	annexin(PC00060);calmodulin(PC00050);nucleic acid binding(PC00131)	Danio rerio	calcium ion binding(GO:0005488);calcium-dependent phospholipid binding(GO:0005509);calmodulin binding(GO:0005544);nucleic acid binding(GO:0005515)	cellular calcium ion homeostasis(GO:0065007)
DANRE|ZFIN=ZDB-GENE-030131-2784|UniProtKB=Q6TGZ7	hn1b	HN1 protein;hn1b;ortholog	HEMATOLOGICAL AND NEUROLOGICAL EXPRESSED 1 PROTEIN (PTHR34930:SF4)		Danio rerio
DANRE|ZFIN=ZDB-GENE-050417-45|UniProtKB=Q567V6	eif3k	Eukaryotic translation initiation factor 3 subunit K;eif3k;ortholog	EUKARYOTIC TRANSLATION INITIATION FACTOR 3 SUBUNIT K (PTHR13022:SF1)		Danio rerio		translation(GO:0008152)
DANRE|ZFIN=ZDB-GENE-050506-24|UniProtKB=Q7ZU59	h2afvb	Histone H2A (Fragment);h2afvb;ortholog	HISTONE H2A.Z (PTHR23430:SF184)		Danio rerio	DNA binding(GO:0005488)	biosynthetic process(GO:0008152);cellular process(GO:0009058);chromatin organization(GO:0009987);nitrogen compound metabolic process(GO:0071840);regulation of gene expression, epigenetic(GO:0016043);regulation of nucleobase-containing compound metabolic process(GO:0006996);transcription, DNA-dependent(GO:0006325)	intracellular(GO:0044464);nuclear chromosome(GO:0005622);nucleus(GO:0043226)
DANRE|ZFIN=ZDB-GENE-030131-2964|UniProtKB=Q7SXW1	tpm4b	Uncharacterized protein;tpm4b;ortholog	TROPOMYOSIN ALPHA-4 CHAIN (PTHR19269:SF55)	actin binding motor protein(PC00085)	Danio rerio	motor activity(GO:0003824);structural constituent of cytoskeleton(GO:0016787)	cellular component morphogenesis(GO:0071840);cellular process(GO:0016043);ectoderm development(GO:0032989);mesoderm development(GO:0009987);muscle contraction(GO:0032502);muscle organ development(GO:0007398);nervous system development(GO:0007498)	intracellular(GO:0044464)
DANRE|ZFIN=ZDB-GENE-040912-95|UniProtKB=Q804W1	pvalb6	Parvalbumin isoform 4b;pvalb6;ortholog	PARVALBUMIN ALPHA (PTHR11653:SF12)	calmodulin(PC00060)	Danio rerio	calcium ion binding(GO:0005488);calmodulin binding(GO:0005509)	muscle organ development(GO:0032502)
DANRE|ZFIN=ZDB-GENE-040718-430|UniProtKB=F1R9C6	phb2b	Uncharacterized protein;phb2b;ortholog	PROHIBITIN-2 (PTHR23222:SF6)		Danio rerio		DNA replication(GO:0008152);cell cycle(GO:0044238)
DANRE|ZFIN=ZDB-GENE-050327-12|UniProtKB=F1QH99	acp1	Uncharacterized protein;acp1;ortholog	LOW MOLECULAR WEIGHT PHOSPHOTYROSINE PROTEIN PHOSPHATASE (PTHR11717:SF27)	protein phosphatase(PC00121);reductase(PC00181)	Danio rerio	oxidoreductase activity(GO:0003824);phosphoprotein phosphatase activity(GO:0016491)	cellular process(GO:0009987);protein phosphorylation(GO:0008152)
DANRE|ZFIN=ZDB-GENE-030131-6547|UniProtKB=Q6AZC1	psmc5	Proteasome (Prosome, macropain) 26S subunit, ATPase, 5;psmc5;ortholog	26S PROTEASE REGULATORY SUBUNIT 8 (PTHR23073:SF51)	hydrolase(PC00121)	Danio rerio	protein binding(GO:0005488)	biosynthetic process(GO:0008152);catabolic process(GO:0009058);cellular component organization(GO:0009056);nitrogen compound metabolic process(GO:0071840);protein complex assembly(GO:0016043);proteolysis(GO:0009987);regulation of transcription from RNA polymerase II promoter(GO:0006807);transcription initiation from RNA polymerase II promoter(GO:0044085)	cytosol(GO:0044464);nucleus(GO:0005622);protein complex(GO:0005737)	Ubiquitin proteasome pathway->26S proteasome;;
DANRE|ZFIN=ZDB-GENE-030131-8581|UniProtKB=Q7ZUI4	zgc:56493	Thioredoxin;zgc:56493;ortholog	THIOREDOXIN (PTHR10438:SF354)	oxidoreductase(PC00176)	Danio rerio	oxidoreductase activity(GO:0003824)	cellular process(GO:0009987);homeostatic process(GO:0065007);protein folding(GO:0042592);regulation of biological process(GO:0008152);response to stress(GO:0044238);sulfur compound metabolic process(GO:0019538)	cytoplasm(GO:0044464);mitochondrion(GO:0005622)	Hypoxia response via HIF activation->thioredoxin;;Oxidative stress response->thioredoxin;;;
DANRE|ZFIN=ZDB-GENE-030131-1921|UniProtKB=F6NXD5	marcksb	Myristoylated alanine rich protein kinase C substrate b;marcksb;ortholog	MYRISTOYLATED ALANINE-RICH C-KINASE SUBSTRATE (PTHR14353:SF11)		Danio rerio
DANRE|ZFIN=ZDB-GENE-030131-2492|UniProtKB=F1QP64	sf1	Uncharacterized protein;sf1;ortholog	SPLICING FACTOR 1 (PTHR11208:SF62)	mRNA splicing factor(PC00171);transcription cofactor(PC00031)	Danio rerio	catalytic activity(GO:0003824);mRNA binding(GO:0005488);sequence-specific DNA binding transcription factor activity(GO:0003676);transcription cofactor activity(GO:0003723)	RNA splicing, via transesterification reactions(GO:0008152);mRNA splicing, via spliceosome(GO:0044238)
DANRE|ZFIN=ZDB-GENE-021031-2|UniProtKB=Q7ZW27	arcn1a	Archain 1;arcn1a;ortholog	COATOMER SUBUNIT DELTA (PTHR10121:SF2)	vesicle coat protein(PC00150)	Danio rerio		exocytosis(GO:0051179);intracellular protein transport(GO:0006810)	cytoplasm(GO:0044464);vesicle coat(GO:0005622)
DANRE|ZFIN=ZDB-GENE-040426-2695|UniProtKB=Q7ZUZ2	actr1	Uncharacterized protein;actr1;ortholog	ACTIN-RELATED PROTEIN 1 (PTHR11937:SF327)	actin and actin related protein(PC00085)	Danio rerio	structural constituent of cytoskeleton(GO:0005198)	cellular component organization(GO:0071840);cytokinesis(GO:0016043);endocytosis(GO:0009987);exocytosis(GO:0000910);intracellular protein transport(GO:0051179);mitosis(GO:0006810)	actin cytoskeleton(GO:0043226);intracellular(GO:0005856)	Nicotinic acetylcholine receptor signaling pathway->Actin;;
DANRE|ZFIN=ZDB-GENE-040426-1462|UniProtKB=Q6P104	qkib	Protein quaking-B;qkib;ortholog	PROTEIN QUAKING-B (PTHR11208:SF64)	mRNA splicing factor(PC00171);transcription cofactor(PC00031)	Danio rerio	catalytic activity(GO:0003824);mRNA binding(GO:0005488);sequence-specific DNA binding transcription factor activity(GO:0003676);transcription cofactor activity(GO:0003723)	RNA splicing, via transesterification reactions(GO:0008152);mRNA splicing, via spliceosome(GO:0044238);spermatogenesis(GO:0006139)
DANRE|ZFIN=ZDB-GENE-020423-4|UniProtKB=Q8JIU7	naca	Nascent polypeptide-associated complex subunit alpha;naca;ortholog	NASCENT POLYPEPTIDE-ASSOCIATED COMPLEX SUBUNIT ALPHA, MUSCLE-SPECIFIC FORM-RELATED (PTHR21713:SF10)	basic helix-loop-helix transcription factor(PC00218)	Danio rerio	sequence-specific DNA binding transcription factor activity(GO:0005488)	nucleobase-containing compound metabolic process(GO:0008152)
DANRE|ZFIN=ZDB-GENE-030131-5493|UniProtKB=Q1ECX9	pdia4	Protein disulfide-isomerase A4;pdia4;ortholog	PROTEIN DISULFIDE-ISOMERASE A4 (PTHR18929:SF149)		Danio rerio	protein disulfide isomerase activity(GO:0003824)	cellular process(GO:0009987);response to stress(GO:0050896)
DANRE|ZFIN=ZDB-GENE-060825-222|UniProtKB=F1QLH9	nucb1	Uncharacterized protein;nucb1;ortholog	NUCLEOBINDIN-1 (PTHR19237:SF27)	annexin(PC00060);calmodulin(PC00050);nucleic acid binding(PC00131)	Danio rerio	calcium ion binding(GO:0005488);calcium-dependent phospholipid binding(GO:0005509);calmodulin binding(GO:0005544);nucleic acid binding(GO:0005515)	cellular calcium ion homeostasis(GO:0065007)
DANRE|ZFIN=ZDB-GENE-031007-1|UniProtKB=Q90Z10	rpl13	60S ribosomal protein L13;rpl13;ortholog	60S RIBOSOMAL PROTEIN L13 (PTHR11722:SF2)	ribosomal protein(PC00171)	Danio rerio	RNA binding(GO:0005488);structural constituent of ribosome(GO:0003676)	biosynthetic process(GO:0008152);translation(GO:0009058)	cytosol(GO:0044464);organelle(GO:0005622);ribosome(GO:0005737)
DANRE|ZFIN=ZDB-GENE-030131-579|UniProtKB=Q7ZWA3	rbmx	RNA-binding motif protein, X chromosome;rbmx;ortholog	RNA BINDING MOTIF PROTEIN, X-LINKED-LIKE-1-RELATED (PTHR24012:SF621)		Danio rerio
DANRE|ZFIN=ZDB-GENE-001120-1|UniProtKB=F1QT02	lima1a	Uncharacterized protein (Fragment);lima1a;ortholog	TAG-273, ISOFORM E (PTHR24206:SF38)	actin family cytoskeletal protein(PC00085);nuclease(PC00041);transcription factor(PC00171)	Danio rerio	nuclease activity(GO:0003824);sequence-specific DNA binding transcription factor activity(GO:0016787);structural constituent of cytoskeleton(GO:0016788)	cellular component movement(GO:0009987);cellular component organization(GO:0006928)	actin cytoskeleton(GO:0043226);intracellular(GO:0005856)
DANRE|ZFIN=ZDB-GENE-061215-102|UniProtKB=A1A5X7	taf15	Uncharacterized protein;taf15;ortholog	SUBFAMILY NOT NAMED (PTHR23238:SF32)	DNA binding protein(PC00171);mRNA splicing factor(PC00009);transcription factor(PC00031)	Danio rerio	catalytic activity(GO:0003824);mRNA binding(GO:0005488);sequence-specific DNA binding transcription factor activity(GO:0003676)	RNA splicing, via transesterification reactions(GO:0008152);mRNA splicing, via spliceosome(GO:0044238);neurological system process(GO:0006139)
DANRE|ZFIN=ZDB-GENE-990415-17|UniProtKB=B0R059	atoh1a	Uncharacterized protein;atoh1a;ortholog	PROTEIN ATONAL HOMOLOG 1 (PTHR19290:SF111)	basic helix-loop-helix transcription factor(PC00218);nuclease(PC00055)	Danio rerio	nuclease activity(GO:0003824);sequence-specific DNA binding transcription factor activity(GO:0016787)	ectoderm development(GO:0032502);nervous system development(GO:0007398);regulation of transcription from RNA polymerase II promoter(GO:0048731)
DANRE|ZFIN=ZDB-GENE-050913-69|UniProtKB=B0V2S5	rnf11b	Uncharacterized protein;rnf11b;ortholog	SUBFAMILY NOT NAMED (PTHR14155:SF366)		Danio rerio		catabolic process(GO:0008152);cellular protein modification process(GO:0009056);proteolysis(GO:0009987)
DANRE|Ensembl=ENSDARG00000102883|UniProtKB=A0A0G2L1F5	sptbn1	Uncharacterized protein;sptbn1;ortholog	SPECTRIN BETA CHAIN, NON-ERYTHROCYTIC 1 (PTHR11915:SF343)	non-motor actin binding protein(PC00085)	Danio rerio	actin binding(GO:0005488);structural constituent of cytoskeleton(GO:0005515)	anatomical structure morphogenesis(GO:0032502);cellular process(GO:0009653)	intracellular(GO:0044464)
DANRE|ZFIN=ZDB-GENE-041010-22|UniProtKB=Q5XJ54	glrx3	Glutaredoxin 3;glrx3;ortholog	GLUTAREDOXIN-3 (PTHR10293:SF46)	reductase(PC00176)	Danio rerio	oxidoreductase activity(GO:0003824)	respiratory electron transport chain(GO:0008152);response to stress(GO:0006091);sulfur compound metabolic process(GO:0022904)
DANRE|ZFIN=ZDB-GENE-050913-114|UniProtKB=Q4V914	h2afy2	Core histone macro-H2A;h2afy2;ortholog	CORE HISTONE MACRO-H2A.2 (PTHR23430:SF124)	histone(PC00171)	Danio rerio	DNA binding(GO:0005488)	biosynthetic process(GO:0008152);cellular process(GO:0009058);chromatin organization(GO:0009987);nitrogen compound metabolic process(GO:0071840);regulation of gene expression, epigenetic(GO:0016043);regulation of nucleobase-containing compound metabolic process(GO:0006996);transcription, DNA-dependent(GO:0006325)	intracellular(GO:0044464);nuclear chromosome(GO:0005622);nucleus(GO:0043226)
DANRE|ZFIN=ZDB-GENE-060810-79|UniProtKB=E7FAZ5	hp1bp3	Uncharacterized protein;hp1bp3;ortholog	HETEROCHROMATIN PROTEIN 1-BINDING PROTEIN 3 (PTHR15832:SF2)		Danio rerio
DANRE|ZFIN=ZDB-GENE-030707-4|UniProtKB=B8A4V2	anxa11a	Annexin;anxa11a;ortholog	ANNEXIN A11 (PTHR10502:SF136)		Danio rerio		fatty acid metabolic process(GO:0008152)
DANRE|ZFIN=ZDB-GENE-050410-4|UniProtKB=Q56A35	actr2b	Actin-related protein 2-B;actr2b;ortholog	ACTIN-RELATED PROTEIN 2-A-RELATED (PTHR11937:SF269)	actin and actin related protein(PC00085)	Danio rerio	structural constituent of cytoskeleton(GO:0005198)	cellular component morphogenesis(GO:0071840);cytokinesis(GO:0016043);endocytosis(GO:0032989);exocytosis(GO:0009987);intracellular protein transport(GO:0000910);mitosis(GO:0051179)	actin cytoskeleton(GO:0043226);intracellular(GO:0005856)	Alzheimer disease-presenilin pathway->actin;;Cadherin signaling pathway->Filamentous F-actin;;Huntington disease->Actin;;;;
DANRE|ZFIN=ZDB-GENE-040718-426|UniProtKB=Q6DI05	sumo3	Small ubiquitin-related modifier 3;sumo3;ortholog	SMALL UBIQUITIN-RELATED MODIFIER 3-RELATED (PTHR10562:SF39)		Danio rerio		cellular process(GO:0009987);cellular protein modification process(GO:0008152)	intracellular(GO:0044464);nucleus(GO:0005622)	p53 pathway->Small ubiquitin-like modifier 1;;
DANRE|ZFIN=ZDB-GENE-040426-1242|UniProtKB=Q7SXX4	hpcal1	Uncharacterized protein;hpcal1;ortholog	HIPPOCALCIN-LIKE PROTEIN 1 (PTHR23055:SF138)		Danio rerio		G-protein coupled receptor signaling pathway(GO:0009987);sensory perception(GO:0007154);visual perception(GO:0007165)
DANRE|ZFIN=ZDB-GENE-030515-4|UniProtKB=E7FGY2	gid8b	Uncharacterized protein;gid8b;ortholog	GLUCOSE-INDUCED DEGRADATION PROTEIN 8 HOMOLOG (PTHR12864:SF32)	transfer/carrier protein(PC00219);transporter(PC00227)	Danio rerio	transmembrane transporter activity(GO:0005215)	intracellular protein transport(GO:0051179);nuclear transport(GO:0006810)
DANRE|ZFIN=ZDB-GENE-040426-1658|UniProtKB=Q6PC77	atp5h	ATP synthase, H+ transporting, mitochondrial F0 complex, subunit d;atp5h;ortholog	ATP SYNTHASE SUBUNIT D, MITOCHONDRIAL (PTHR12700:SF13)		Danio rerio
DANRE|ZFIN=ZDB-GENE-040426-1819|UniProtKB=Q9I9E5	snrpb	Small nuclear ribonucleoprotein-associated protein;snrpb;ortholog	SMALL NUCLEAR RIBONUCLEOPROTEIN-ASSOCIATED PROTEIN B' (PTHR10701:SF8)	mRNA splicing factor(PC00171)	Danio rerio		RNA splicing, via transesterification reactions(GO:0008152);mRNA splicing, via spliceosome(GO:0044238);nitrogen compound metabolic process(GO:0006139)	cytoplasm(GO:0044464);nucleus(GO:0005622);protein complex(GO:0005737);ribonucleoprotein complex(GO:0043226)
DANRE|ZFIN=ZDB-GENE-030411-6|UniProtKB=Q7ZTS4	krt18	Keratin, type I cytoskeletal 18;krt18;ortholog	KERATIN, TYPE I CYTOSKELETAL 18 (PTHR23239:SF264)	intermediate filament(PC00085);structural protein(PC00129)	Danio rerio	structural constituent of cytoskeleton(GO:0005198)	cellular component morphogenesis(GO:0071840);cellular process(GO:0016043)	intermediate filament cytoskeleton(GO:0043226);intracellular(GO:0005856)
DANRE|ZFIN=ZDB-GENE-031001-2|UniProtKB=E7F2W2	tjp1a	Uncharacterized protein;tjp1a;ortholog	TIGHT JUNCTION PROTEIN ZO-1 (PTHR13865:SF34)	tight junction(PC00070)	Danio rerio		anatomical structure morphogenesis(GO:0032502);cellular process(GO:0009653)	plasma membrane(GO:0016020)
DANRE|ZFIN=ZDB-GENE-030131-2022|UniProtKB=Q6PBK3	rps28	40S ribosomal protein S28;rps28;ortholog	40S RIBOSOMAL PROTEIN S28 (PTHR10769:SF6)	ribosomal protein(PC00171)	Danio rerio	structural constituent of ribosome(GO:0005198)	RNA localization(GO:0051179);cellular component biogenesis(GO:0006403);nuclear transport(GO:0071840);nucleobase-containing compound transport(GO:0044085)	cytosol(GO:0044464);organelle(GO:0005622);ribosome(GO:0005737)
DANRE|ZFIN=ZDB-GENE-030131-8820|UniProtKB=Q7ZV43	tollip	Toll-interacting protein;tollip;ortholog	TOLL-INTERACTING PROTEIN (PTHR16461:SF6)		Danio rerio				Toll receptor signaling pathway->Toll-interacting protein;;
DANRE|ZFIN=ZDB-GENE-040426-2380|UniProtKB=B0R197	vdac3	Uncharacterized protein;vdac3;ortholog	VOLTAGE-DEPENDENT ANION-SELECTIVE CHANNEL PROTEIN 3 (PTHR11743:SF42)	anion channel(PC00227);voltage-gated ion channel(PC00133)	Danio rerio	anion channel activity(GO:0005215);voltage-gated ion channel activity(GO:0022857)	anion transport(GO:0051179)
DANRE|ZFIN=ZDB-GENE-030131-5107|UniProtKB=A3KNQ1	hmg20a	Uncharacterized protein;hmg20a;ortholog	HIGH MOBILITY GROUP PROTEIN 20A (PTHR13711:SF254)	HMG box transcription factor(PC00218);chromatin/chromatin-binding protein(PC00024);signaling molecule(PC00171)	Danio rerio
DANRE|ZFIN=ZDB-GENE-070117-651|UniProtKB=F1QUP1	rpz	Uncharacterized protein;rpz;ortholog	SUBFAMILY NOT NAMED (PTHR40472:SF6)		Danio rerio
DANRE|ZFIN=ZDB-GENE-040426-1183|UniProtKB=F1R3G8	srm	Uncharacterized protein;srm;ortholog	SPERMIDINE SYNTHASE (PTHR11558:SF39)	transferase(PC00220)	Danio rerio
DANRE|ZFIN=ZDB-GENE-030131-448|UniProtKB=Q6P102	ywhabl	Tyrosine 3-monooxygenase/tryptophan 5-monooxygenase activation protein, beta polypeptide like;ywhabl;ortholog	14-3-3 PROTEIN BETA/ALPHA (PTHR18860:SF56)	chaperone(PC00072)	Danio rerio		cell cycle(GO:0009987);signal transduction(GO:0007049)		FGF signaling pathway->14-3-3;;Parkinson disease->14-3-3;;CCKR signaling map->14-3-3 beta/alpha;;EGF receptor signaling pathway->14-3-3;;;;;
DANRE|ZFIN=ZDB-GENE-030826-29|UniProtKB=E7F3I9	pak1	Non-specific serine/threonine protein kinase;pak1;ortholog	SERINE/THREONINE-PROTEIN KINASE PAK 1 (PTHR24361:SF444)		Danio rerio	protein binding(GO:0005488);protein kinase activity(GO:0005515)	MAPK cascade(GO:0009987);apoptotic process(GO:0007154);cellular component movement(GO:0007165);cytoskeleton organization(GO:0035556);localization(GO:0000165);locomotion(GO:0032502);regulation of catalytic activity(GO:0016265);regulation of cell cycle(GO:0008219);regulation of phosphate metabolic process(GO:0006915);response to stress(GO:0006928)	cytoplasm(GO:0044464)	CCKR signaling map->PAK;;CCKR signaling map->PAK1;;Cytoskeletal regulation by Rho GTPase->p21 activated kinase;;T cell activation->p21-activated kinase;;Inflammation mediated by chemokine and cytokine signaling pathway->P21-activated kinase;;Ras Pathway->P21 activated kinase;;Axon guidance mediated by semaphorins->p21-activated kinase;;Angiogenesis->p21-activated kinase;;;;;;;;;
DANRE|ZFIN=ZDB-GENE-030131-3663|UniProtKB=Q1LVL3	aars	Alanine--tRNA ligase, cytoplasmic;aars;ortholog	ALANINE--TRNA LIGASE, CYTOPLASMIC (PTHR11777:SF23)	RNA binding protein(PC00171)	Danio rerio	RNA binding(GO:0005488);aminoacyl-tRNA ligase activity(GO:0003676)	biosynthetic process(GO:0008152);cellular amino acid metabolic process(GO:0009058);tRNA aminoacylation for protein translation(GO:0044238);tRNA metabolic process(GO:0006520)
DANRE|ZFIN=ZDB-GENE-030131-638|UniProtKB=F1QP23	eprs	Uncharacterized protein;eprs;ortholog	BIFUNCTIONAL GLUTAMATE/PROLINE--TRNA LIGASE (PTHR43382:SF3)	ligase(PC00142)	Danio rerio	RNA binding(GO:0005488);aminoacyl-tRNA ligase activity(GO:0003676)	biosynthetic process(GO:0008152);cellular amino acid metabolic process(GO:0009058);tRNA aminoacylation for protein translation(GO:0044238);tRNA metabolic process(GO:0006520)	cytoplasm(GO:0044464)	Heme biosynthesis->Glutamyl-tRNA-synthetase;;
DANRE|ZFIN=ZDB-GENE-040718-319|UniProtKB=Q6DGX4	gcshb	Uncharacterized protein;gcshb;ortholog	SUBFAMILY NOT NAMED (PTHR11715:SF19)		Danio rerio
DANRE|ZFIN=ZDB-GENE-040625-175|UniProtKB=F1R0M8	rcn3	Uncharacterized protein;rcn3;ortholog	SUBFAMILY NOT NAMED (PTHR10827:SF64)	calmodulin(PC00060)	Danio rerio	calcium ion binding(GO:0005488);calmodulin binding(GO:0005509)	calcium-mediated signaling(GO:0009987)
DANRE|ZFIN=ZDB-GENE-040426-1721|UniProtKB=Q6PBV8	hsbp1b	Heat shock factor binding protein 1;hsbp1b;ortholog	HEAT SHOCK FACTOR-BINDING PROTEIN 1 (PTHR19424:SF6)		Danio rerio
DANRE|ZFIN=ZDB-GENE-081104-264|UniProtKB=F1QIJ6	eps15	Uncharacterized protein;eps15;ortholog	EPIDERMAL GROWTH FACTOR RECEPTOR SUBSTRATE 15 (PTHR11216:SF91)	G-protein modulator(PC00095);calcium-binding protein(PC00022);membrane traffic protein(PC00060)	Danio rerio	calcium ion binding(GO:0005488);protein binding(GO:0005509);small GTPase regulator activity(GO:0005515)	endocytosis(GO:0051179);intracellular protein transport(GO:0006810);neurotransmitter secretion(GO:0016192);synaptic transmission(GO:0006897)
DANRE|ZFIN=ZDB-GENE-030131-967|UniProtKB=F1Q5P8	smarce1	Uncharacterized protein;smarce1;ortholog	SWI/SNF-RELATED MATRIX-ASSOCIATED ACTIN-DEPENDENT REGULATOR OF CHROMATIN SUBFAMILY E MEMBER 1 (PTHR13711:SF262)	HMG box transcription factor(PC00218);chromatin/chromatin-binding protein(PC00024);signaling molecule(PC00171)	Danio rerio				Wnt signaling pathway->Switched/Sucrose Non Fermentation;;
DANRE|ZFIN=ZDB-GENE-080207-1|UniProtKB=E7FCB4	ptk2ba	Uncharacterized protein;ptk2ba;ortholog	PROTEIN-TYROSINE KINASE 2-BETA (PTHR24418:SF338)	non-receptor tyrosine protein kinase(PC00220)	Danio rerio	non-membrane spanning protein tyrosine kinase activity(GO:0003824);receptor binding(GO:0016740)	anatomical structure morphogenesis(GO:0032502);angiogenesis(GO:0009653);cell adhesion(GO:0048731);cell differentiation(GO:0001525);cell proliferation(GO:0022610);cytoskeleton organization(GO:0007155);immune response(GO:0030154);negative regulation of apoptotic process(GO:0009987);phosphate-containing compound metabolic process(GO:0008283);response to stress(GO:0071840);single-multicellular organi…	intracellular(GO:0044464);plasma membrane(GO:0005622)	CCKR signaling map->FAK2;;Integrin signalling pathway->Focal Adhesion Kinase;;Gonadotropin-releasing hormone receptor pathway->Pyk2;;Inflammation mediated by chemokine and cytokine signaling pathway->Proline-rich tyrosine kinase 2;;;;;
DANRE|ZFIN=ZDB-GENE-030909-13|UniProtKB=Q6PHI8	tktb	Tkt protein;tktb;ortholog	TRANSKETOLASE-LIKE PROTEIN 2 (PTHR43195:SF4)	dehydrogenase(PC00176);lyase(PC00092);transketolase(PC00144)	Danio rerio	lyase activity(GO:0003824);oxidoreductase activity(GO:0016829);transketolase activity(GO:0016491)	cellular amino acid catabolic process(GO:0008152);lipid metabolic process(GO:0044238);pentose-phosphate shunt(GO:0006520);vitamin biosynthetic process(GO:0009063)
DANRE|ZFIN=ZDB-GENE-040115-4|UniProtKB=Q802D5	pfn2	Pfn2 protein;pfn2;ortholog	PROFILIN-2 (PTHR13936:SF16)		Danio rerio				Cytoskeletal regulation by Rho GTPase->Profilin;;
DANRE|ZFIN=ZDB-GENE-040426-2204|UniProtKB=F1Q5Z8	sqstm1	Sequestosome 1;sqstm1;ortholog	SEQUESTOSOME-1 (PTHR15090:SF5)		Danio rerio	protein binding(GO:0005488)	catabolic process(GO:0008152);cell communication(GO:0009056);proteolysis(GO:0009987);regulation of biological process(GO:0007154);response to external stimulus(GO:0044238);response to stress(GO:0019538)	cytoplasm(GO:0044464);vacuole(GO:0005622)
DANRE|ZFIN=ZDB-GENE-021219-3|UniProtKB=Q6YMR2	phf5a	MCG1346-like protein;phf5a;ortholog	PHD FINGER-LIKE DOMAIN-CONTAINING PROTEIN 5A (PTHR13120:SF3)		Danio rerio		RNA splicing, via transesterification reactions(GO:0008152);mRNA splicing, via spliceosome(GO:0044238);nitrogen compound metabolic process(GO:0006139)	intracellular(GO:0044464);nucleus(GO:0005622);protein complex(GO:0043226);ribonucleoprotein complex(GO:0005634)
DANRE|ZFIN=ZDB-GENE-060929-244|UniProtKB=F1QEI2	rbms3	Uncharacterized protein;rbms3;ortholog	RNA-BINDING MOTIF, SINGLE-STRANDED-INTERACTING PROTEIN 3 (PTHR24012:SF624)		Danio rerio
DANRE|ZFIN=ZDB-GENE-060526-294|UniProtKB=A2BF67	ensab	Uncharacterized protein;ensab;ortholog	ALPHA-ENDOSULFINE (PTHR10358:SF15)		Danio rerio
DANRE|ZFIN=ZDB-GENE-010323-11|UniProtKB=Q5TZC8	enah	Uncharacterized protein;enah;ortholog	PROTEIN ENABLED HOMOLOG (PTHR11202:SF23)		Danio rerio				Axon guidance mediated by netrin->Enabled;;Cytoskeletal regulation by Rho GTPase->Enabled/vasodialator stimulated phosphoprotein;;Axon guidance mediated by Slit/Robo->Mammalian enabled;;;;
DANRE|ZFIN=ZDB-GENE-030131-6933|UniProtKB=F1Q649	tns1b	Uncharacterized protein;tns1b;ortholog	TENSIN-1 (PTHR12305:SF70)	protein phosphatase(PC00121)	Danio rerio	phosphoprotein phosphatase activity(GO:0003824)	cell adhesion(GO:0022610);cell cycle(GO:0007155);immune system process(GO:0009987);induction of apoptosis(GO:0007049);phospholipid metabolic process(GO:0002376);protein phosphorylation(GO:0032502);signal transduction(GO:0016265)
DANRE|ZFIN=ZDB-GENE-040426-2678|UniProtKB=F1Q5T7	pdcd6ip	Uncharacterized protein;pdcd6ip;ortholog	PROGRAMMED CELL DEATH 6-INTERACTING PROTEIN (PTHR23030:SF26)		Danio rerio
DANRE|ZFIN=ZDB-GENE-040718-216|UniProtKB=F1QVW4	rabif	Uncharacterized protein (Fragment);rabif;ortholog	GUANINE NUCLEOTIDE EXCHANGE FACTOR MSS4 (PTHR13276:SF4)	guanyl-nucleotide exchange factor(PC00095)	Danio rerio	guanyl-nucleotide exchange factor activity(GO:0003824);small GTPase regulator activity(GO:0030234)	intracellular protein transport(GO:0051179)
DANRE|ZFIN=ZDB-GENE-030826-20|UniProtKB=Q7ZVX4	rab14	RAB14, member RAS oncogene family;rab14;ortholog	RAB14, MEMBER RAS ONCOGENE FAMILY (PTHR24073:SF740)		Danio rerio		cellular component organization(GO:0071840);cellular process(GO:0016043);endocytosis(GO:0009987);regulation of biological process(GO:0051179)	cytoplasm(GO:0044464);endosome(GO:0005622)
DANRE|ZFIN=ZDB-GENE-041010-73|UniProtKB=Q5XJU2	zgc:101566	Uncharacterized protein;zgc:101566;ortholog	SUBFAMILY NOT NAMED (PTHR31443:SF4)		Danio rerio
DANRE|ZFIN=ZDB-GENE-050522-310|UniProtKB=A8E7L0	anxa13l	Annexin;anxa13l;ortholog	ANNEXIN (PTHR10502:SF157)		Danio rerio		fatty acid metabolic process(GO:0008152)
DANRE|ZFIN=ZDB-GENE-030131-451|UniProtKB=Q7ZUX6	dohh	Deoxyhypusine hydroxylase;dohh;ortholog	DEOXYHYPUSINE HYDROXYLASE (PTHR12697:SF23)		Danio rerio
DANRE|ZFIN=ZDB-GENE-040426-1662|UniProtKB=F1QVD3	rlbp1a	Uncharacterized protein;rlbp1a;ortholog	SUBFAMILY NOT NAMED (PTHR10174:SF187)	dehydrogenase(PC00176);transfer/carrier protein(PC00092)	Danio rerio	oxidoreductase activity(GO:0003824)	intracellular protein transport(GO:0051179);regulation of cellular amino acid metabolic process(GO:0006810)
DANRE|ZFIN=ZDB-GENE-050417-150|UniProtKB=E9QDH4	cremb	Uncharacterized protein;cremb;ortholog			Danio rerio
DANRE|ZFIN=ZDB-GENE-081104-156|UniProtKB=F1QCP1	prrc2c	Uncharacterized protein;prrc2c;ortholog	PROTEIN PRRC2C (PTHR14038:SF8)	nuclease(PC00171);transcription factor(PC00170)	Danio rerio	nuclease activity(GO:0003824);sequence-specific DNA binding transcription factor activity(GO:0016787)	nucleobase-containing compound metabolic process(GO:0008152)
DANRE|ZFIN=ZDB-GENE-030131-6107|UniProtKB=E7F1T8	hgs	Uncharacterized protein;hgs;ortholog	HEPATOCYTE GROWTH FACTOR-REGULATED TYROSINE KINASE SUBSTRATE (PTHR13856:SF125)	membrane traffic protein(PC00150);transporter(PC00227)	Danio rerio	transmembrane transporter activity(GO:0005215)	endocytosis(GO:0051179);lysosomal transport(GO:0006810);protein targeting(GO:0016192)
DANRE|ZFIN=ZDB-GENE-040426-2462|UniProtKB=Q6P0B2	lsm14ab	C19orf13-like protein;lsm14ab;ortholog	PROTEIN LSM14 HOMOLOG A (PTHR13586:SF8)	RNA binding protein(PC00171)	Danio rerio	RNA binding(GO:0005488)	RNA catabolic process(GO:0008152)
DANRE|ZFIN=ZDB-GENE-030131-1096|UniProtKB=F1QSP8	prdx4	Uncharacterized protein;prdx4;ortholog	PEROXIREDOXIN-4 (PTHR10681:SF137)	peroxidase(PC00176)	Danio rerio	oxidoreductase activity(GO:0003824);peroxidase activity(GO:0016491)	immune system process(GO:0002376)
DANRE|ZFIN=ZDB-GENE-030131-7518|UniProtKB=Q1MTE5	arl3	ADP-ribosylation factor-like protein 3;arl3;ortholog	ADP-RIBOSYLATION FACTOR-LIKE PROTEIN 3 (PTHR11711:SF261)	small GTPase(PC00095)	Danio rerio	GTPase activity(GO:0003824);protein binding(GO:0016787)	G-protein coupled receptor signaling pathway(GO:0009987);intracellular protein transport(GO:0007154);vesicle-mediated transport(GO:0007165)
DANRE|ZFIN=ZDB-GENE-040718-117|UniProtKB=E7F237	gapvd1	Uncharacterized protein;gapvd1;ortholog	GTPASE-ACTIVATING PROTEIN AND VPS9 DOMAIN-CONTAINING PROTEIN 1 (PTHR23101:SF84)	guanyl-nucleotide exchange factor(PC00095);membrane trafficking regulatory protein(PC00022)	Danio rerio	guanyl-nucleotide exchange factor activity(GO:0003824);small GTPase regulator activity(GO:0030234)	endocytosis(GO:0051179);intracellular protein transport(GO:0006810)
DANRE|ZFIN=ZDB-GENE-040426-787|UniProtKB=F1RDJ8	snx12	Uncharacterized protein;snx12;ortholog	SORTING NEXIN-12 (PTHR10555:SF179)	membrane trafficking regulatory protein(PC00150)	Danio rerio	lipid binding(GO:0005488)	cellular process(GO:0009987);endocytosis(GO:0051179);organelle organization(GO:0006810)	cytoplasm(GO:0044464);endosome(GO:0005622);membrane(GO:0005737)
DANRE|ZFIN=ZDB-GENE-030131-1629|UniProtKB=F1R070	cald1a	Uncharacterized protein;cald1a;ortholog	CALDESMON (PTHR18949:SF3)	non-motor actin binding protein(PC00085)	Danio rerio	actin binding(GO:0005488);structural constituent of cytoskeleton(GO:0005515)	cell cycle(GO:0009987)	intracellular(GO:0044464)
DANRE|ZFIN=ZDB-GENE-030131-2977|UniProtKB=F1QRD9	ube2l3a	Uncharacterized protein;ube2l3a;ortholog	AT26201P-RELATED (PTHR24068:SF111)	ligase(PC00142)	Danio rerio	ligase activity(GO:0003824)	cellular protein modification process(GO:0008152)		Ubiquitin proteasome pathway->Ubiquitin-conjugating enzyme E2;;Parkinson disease->ubiquitin-conjugating enzyme E2L3;;Parkinson disease->ubiquitin-conjugating enzyme E2E2;;;;
DANRE|ZFIN=ZDB-GENE-030131-8646|UniProtKB=Q6DRM3	rpl9	60S ribosomal protein L9;rpl9;ortholog	60S RIBOSOMAL PROTEIN L9 (PTHR11655:SF20)	ribosomal protein(PC00171)	Danio rerio	RNA binding(GO:0005488);structural constituent of ribosome(GO:0003676)	biosynthetic process(GO:0008152);translation(GO:0009058)	cytosol(GO:0044464);organelle(GO:0005622);ribosome(GO:0005737)
DANRE|ZFIN=ZDB-GENE-041010-5|UniProtKB=Q5XJ36	park7	Protein deglycase DJ-1zDJ-1;park7;ortholog	PROTEIN DEGLYCASE DJ-1 (PTHR43444:SF1)	RNA binding protein(PC00171);cysteine protease(PC00031);transcription factor(PC00121)	Danio rerio	catalytic activity(GO:0003824);transcription cofactor activity(GO:0005488)	biosynthetic process(GO:0008152);catabolic process(GO:0009058);nitrogen compound metabolic process(GO:0009056);regulation of transcription from RNA polymerase II promoter(GO:0009987);response to stress(GO:0006807)	cytosol(GO:0044464);mitochondrion(GO:0005622);nucleus(GO:0005737)
DANRE|ZFIN=ZDB-GENE-040426-1175|UniProtKB=Q7SY26	zgc:63587	Uncharacterized protein;zgc:63587;ortholog	SEPTIN-2 (PTHR18884:SF95)	cytoskeletal protein(PC00085);small GTPase(PC00095)	Danio rerio	GTPase activity(GO:0003824);protein binding(GO:0016787);structural constituent of cytoskeleton(GO:0003924)	cytokinesis(GO:0009987);mitosis(GO:0000910)	cytoskeleton(GO:0043226);intracellular(GO:0005856)
DANRE|ZFIN=ZDB-GENE-071005-2|UniProtKB=A5WWG4	srsf3b	Uncharacterized protein;srsf3b;ortholog	SERINE/ARGININE-RICH SPLICING FACTOR 3 (PTHR23147:SF36)	mRNA splicing factor(PC00171)	Danio rerio	catalytic activity(GO:0003824);mRNA binding(GO:0005488)	RNA splicing, via transesterification reactions(GO:0008152);mRNA splicing, via spliceosome(GO:0044238)
DANRE|ZFIN=ZDB-GENE-081113-4|UniProtKB=B8JHU4	actn1	Actn1 isoform b;actn1;ortholog	ALPHA-ACTININ-1 (PTHR11915:SF399)	non-motor actin binding protein(PC00085)	Danio rerio	actin binding(GO:0005488);structural constituent of cytoskeleton(GO:0005515)	cellular component morphogenesis(GO:0071840);cellular component movement(GO:0016043)	actin cytoskeleton(GO:0043226);intracellular(GO:0005856)	Integrin signalling pathway->alpha actinin;;
DANRE|ZFIN=ZDB-GENE-050306-51|UniProtKB=Q5D018	rbm8a	RNA-binding protein 8A;rbm8a;ortholog	RNA-BINDING PROTEIN 8A (PTHR23139:SF77)	mRNA splicing factor(PC00171)	Danio rerio	mRNA binding(GO:0005488)	RNA catabolic process(GO:0008152);RNA splicing, via transesterification reactions(GO:0044238);catabolic process(GO:0006139);mRNA splicing, via spliceosome(GO:0016070);regulation of nucleobase-containing compound metabolic process(GO:0006401)	intracellular(GO:0044464);nucleus(GO:0005622);protein complex(GO:0043226)
DANRE|ZFIN=ZDB-GENE-041010-201|UniProtKB=Q5XJS8	hsd17b10	Hsd17b10 protein;hsd17b10;ortholog	3-HYDROXYACYL-COA DEHYDROGENASE TYPE-2 (PTHR43658:SF7)	dehydrogenase(PC00176);reductase(PC00092)	Danio rerio	oxidoreductase activity(GO:0003824)	sensory perception(GO:0032501);steroid metabolic process(GO:0044707);visual perception(GO:0003008)
DANRE|ZFIN=ZDB-GENE-990630-13|UniProtKB=B3DFN3	lmnb2	Lamin B2;lmnb2;ortholog	LAMIN-B2 (PTHR23239:SF280)	intermediate filament(PC00085);structural protein(PC00129)	Danio rerio	structural constituent of cytoskeleton(GO:0005198)	cellular component morphogenesis(GO:0071840);cellular process(GO:0016043)	intermediate filament cytoskeleton(GO:0043226);intracellular(GO:0005856)	FAS signaling pathway->Nuclear Lamin;;
DANRE|ZFIN=ZDB-GENE-040827-3|UniProtKB=F1QQZ1	sf3b1	Uncharacterized protein;sf3b1;ortholog	SPLICING FACTOR 3B SUBUNIT 1 (PTHR12097:SF3)	mRNA splicing factor(PC00171)	Danio rerio	mRNA binding(GO:0005488)	RNA splicing, via transesterification reactions(GO:0008152);cellular component biogenesis(GO:0044238);cellular component organization(GO:0006139);mRNA splicing, via spliceosome(GO:0016070);nitrogen compound metabolic process(GO:0000375)	intracellular(GO:0044464);nucleus(GO:0005622);protein complex(GO:0043226);ribonucleoprotein complex(GO:0005634)
DANRE|ZFIN=ZDB-GENE-040426-2155|UniProtKB=Q7T352	tmem263	Transmembrane protein 263;tmem263;ortholog	TRANSMEMBRANE PROTEIN 263 (PTHR31443:SF7)		Danio rerio
DANRE|ZFIN=ZDB-GENE-060503-274|UniProtKB=F1QF73	eps15l1a	Uncharacterized protein (Fragment);eps15l1a;ortholog	EPIDERMAL GROWTH FACTOR RECEPTOR SUBSTRATE 15-LIKE 1 (PTHR11216:SF92)	G-protein modulator(PC00095);calcium-binding protein(PC00022);membrane traffic protein(PC00060)	Danio rerio	calcium ion binding(GO:0005488);protein binding(GO:0005509);small GTPase regulator activity(GO:0005515)	endocytosis(GO:0051179);intracellular protein transport(GO:0006810);neurotransmitter secretion(GO:0016192);synaptic transmission(GO:0006897)
DANRE|ZFIN=ZDB-GENE-030131-34|UniProtKB=A5WWI6	pfn2l	Profilin;pfn2l;ortholog	PROFILIN-2 (PTHR13936:SF16)		Danio rerio				Cytoskeletal regulation by Rho GTPase->Profilin;;
DANRE|ZFIN=ZDB-GENE-030131-3124|UniProtKB=Q7ZT42	snd1	Staphylococcal nuclease domain-containing protein 1;snd1;ortholog	STAPHYLOCOCCAL NUCLEASE DOMAIN-CONTAINING PROTEIN 1 (PTHR12302:SF10)	nucleic acid binding(PC00171);transcription cofactor(PC00218)	Danio rerio	sequence-specific DNA binding transcription factor activity(GO:0005488);transcription cofactor activity(GO:0003676)	transcription from RNA polymerase II promoter(GO:0008152)
DANRE|ZFIN=ZDB-GENE-030131-5547|UniProtKB=E7F440	rbm25b	Uncharacterized protein;rbm25b;ortholog	RNA-BINDING PROTEIN 25 (PTHR18806:SF31)		Danio rerio
DANRE|ZFIN=ZDB-GENE-030131-6065|UniProtKB=Q7ZVK2	ube2g1a	Ubiquitin-conjugating enzyme E2G 2;ube2g1a;ortholog	UBIQUITIN-CONJUGATING ENZYME E2G 2 (PTHR24067:SF230)		Danio rerio	protein binding(GO:0005488)	catabolic process(GO:0008152);cellular protein modification process(GO:0009056);proteolysis(GO:0009987)	cytoplasm(GO:0044464)	Ubiquitin proteasome pathway->Ubiquitin-conjugating enzyme E2;;
DANRE|ZFIN=ZDB-GENE-030131-5841|UniProtKB=F1R6L3	cirbpb	Uncharacterized protein (Fragment);cirbpb;ortholog	SUBFAMILY NOT NAMED (PTHR24012:SF518)		Danio rerio
DANRE|ZFIN=ZDB-GENE-030131-3562|UniProtKB=F1QNY5	cpne1	Uncharacterized protein;cpne1;ortholog	COPINE-3 (PTHR10857:SF58)	membrane traffic protein(PC00150)	Danio rerio		intracellular protein transport(GO:0051179)
DANRE|ZFIN=ZDB-GENE-040426-2146|UniProtKB=Q6PD99	marcksl1a	MARCKS-like 1;marcksl1a;ortholog	MARCKS-RELATED PROTEIN (PTHR14353:SF10)	non-motor actin binding protein(PC00085);signaling molecule(PC00041);structural protein(PC00165)	Danio rerio	actin binding(GO:0005488);receptor binding(GO:0005515);structural constituent of cytoskeleton(GO:0008092)	cellular process(GO:0009987)	intracellular(GO:0044464)
DANRE|ZFIN=ZDB-GENE-070424-195|UniProtKB=F1QV28	tubb6	Uncharacterized protein;tubb6;ortholog	TUBULIN BETA-6 CHAIN (PTHR11588:SF212)	tubulin(PC00085)	Danio rerio	structural constituent of cytoskeleton(GO:0005198)	cellular component morphogenesis(GO:0071840);cellular component movement(GO:0016043);chromosome segregation(GO:0032989);intracellular protein transport(GO:0009987);mitosis(GO:0006928)	intracellular(GO:0044464);microtubule(GO:0005622);tubulin complex(GO:0043226)	Cytoskeletal regulation by Rho GTPase->Tubulin;;Huntington disease->Microtubule;;Huntington disease->beta-Tubulin;;;;
DANRE|ZFIN=ZDB-GENE-091008-2|UniProtKB=E7F7G6	cdc42ep4b	Uncharacterized protein;cdc42ep4b;ortholog	CDC42 EFFECTOR PROTEIN 4 (PTHR15344:SF23)		Danio rerio	GTPase activity(GO:0003824);enzyme activator activity(GO:0016787);pyrophosphatase activity(GO:0003924)	catabolic process(GO:0008152);cellular component morphogenesis(GO:0009056);cytoskeleton organization(GO:0071840);intracellular signal transduction(GO:0016043);nitrogen compound metabolic process(GO:0032989);protein complex assembly(GO:0006996);regulation of nucleobase-containing compound metabolic process(GO:0007010);regulation of phosphate metabolic process(GO:0009987);response to stimulus(GO:00…	cytoplasm(GO:0044464);cytoskeleton(GO:0005622);plasma membrane(GO:0005737)
DANRE|ZFIN=ZDB-GENE-021011-2|UniProtKB=Q6DG42	pak2a	Non-specific serine/threonine protein kinase;pak2a;ortholog	SERINE/THREONINE-PROTEIN KINASE PAK 2 (PTHR24361:SF592)		Danio rerio	cysteine-type peptidase activity(GO:0003824);protein binding(GO:0016787);protein kinase activity(GO:0008233)	MAPK cascade(GO:0009987);apoptotic process(GO:0007154);cellular component movement(GO:0007165);cytoskeleton organization(GO:0035556);localization(GO:0000165);locomotion(GO:0032502);regulation of catalytic activity(GO:0016265);regulation of cell cycle(GO:0008219);regulation of phosphate metabolic process(GO:0006915);response to stress(GO:0006928)	cytoplasm(GO:0044464)	Ras Pathway->P21 activated kinase;;Inflammation mediated by chemokine and cytokine signaling pathway->P21-activated kinase;;T cell activation->p21-activated kinase;;Angiogenesis->p21-activated kinase;;Cytoskeletal regulation by Rho GTPase->p21 activated kinase;;;;;;
DANRE|ZFIN=ZDB-GENE-040801-158|UniProtKB=Q6DEM5	timm8a	Mitochondrial import inner membrane translocase subunit Tim8 A;timm8a;ortholog	MITOCHONDRIAL IMPORT INNER MEMBRANE TRANSLOCASE SUBUNIT TIM8 A (PTHR21535:SF65)	cation transporter(PC00227)	Danio rerio	cation transmembrane transporter activity(GO:0005215)	cellular process(GO:0009987)
DANRE|ZFIN=ZDB-GENE-040426-2256|UniProtKB=E7F5C5	mapre1b	Uncharacterized protein;mapre1b;ortholog	MICROTUBULE-ASSOCIATED PROTEIN RP/EB FAMILY MEMBER 1 (PTHR10623:SF27)	non-motor microtubule binding protein(PC00085)	Danio rerio	microtubule binding(GO:0005488);structural constituent of cytoskeleton(GO:0005515)	cell cycle(GO:0009987);cellular component morphogenesis(GO:0007049)	intracellular(GO:0044464);microtubule(GO:0005622)
DANRE|ZFIN=ZDB-GENE-030131-66|UniProtKB=F1QRT6	dnajc8	Uncharacterized protein (Fragment);dnajc8;ortholog	DNAJ HOMOLOG SUBFAMILY C MEMBER 8 (PTHR15606:SF7)	chaperone(PC00072)	Danio rerio
DANRE|ZFIN=ZDB-GENE-040426-1714|UniProtKB=H9GYB8	pin1	Uncharacterized protein (Fragment);pin1;ortholog	PIN1-LIKE PROTEIN-RELATED (PTHR10657:SF22)	isomerase(PC00135)	Danio rerio	isomerase activity(GO:0003824)	cytokinesis(GO:0009987);mitosis(GO:0000910);protein folding(GO:0007049)
DANRE|ZFIN=ZDB-GENE-040426-1481|UniProtKB=Q7T1J9	rps10	Ribosomal protein S10;rps10;ortholog	RIBOSOMAL PROTEIN S10 (PTHR12146:SF8)	ribosomal protein(PC00171)	Danio rerio	structural constituent of ribosome(GO:0005198)	cellular component biogenesis(GO:0071840);organelle organization(GO:0044085)	cytosol(GO:0044464);organelle(GO:0005622);ribosome(GO:0005737)
DANRE|ZFIN=ZDB-GENE-121031-4|UniProtKB=X1WBL0	chd3	Uncharacterized protein;chd3;ortholog	CHROMODOMAIN-HELICASE-DNA-BINDING PROTEIN 3 (PTHR10799:SF841)	DNA helicase(PC00171)	Danio rerio
DANRE|ZFIN=ZDB-GENE-030131-5415|UniProtKB=Q7ZSZ9	rac1a	Rac1;rac1a;ortholog	RAS-RELATED C3 BOTULINUM TOXIN SUBSTRATE 1 (PTHR24072:SF194)	small GTPase(PC00095)	Danio rerio	GTPase activity(GO:0003824);protein binding(GO:0016787)	G-protein coupled receptor signaling pathway(GO:0009987);intracellular protein transport(GO:0007154);intracellular signal transduction(GO:0007165);receptor-mediated endocytosis(GO:0007166)		Axon guidance mediated by netrin->Ras-related C3 botulinum toxin substrate;;Ras Pathway->Ras-related C3 botulinum toxin substrate;;VEGF signaling pathway->Ras-related C3 botulinum toxin substrate;;Axon guidance mediated by semaphorins->Ras-related C3 botulinum toxin substrate;;Gonadotropin-releasing hormone receptor pathway->Rac1;;T cell activation->Ras-related C3 botulinum toxin substrate;;FGF s…
DANRE|ZFIN=ZDB-GENE-040426-1291|UniProtKB=Q7T3F3	ube2nb	Ubiquitin-conjugating enzyme E2N-like;ube2nb;ortholog	UBIQUITIN-CONJUGATING ENZYME E2 N-LIKE-RELATED (PTHR24067:SF165)		Danio rerio	protein binding(GO:0005488)	DNA repair(GO:0008152);cellular protein modification process(GO:0044238);nitrogen compound metabolic process(GO:0006139);response to stress(GO:0006259)	cytoplasm(GO:0044464);nucleus(GO:0005622)	Ubiquitin proteasome pathway->Ubiquitin-conjugating enzyme E2;;Toll receptor signaling pathway->Ubc13;;;
DANRE|ZFIN=ZDB-GENE-980526-362|UniProtKB=F1QGH7	ctnnb1	Uncharacterized protein;ctnnb1;ortholog	CATENIN BETA-1 (PTHR23315:SF142)	cell adhesion molecule(PC00069);cytoskeletal protein(PC00085);signaling molecule(PC00207);storage protein(PC00210)	Danio rerio	protein binding(GO:0005488)		cytoplasm(GO:0044464);plasma membrane(GO:0005622);protein complex(GO:0005737)	Wnt signaling pathway->Beta-Catenin;;Alzheimer disease-presenilin pathway->beta-catenin;;Gonadotropin-releasing hormone receptor pathway->CTNNB1;;Angiogenesis->Beta-catenin;;p53 pathway feedback loops 2->beta-catenin;;Cadherin signaling pathway->Beta-catenin;;CCKR signaling map->beta-catenin;;;;;;;;
DANRE|ZFIN=ZDB-GENE-050306-44|UniProtKB=Q5CZQ1	ywhae2	Tyrosine 3-monooxygenase/tryptophan 5-monooxygenase activation protein, epsilon polypeptide 2;ywhae2;ortholog	14-3-3 PROTEIN EPSILON (PTHR18860:SF47)	chaperone(PC00072)	Danio rerio		cell cycle(GO:0009987)		EGF receptor signaling pathway->14-3-3;;Parkinson disease->14-3-3;;FGF signaling pathway->14-3-3;;;;
DANRE|ZFIN=ZDB-GENE-030131-3029|UniProtKB=Q2PMI2	fstl1b	Follistatin-like 2;fstl1b;ortholog	FOLLISTATIN-RELATED PROTEIN 1 (PTHR10913:SF57)	enzyme modulator(PC00095)	Danio rerio	protein binding(GO:0005488)			Wnt signaling pathway->Wingless-type MMTV integration site family member;;Cadherin signaling pathway->Wingless-type MMTV integration site family member;;Alzheimer disease-presenilin pathway->Wingless-type MMTV integration site family member;;;;
DANRE|ZFIN=ZDB-GENE-020919-2|UniProtKB=Q7SYD5	sec31a	Protein transport protein Sec31A;sec31a;ortholog	PROTEIN TRANSPORT PROTEIN SEC31A (PTHR13923:SF24)	vesicle coat protein(PC00150)	Danio rerio		exocytosis(GO:0051179);intracellular protein transport(GO:0006810)	cytoplasm(GO:0044464);vesicle coat(GO:0005622)
DANRE|ZFIN=ZDB-GENE-040801-45|UniProtKB=F1R5W5	sfxn1	Sideroflexin (Fragment);sfxn1;ortholog	SIDEROFLEXIN-1 (PTHR11153:SF32)	cation transporter(PC00227);transfer/carrier protein(PC00068)	Danio rerio	cation transmembrane transporter activity(GO:0005215)
DANRE|ZFIN=ZDB-GENE-030131-1016|UniProtKB=B8A5D3	nars	Uncharacterized protein;nars;ortholog	ASPARAGINE--TRNA LIGASE, CYTOPLASMIC (PTHR22594:SF39)	RNA binding protein(PC00171);aminoacyl-tRNA synthetase(PC00031)	Danio rerio	RNA binding(GO:0005488);aminoacyl-tRNA ligase activity(GO:0003676)	tRNA aminoacylation for protein translation(GO:0008152)
DANRE|ZFIN=ZDB-GENE-070410-56|UniProtKB=F1QHE5	psmd14	Uncharacterized protein;psmd14;ortholog	26S PROTEASOME NON-ATPASE REGULATORY SUBUNIT 14 (PTHR10410:SF8)	transcription factor(PC00218)	Danio rerio	sequence-specific DNA binding transcription factor activity(GO:0005488)	protein metabolic process(GO:0008152)		Ubiquitin proteasome pathway->26S proteasome;;Cell cycle->Proteasome;;;
DANRE|ZFIN=ZDB-GENE-030131-8756|UniProtKB=Q6PC14	rpl23	60S ribosomal protein L23;rpl23;ortholog	60S RIBOSOMAL PROTEIN L23 (PTHR11761:SF20)	ribosomal protein(PC00171)	Danio rerio	RNA binding(GO:0005488);structural constituent of ribosome(GO:0003676)		cytosol(GO:0044464);organelle(GO:0005622);ribosome(GO:0005737)
DANRE|ZFIN=ZDB-GENE-030131-2221|UniProtKB=Q7ZUY0	seta	SET translocation (Myeloid leukemia-associated) A;seta;ortholog	PROTEIN SET-RELATED (PTHR11875:SF91)	chaperone(PC00072);phosphatase inhibitor(PC00095)	Danio rerio	phosphatase inhibitor activity(GO:0003824);protein binding(GO:0030234)	DNA replication(GO:0008152);apoptotic process(GO:0044238);cell cycle(GO:0006139);chromatin organization(GO:0006259);protein metabolic process(GO:0006260)
DANRE|ZFIN=ZDB-GENE-030826-16|UniProtKB=I3ISQ1	tpm3	Uncharacterized protein;tpm3;ortholog	SUBFAMILY NOT NAMED (PTHR19269:SF56)	actin binding motor protein(PC00085)	Danio rerio	motor activity(GO:0003824);structural constituent of cytoskeleton(GO:0016787)	cellular component morphogenesis(GO:0071840);cellular process(GO:0016043);ectoderm development(GO:0032989);mesoderm development(GO:0009987);muscle contraction(GO:0032502);muscle organ development(GO:0007398);nervous system development(GO:0007498)	intracellular(GO:0044464)
DANRE|ZFIN=ZDB-GENE-040426-1546|UniProtKB=E7FAB3	hnrnpa1a	Uncharacterized protein;hnrnpa1a;ortholog	HETEROGENEOUS NUCLEAR RIBONUCLEOPROTEIN A1 (PTHR24012:SF610)		Danio rerio
DANRE|ZFIN=ZDB-GENE-030131-713|UniProtKB=Q802Z5	nono	Non-POU domain containing, octamer-binding;nono;ortholog	NON-POU DOMAIN-CONTAINING OCTAMER-BINDING PROTEIN (PTHR23189:SF63)	mRNA splicing factor(PC00171)	Danio rerio	DNA binding(GO:0005488)	RNA splicing, via transesterification reactions(GO:0008152);biosynthetic process(GO:0044238);mRNA splicing, via spliceosome(GO:0006139);transcription, DNA-dependent(GO:0016070)	intracellular(GO:0044464);nucleus(GO:0005622)
DANRE|ZFIN=ZDB-GENE-020416-1|UniProtKB=Q6DC81	nutf2l	Nuclear transport factor 2;nutf2l;ortholog	NUCLEAR TRANSPORT FACTOR 2 (PTHR12612:SF13)		Danio rerio		intracellular protein transport(GO:0051179);nuclear transport(GO:0006810)
DANRE|ZFIN=ZDB-GENE-060526-113|UniProtKB=Q1LYC7	nova1	Neuro-oncological ventral antigen 1;nova1;ortholog	NEURO-ONCOLOGICAL VENTRAL ANTIGEN 1 (PTHR10288:SF190)	enzyme modulator(PC00095);mRNA splicing factor(PC00171);ribonucleoprotein(PC00031)	Danio rerio	catalytic activity(GO:0003824);mRNA binding(GO:0005488);protein binding(GO:0003676)	RNA splicing, via transesterification reactions(GO:0008152);cellular process(GO:0044238);mRNA splicing, via spliceosome(GO:0006139);nuclear transport(GO:0016070);transcription from RNA polymerase II promoter(GO:0000375)	ribonucleoprotein complex(GO:0032991)
DANRE|ZFIN=ZDB-GENE-030131-666|UniProtKB=F1QUQ7	psmc3	Uncharacterized protein;psmc3;ortholog	26S PROTEASE REGULATORY SUBUNIT 6A (PTHR23073:SF39)	hydrolase(PC00121)	Danio rerio	protein binding(GO:0005488)	biosynthetic process(GO:0008152);catabolic process(GO:0009058);cellular component organization(GO:0009056);nitrogen compound metabolic process(GO:0071840);protein complex assembly(GO:0016043);proteolysis(GO:0009987);regulation of transcription from RNA polymerase II promoter(GO:0006807);transcription initiation from RNA polymerase II promoter(GO:0044085)	cytosol(GO:0044464);nucleus(GO:0005622);protein complex(GO:0005737)	Ubiquitin proteasome pathway->26S proteasome;;
DANRE|ZFIN=ZDB-GENE-050417-164|UniProtKB=H9GXE5	nudt12	Uncharacterized protein;nudt12;ortholog	PEROXISOMAL NADH PYROPHOSPHATASE NUDT12 (PTHR42904:SF2)	hydrolase(PC00121);phosphorylase(PC00220)	Danio rerio	hydrolase activity(GO:0003824);phosphorylase activity(GO:0016787)	nucleobase-containing compound metabolic process(GO:0008152)
DANRE|ZFIN=ZDB-GENE-050417-288|UniProtKB=Q4V9I8	ube2g2	Uncharacterized protein;ube2g2;ortholog	UBIQUITIN-CONJUGATING ENZYME E2 G2 (PTHR24067:SF199)		Danio rerio	protein binding(GO:0005488)	catabolic process(GO:0008152);cellular protein modification process(GO:0009056);proteolysis(GO:0009987)	cytoplasm(GO:0044464)	Ubiquitin proteasome pathway->Ubiquitin-conjugating enzyme E2;;Parkinson disease->Ubiquitin-conjugating enzyme 7;;;
DANRE|ZFIN=ZDB-GENE-070410-21|UniProtKB=E7F6E1	ube4a	Uncharacterized protein;ube4a;ortholog	UBIQUITIN CONJUGATION FACTOR E4 A (PTHR13931:SF16)	enzyme modulator(PC00095)	Danio rerio	enzyme regulator activity(GO:0003824);protein binding(GO:0030234)	proteolysis(GO:0008152)
DANRE|ZFIN=ZDB-GENE-030131-2249|UniProtKB=F1QS28	hnrnpa0a	Uncharacterized protein;hnrnpa0a;ortholog	HETEROGENEOUS NUCLEAR RIBONUCLEOPROTEIN A0-RELATED (PTHR24012:SF515)	ribosomal protein(PC00171)	Danio rerio
DANRE|ZFIN=ZDB-GENE-040105-1|UniProtKB=F1R1J6	pxna	Uncharacterized protein (Fragment);pxna;ortholog	SUBFAMILY NOT NAMED (PTHR24216:SF40)	actin family cytoskeletal protein(PC00085)	Danio rerio	structural constituent of cytoskeleton(GO:0005198)	cellular process(GO:0009987);mesoderm development(GO:0032502);system development(GO:0007498)	intracellular(GO:0044464)
DANRE|ZFIN=ZDB-GENE-051127-39|UniProtKB=E9QFR8	actn2b	Uncharacterized protein;actn2b;ortholog	ALPHA-ACTININ-2 (PTHR11915:SF393)	non-motor actin binding protein(PC00085)	Danio rerio	actin binding(GO:0005488);structural constituent of cytoskeleton(GO:0005515)	cellular component morphogenesis(GO:0071840);cellular component movement(GO:0016043)	actin cytoskeleton(GO:0043226);intracellular(GO:0005856)	Integrin signalling pathway->alpha actinin;;
DANRE|ZFIN=ZDB-GENE-030131-9653|UniProtKB=F1QUM3	gsna	Uncharacterized protein;gsna;ortholog	GELSOLIN (PTHR11977:SF66)	non-motor actin binding protein(PC00085)	Danio rerio	actin binding(GO:0005488);structural constituent of cytoskeleton(GO:0005515)	cellular component organization(GO:0071840);cellular process(GO:0016043)	actin cytoskeleton(GO:0043226);intracellular(GO:0005856)	FAS signaling pathway->Gelsolin;;
DANRE|ZFIN=ZDB-GENE-040426-1920|UniProtKB=F1QBM2	pdcd4a	Uncharacterized protein;pdcd4a;ortholog	SUBFAMILY NOT NAMED (PTHR12626:SF12)	translation elongation factor(PC00171)	Danio rerio	translation elongation factor activity(GO:0045182)	induction of apoptosis(GO:0032502)
DANRE|ZFIN=ZDB-GENE-060825-154|UniProtKB=F1Q9H4	snx22	Uncharacterized protein;snx22;ortholog	SORTING NEXIN-22 (PTHR15813:SF13)		Danio rerio
DANRE|ZFIN=ZDB-GENE-040426-2020|UniProtKB=A5WVQ1	caprin1b	Uncharacterized protein;caprin1b;ortholog	CAPRIN-1 (PTHR22922:SF20)	transporter(PC00227)	Danio rerio
DANRE|ZFIN=ZDB-GENE-040426-2619|UniProtKB=Q1L8P0	crtap	Uncharacterized protein;crtap;ortholog	CARTILAGE-ASSOCIATED PROTEIN (PTHR13986:SF10)	extracellular matrix protein(PC00102)	Danio rerio			extracellular region(GO:0005576)
DANRE|Ensembl=ENSDARG00000087017|UniProtKB=E7F4W3	LOC566996	Uncharacterized protein;LOC566996;ortholog	PROSTAGLANDIN REDUCTASE 1 (PTHR43205:SF12)	dehydrogenase(PC00176);reductase(PC00092)	Danio rerio	oxidoreductase activity(GO:0003824)	carbohydrate metabolic process(GO:0008152)
DANRE|ZFIN=ZDB-GENE-030616-583|UniProtKB=F1R6R1	acin1a	Uncharacterized protein;acin1a;ortholog			Danio rerio
DANRE|ZFIN=ZDB-GENE-060315-5|UniProtKB=Q2L6K8	cnpy4	Protein canopy 4;cnpy4;ortholog	PROTEIN CANOPY HOMOLOG 4 (PTHR15382:SF6)		Danio rerio
DANRE|ZFIN=ZDB-GENE-031219-1|UniProtKB=F1Q7A2	fhl1b	Uncharacterized protein;fhl1b;ortholog	SUBFAMILY NOT NAMED (PTHR24208:SF147)	RNA binding protein(PC00171);actin family cytoskeletal protein(PC00031);homeobox transcription factor(PC00085)	Danio rerio	RNA binding(GO:0005488);structural constituent of cytoskeleton(GO:0003676)	cellular component morphogenesis(GO:0071840);cellular defense response(GO:0016043);ectoderm development(GO:0032989);embryo development(GO:0050896);gamete generation(GO:0006968);mesoderm development(GO:0032502);muscle organ development(GO:0007398);negative regulation of apoptotic process(GO:0009790);nervous system development(GO:0000003);regulation of transcription from RNA polymerase II promoter(…	intracellular(GO:0044464)
DANRE|ZFIN=ZDB-GENE-040801-68|UniProtKB=Q6DBW5	lsm1	Uncharacterized protein;lsm1;ortholog	U6 SNRNA-ASSOCIATED SM-LIKE PROTEIN LSM1 (PTHR15588:SF13)	mRNA splicing factor(PC00171);nuclease(PC00031)	Danio rerio	RNA binding(GO:0005488)	RNA catabolic process(GO:0008152);catabolic process(GO:0044238);nitrogen compound metabolic process(GO:0006139)	cytoplasm(GO:0044464);organelle(GO:0005622);protein complex(GO:0005737);ribonucleoprotein complex(GO:0043226)
DANRE|ZFIN=ZDB-GENE-040426-1381|UniProtKB=Q7T326	cisd2	CDGSH iron-sulfur domain-containing protein 2;cisd2;ortholog	CDGSH IRON-SULFUR DOMAIN-CONTAINING PROTEIN 2 (PTHR13680:SF25)		Danio rerio
DANRE|ZFIN=ZDB-GENE-030131-6965|UniProtKB=Q6PBR5	atp6v1g1	ATPase, H+ transporting, V1 subunit G isoform 1;atp6v1g1;ortholog	ATPASE, H+ TRANSPORTING, V1 SUBUNIT G ISOFORM 1 (PTHR12713:SF16)	ATP synthase(PC00227);hydrolase(PC00068)	Danio rerio	cation transmembrane transporter activity(GO:0005215);proton-transporting ATP synthase activity, rotational mechanism(GO:0022857)	nucleobase-containing compound metabolic process(GO:0008152)	intracellular(GO:0044464);proton-transporting ATP synthase complex(GO:0005622)
DANRE|ZFIN=ZDB-GENE-040718-109|UniProtKB=F1QWA6	zfyve19	Uncharacterized protein;zfyve19;ortholog	SUBFAMILY NOT NAMED (PTHR22835:SF357)		Danio rerio
DANRE|ZFIN=ZDB-GENE-040426-1251|UniProtKB=Q7SXV9	calub	Calumenin-B;calub;ortholog	CALUMENIN (PTHR10827:SF61)	calmodulin(PC00060)	Danio rerio	calcium ion binding(GO:0005488);calmodulin binding(GO:0005509)	calcium-mediated signaling(GO:0009987)
DANRE|ZFIN=ZDB-GENE-040426-982|UniProtKB=Q7ZUZ0	cops8	COP9 signalosome complex subunit 8;cops8;ortholog	COP9 SIGNALOSOME COMPLEX SUBUNIT 8 (PTHR13339:SF1)	signaling molecule(PC00207)	Danio rerio	receptor binding(GO:0005488)
DANRE|ZFIN=ZDB-GENE-030131-921|UniProtKB=Q3B7E7	snx3	Sorting nexin 3;snx3;ortholog	SORTING NEXIN-3 (PTHR10555:SF161)	membrane trafficking regulatory protein(PC00150)	Danio rerio	lipid binding(GO:0005488)	cellular process(GO:0009987);endocytosis(GO:0051179);organelle organization(GO:0006810)	cytoplasm(GO:0044464);endosome(GO:0005622);membrane(GO:0005737)
DANRE|ZFIN=ZDB-GENE-040426-1691|UniProtKB=F1QJ56	ndufb10	Uncharacterized protein;ndufb10;ortholog	NADH DEHYDROGENASE [UBIQUINONE] 1 BETA SUBCOMPLEX SUBUNIT 10 (PTHR13094:SF2)		Danio rerio
DANRE|ZFIN=ZDB-GENE-030616-356|UniProtKB=Q78AP9	arf3b	ADP-ribosylation factor 3b;arf3b;ortholog	ADP-RIBOSYLATION FACTOR 3 (PTHR11711:SF288)	small GTPase(PC00095)	Danio rerio	GTPase activity(GO:0003824);protein binding(GO:0016787)	G-protein coupled receptor signaling pathway(GO:0009987);intracellular protein transport(GO:0007154);vesicle-mediated transport(GO:0007165)		Huntington disease->ADP-ribosylation factor;;
DANRE|ZFIN=ZDB-GENE-040426-1706|UniProtKB=F1QHJ1	rps26l	Uncharacterized protein;rps26l;ortholog	40S RIBOSOMAL PROTEIN S26-RELATED (PTHR12538:SF5)	ribosomal protein(PC00171)	Danio rerio	mRNA binding(GO:0005488);structural constituent of ribosome(GO:0003676)		cytosol(GO:0044464);organelle(GO:0005622);ribosome(GO:0005737)
DANRE|ZFIN=ZDB-GENE-030131-7135|UniProtKB=Q803M8	ywhaqb	Tryosine 3-monooxygenase/tryptophan 5-monooxygenase activation protein, zeta polypeptide;ywhaqb;ortholog	14-3-3 PROTEIN ZETA/DELTA (PTHR18860:SF45)	chaperone(PC00072)	Danio rerio		cell cycle(GO:0009987);signal transduction(GO:0007049)		EGF receptor signaling pathway->14-3-3;;PI3 kinase pathway->14-3-3;;FGF signaling pathway->14-3-3;;Parkinson disease->14-3-3;;;;;
DANRE|ZFIN=ZDB-GENE-040426-1038|UniProtKB=F1QZA5	psmd6	Uncharacterized protein;psmd6;ortholog	26S PROTEASOME NON-ATPASE REGULATORY SUBUNIT 6 (PTHR14145:SF6)		Danio rerio		catabolic process(GO:0008152);proteolysis(GO:0009056)		Ubiquitin proteasome pathway->26S proteasome;;
DANRE|ZFIN=ZDB-GENE-030131-2420|UniProtKB=Q6NZT9	srsf2b	Uncharacterized protein;srsf2b;ortholog	SERINE/ARGININE-RICH SPLICING FACTOR 2 (PTHR23147:SF21)	mRNA splicing factor(PC00171)	Danio rerio	catalytic activity(GO:0003824);mRNA binding(GO:0005488)	RNA splicing, via transesterification reactions(GO:0008152);mRNA splicing, via spliceosome(GO:0044238)
DANRE|ZFIN=ZDB-GENE-070424-16|UniProtKB=F1QDR0	ubap2a	Uncharacterized protein;ubap2a;ortholog	UBIQUITIN-ASSOCIATED PROTEIN 2 (PTHR16308:SF19)		Danio rerio
DANRE|ZFIN=ZDB-GENE-030131-5175|UniProtKB=Q6TNV0	cox4i1	Cytochrome c oxidase subunit IV isoform 1;cox4i1;ortholog	CYTOCHROME C OXIDASE SUBUNIT IV ISOFORM 1 (PTHR10707:SF16)		Danio rerio	cation transmembrane transporter activity(GO:0005215);hydrogen ion transmembrane transporter activity(GO:0022857);oxidoreductase activity(GO:0008324)	biosynthetic process(GO:0008152);nitrogen compound metabolic process(GO:0009058);nucleobase-containing compound metabolic process(GO:0009987);oxidative phosphorylation(GO:0006807);respiratory electron transport chain(GO:0044238)	cytoplasm(GO:0044464);mitochondrial inner membrane(GO:0005622);protein complex(GO:0005737)
DANRE|ZFIN=ZDB-GENE-040426-2832|UniProtKB=Q7ZU46	hspa4a	Heat shock protein 4, like;hspa4a;ortholog	HEAT SHOCK PROTEIN 105 KDA (PTHR19375:SF271)		Danio rerio		immune system process(GO:0002376);protein complex assembly(GO:0071840)
DANRE|ZFIN=ZDB-GENE-030131-6410|UniProtKB=Q5RI09	tprb	Uncharacterized protein;tprb;ortholog	NUCLEOPROTEIN TPR (PTHR18898:SF4)		Danio rerio	transporter activity(GO:0005215)	mitosis(GO:0009987);nuclear transport(GO:0007049);organelle organization(GO:0007067);regulation of cell cycle(GO:0051179)	integral to membrane(GO:0016020);intracellular(GO:0016021);nuclear envelope(GO:0044464);protein complex(GO:0005622)	Nicotinic acetylcholine receptor signaling pathway->Myosin;;

## Sheet: Molecular Function
Binding (GO:0005488)	334	0.322	0.374
Catalytic activity (GO:0003824)	299	0.289	0.335
Structural molecule activity (GO:0005198)	177	0.171	0.198
Transporter activity (GO:0005215)	38	0.037	0.043
Translation regulator activity (GO:0045182)	24	0.023	0.027
Receptor activity (GO:0004872)	11	0.011	0.012
Antioxidant activity (GO:0016209)	5	0.005	0.006
Signal transducer activity (GO:0004871)	4	0.004	0.004
Channel regulator activity (GO:0016247)	1	0.001	0.001

## Sheet: Biological Function
Cellular process (GO:0009987)	438	0.423	0.283
Metabolic process (GO:0008152)	414	0.4	0.268
Cellular component organization or biogenesis (GO:0071840)	199	0.192	0.129
Localization (GO:0051179)	160	0.154	0.103
Developmental process (GO:0032502)	86	0.083	0.056
Multicellular organismal process (GO:0032501)	66	0.064	0.043
Response to stimulus (GO:0050896)	65	0.063	0.042
Biological regulation (GO:0065007)	57	0.055	0.037
Immune system process (GO:0002376)	30	0.029	0.019
Reproduction (GO:0000003)	12	0.012	0.008
Biological adhesion (GO:0022610)	11	0.011	0.007
Locomotion (GO:0040011)	8	0.008	0.005

## Sheet: Cellular Component
Cell part (GO:0044464)	379	0.366	0.441
Organelle (GO:0043226)	238	0.23	0.277
Macromolecular complex (GO:0032991)	165	0.159	0.192
Membrane (GO:0016020)	60	0.058	0.07
Cell junction (GO:0030054)	11	0.011	0.013
Extracellular region (GO:0005576)	4	0.004	0.005
Synapse (GO:0045202)	1	0.001	0.001
Extracellular matrix (GO:0031012)	1	0.001	0.001

## Sheet: Protein Class
Nucleic acid binding (PC00171)	187	0.181	0.194
Cytoskeletal protein (PC00085)	147	0.142	0.152
Enzyme modulator (PC00095)	90	0.087	0.093
Oxidoreductase (PC00176)	64	0.062	0.066
Hydrolase (PC00121)	59	0.057	0.061
Transcription factor (PC00218)	50	0.048	0.052
Chaperone (PC00072)	47	0.045	0.049
Transferase (PC00220)	46	0.044	0.048
Membrane traffic protein (PC00150)	46	0.044	0.048
Calcium-binding protein (PC00060)	35	0.034	0.036
Transporter (PC00227)	32	0.031	0.033
Signaling molecule (PC00207)	27	0.026	0.028
Isomerase (PC00135)	23	0.022	0.024
Transfer/carrier protein (PC00219)	18	0.017	0.019
Ligase (PC00142)	17	0.016	0.018
Structural protein (PC00211)	14	0.014	0.015
Cell adhesion molecule (PC00069)	13	0.013	0.013
Cell junction protein (PC00070)	13	0.013	0.013
Receptor (PC00197)	12	0.012	0.012
Lyase (PC00144)	10	0.01	0.01
Defense/immunity protein (PC00090)	6	0.006	0.006
Extracellular matrix protein (PC00102)	5	0.005	0.005
Storage protein (PC00210)	3	0.003	0.003
Surfactant (PC00212)	1	0.001	0.001

## Sheet: Pathway
Parkinson disease (P00049)	31	0.03	0.058
Integrin signalling pathway (P00034)	28	0.027	0.052
Ubiquitin proteasome pathway (P00060)	26	0.025	0.049
Cytoskeletal regulation by Rho GTPase (P00016)	26	0.025	0.049
Huntington disease (P00029)	25	0.024	0.047
Inflammation mediated by chemokine and cytokine signaling pathway (P00031)	24	0.023	0.045
FGF signaling pathway (P00021)	15	0.014	0.028
EGF receptor signaling pathway (P00018)	15	0.014	0.028
CCKR signaling map (P06959)	14	0.014	0.026
Wnt signaling pathway (P00057)	14	0.014	0.026
Angiogenesis (P00005)	13	0.013	0.024
Gonadotropin-releasing hormone receptor pathway (P06664)	12	0.012	0.022
Cadherin signaling pathway (P00012)	12	0.012	0.022
Alzheimer disease-presenilin pathway (P00004)	10	0.01	0.019
T cell activation (P00053)	10	0.01	0.019
Nicotinic acetylcholine receptor signaling pathway (P00044)	10	0.01	0.019
Ras Pathway (P04393)	10	0.01	0.019
Glycolysis (P00024)	10	0.01	0.019
Cell cycle (P00013)	10	0.01	0.019
Apoptosis signaling pathway (P00006)	8	0.008	0.015
TGF-beta signaling pathway (P00052)	7	0.007	0.013
De novo purine biosynthesis (P02738)	7	0.007	0.013
PDGF signaling pathway (P00047)	7	0.007	0.013
Dopamine receptor mediated signaling pathway (P05912)	7	0.007	0.013
Axon guidance mediated by Slit/Robo (P00008)	6	0.006	0.011
Toll receptor signaling pathway (P00054)	6	0.006	0.011
FAS signaling pathway (P00020)	6	0.006	0.011
Axon guidance mediated by netrin (P00009)	5	0.005	0.009
B cell activation (P00010)	5	0.005	0.009
5HT1 type receptor mediated signaling pathway (P04373)	5	0.005	0.009
Axon guidance mediated by semaphorins (P00007)	4	0.004	0.007
p53 pathway (P00059)	4	0.004	0.007
Transcription regulation by bZIP transcription factor (P00055)	4	0.004	0.007
Oxidative stress response (P00046)	4	0.004	0.007
Muscarinic acetylcholine receptor 2 and 4 signaling pathway (P00043)	4	0.004	0.007
Metabotropic glutamate receptor group II pathway (P00040)	4	0.004	0.007
Metabotropic glutamate receptor group III pathway (P00039)	4	0.004	0.007
Heterotrimeric G-protein signaling pathway-Gq alpha and Go alpha mediated pathway (P00027)	4	0.004	0.007
Heterotrimeric G-protein signaling pathway-Gi alpha and Gs alpha mediated pathway (P00026)	4	0.004	0.007
Opioid proopiomelanocortin pathway (P05917)	4	0.004	0.007
Opioid prodynorphin pathway (P05916)	4	0.004	0.007
Adrenaline and noradrenaline biosynthesis (P00001)	3	0.003	0.006
TCA cycle (P00051)	3	0.003	0.006
PI3 kinase pathway (P00048)	3	0.003	0.006
ATP synthesis (P02721)	3	0.003	0.006
p53 pathway feedback loops 2 (P04398)	3	0.003	0.006
Opioid proenkephalin pathway (P05915)	3	0.003	0.006
Serine glycine biosynthesis (P02776)	3	0.003	0.006
Enkephalin release (P05913)	3	0.003	0.006
Endothelin signaling pathway (P00019)	3	0.003	0.006
Beta2 adrenergic receptor signaling pathway (P04378)	3	0.003	0.006
Beta1 adrenergic receptor signaling pathway (P04377)	3	0.003	0.006
VEGF signaling pathway (P00056)	2	0.002	0.004
Glutamine glutamate conversion (P02745)	2	0.002	0.004
Fructose galactose metabolism (P02744)	2	0.002	0.004
De novo pyrimidine ribonucleotides biosythesis (P02740)	2	0.002	0.004
Muscarinic acetylcholine receptor 1 and 3 signaling pathway (P00042)	2	0.002	0.004
GABA-B receptor II signaling (P05731)	2	0.002	0.004
Interleukin signaling pathway (P00036)	2	0.002	0.004
Adenine and hypoxanthine salvage pathway (P02723)	2	0.002	0.004
Insulin/IGF pathway-mitogen activated protein kinase kinase/MAP kinase cascade (P00032)	2	0.002	0.004
p53 pathway by glucose deprivation (P04397)	2	0.002	0.004
Hypoxia response via HIF activation (P00030)	2	0.002	0.004
Thyrotropin-releasing hormone receptor signaling pathway (P04394)	2	0.002	0.004
Oxytocin receptor mediated signaling pathway (P04391)	2	0.002	0.004
p38 MAPK pathway (P05918)	2	0.002	0.004
General transcription regulation (P00023)	2	0.002	0.004
Nicotine pharmacodynamics pathway (P06587)	2	0.002	0.004
Angiotensin II-stimulated signaling through G proteins and beta-arrestin (P05911)	2	0.002	0.004
Pyruvate metabolism (P02772)	2	0.002	0.004
Cortocotropin releasing factor receptor signaling pathway (P04380)	2	0.002	0.004
Beta3 adrenergic receptor signaling pathway (P04379)	2	0.002	0.004
5HT4 type receptor mediated signaling pathway (P04376)	2	0.002	0.004
Pentose phosphate pathway (P02762)	2	0.002	0.004
5HT3 type receptor mediated signaling pathway (P04375)	2	0.002	0.004
5HT2 type receptor mediated signaling pathway (P04374)	2	0.002	0.004
5-Hydroxytryptamine degredation (P04372)	2	0.002	0.004
Pyridoxal-5-phosphate biosynthesis (P02759)	1	0.001	0.002
Alzheimer disease-amyloid secretase pathway (P00003)	1	0.001	0.002
N-acetylglucosamine metabolism (P02756)	1	0.001	0.002
Leucine biosynthesis (P02749)	1	0.001	0.002
mRNA splicing (P00058)	1	0.001	0.002
Heme biosynthesis (P02746)	1	0.001	0.002
De novo pyrimidine deoxyribonucleotide biosynthesis (P02739)	1	0.001	0.002
Coenzyme A biosynthesis (P02736)	1	0.001	0.002
Asparagine and aspartate biosynthesis (P02730)	1	0.001	0.002
Synaptic vesicle trafficking (P05734)	1	0.001	0.002
Endogenous cannabinoid signaling (P05730)	1	0.001	0.002
Ionotropic glutamate receptor pathway (P00037)	1	0.001	0.002
Interferon-gamma signaling pathway (P00035)	1	0.001	0.002
Xanthine and guanine salvage pathway (P02788)	1	0.001	0.002
Vitamin B6 metabolism (P02787)	1	0.001	0.002
Tyrosine biosynthesis (P02784)	1	0.001	0.002
Vasopressin synthesis (P04395)	1	0.001	0.002
Hedgehog signaling pathway (P00025)	1	0.001	0.002
Salvage pyrimidine ribonucleotides (P02775)	1	0.001	0.002
Histamine H2 receptor mediated signaling pathway (P04386)	1	0.001	0.002
Pyrimidine Metabolism (P02771)	1	0.001	0.002
Proline biosynthesis (P02768)	1	0.001	0.002
Cholesterol biosynthesis (P00014)	1	0.001	0.002
Phenylalanine biosynthesis (P02765)	1	0.001	0.002
