# Supplementary material for: Secretoneurin A Directly Regulates the Proteome of Goldfish Radial Glial Cells In Vitro
Source: Front Endocrinol (Lausanne). 2018 Mar 6;9:68. doi: 10.3389/fendo.2018.00068 (PMC5845582; doi:10.3389/fendo.2018.00068)
Supplement: Supplementary file 3 [file data_sheet_3.XLSX]

## Sheet: 10 nM SNa
Name	Type	Total # of Neighbors	Overlap	Percent Overlap	Gene Set Seed	Overlapping Entities	p-value	#
Proteins/Chemicals Regulating Cell Processes of RNA splicing	Pathway	1323	20	1	RNA splicing	IDH1,CALD1,KHDRBS1,FGFR1,RPL30,COL1A1,COL1A2,CNBP,RPS19,HNRNPAB,GLO1,SRSF4,RPS2,RPL12,SRRM1,RPS13,MANF,RBM8A,SF3A3,SNRPB	1.13014e-05	1
Proteins/Chemicals Regulating Cell Processes of mRNA processing	Pathway	555	11	1	mRNA processing	KHDRBS1,RPL30,COL1A1,RPS19,HNRNPAB,SRSF4,RPL12,SRRM1,RPS13,MANF,RBM8A	0.000138137	2
Proteins/Chemicals Regulating Cell Processes of translation	Pathway	1459	19	1	translation	KHDRBS1,NPPC,FGFR1,COL1A1,CNBP,EPRS,RPS19,RPL22,IMMT,RPS2,RPL12,RPL27,RPS10,TOMM22,RPS13,RPL31,CNN3,RPL14,RPS21	0.000146629	3
Proteins/Chemicals Regulating Cell Processes of cytoskeleton organization and biogenesis	Pathway	1049	14	1	cytoskeleton organization and biogenesis	CDH2,CALD1,FGFR1,ABL2,ARHGDIA,TAGLN,SPTAN1,PGK1,YWHAB,MYH10,WASF2,CNN2,SH3KBP1,PLS3	0.000971445	4
Proteins/Chemicals Regulating Cell Processes of actin organization	Pathway	1191	15	1	actin organization	CDH2,CFL2,CALD1,ARHGDIA,TAGLN,TMSB10,SPTAN1,PGK1,IMMT,MYH10,WASF2,SH3KBP1,FHL3,DBN1,CCT7	0.00113551	5
Proteins/Chemicals Regulating Cell Processes of cell proliferation	Pathway	6498	48	0	cell proliferation	PDCD10,CDH2,IDH1,CALD1,KHDRBS1,PAWR,TES,NPPC,FGFR1,FHL1,GSTM1,ABL2,COL1A1,COL1A2,ARHGDIA,CNBP,TAGLN,COX4I1,RPS19,HNRNPAB,TMSB10,CTSL2,DBI,VDAC1,GLO1,LRPAP1,PGK1,RPL22,LIN7C,HBP1,CRABP2,YWHAB,C14orf166,IMMT,MYH10,RPS2,RPL27,RPS10,CNN2,ATP6V0C,TXNDC5,FHL3,ANXA4,MANF,DBN1,VBP1,MOB1B,CCT2	0.00160259	6
Proteins/Chemicals Regulating Cell Processes of apoptosis	Pathway	6138	46	0	apoptosis	PDCD10,CDH2,IDH1,CALD1,KHDRBS1,GAPDHS,PAWR,TES,NPPC,FGFR1,FHL1,GSTM1,COL1A1,ARHGDIA,CNBP,EPRS,TAGLN,COX4I1,RPS19,TMSB10,DBI,SPTAN1,VDAC1,GLO1,PGK1,HBP1,CRABP2,YWHAB,VDAC2,IMMT,TOMM22,CNN2,RPS13,ATP6V0C,TXNDC5,SH3KBP1,CNN3,ANXA4,MANF,RBM8A,HIST1H1B,CHMP5,RNF11,RPL14,NDUFS3,PDLIM4	0.0016148	7
Proteins/Chemicals Regulating Cell Processes of blood vessel development	Pathway	394	7	1	blood vessel development	PDCD10,CDH2,CALD1,FGFR1,COL1A1,C14orf166,CNN2	0.00440234	8
Proteins/Chemicals Regulating Cell Processes of ribosome biogenesis and assembly	Pathway	230	5	2	ribosome biogenesis and assembly	RPL22,RPL12,RPL27,RPS10,RPL14	0.00698243	9
Proteins/Chemicals Regulating Cell Processes of contraction	Pathway	1501	15	0	contraction	CFL2,CALD1,PAWR,NPPC,COL1A1,ARHGDIA,EPRS,TAGLN,ABCC9,ENSA,VDAC2,MYH10,CNN3,DBN1,CCT7	0.00996824	10
Proteins/Chemicals Regulating Cell Processes of cell migration	Pathway	2880	24	0	cell migration	PDCD10,CDH2,CALD1,KHDRBS1,TES,NPPC,FGFR1,ABL2,COL1A1,ARHGDIA,TAGLN,TMSB10,LRPAP1,ABCC9,PGK1,YWHAB,MYH10,WASF2,CNN2,SH3KBP1,FHL3,ANXA4,DBN1,MMRN2	0.0103586	11
Proteins/Chemicals Regulating Cell Processes of DNA repair	Pathway	1038	11	1	DNA repair	GSTM1,ABL2,UBE2V2,EPRS,SPTAN1,PGK1,RPL27,HIST1H1B,PLS3,RPL14,USP47	0.0181982	12
Proteins/Chemicals Regulating Cell Processes of SMC proliferation	Pathway	661	8	1	SMC proliferation	CDH2,NPPC,FGFR1,FHL1,GSTM1,TAGLN,RPL22,MYH10	0.0212994	13
Proteins/Chemicals Regulating Cell Processes of cell growth	Pathway	4082	30	0	cell growth	PDCD10,CDH2,IDH1,CALD1,KHDRBS1,PAWR,NPPC,FGFR1,FHL1,ARHGDIA,TAGLN,RPS19,TMSB10,VDAC1,GLO1,PGK1,HBP1,CRABP2,YWHAB,MYH10,RPS2,RPL27,TOMM22,CNN2,SH3KBP1,FHL3,HIST1H1B,RPS21,USP47,PDLIM4	0.02182	14
Proteins/Chemicals Regulating Cell Processes of glycolysis	Pathway	440	6	1	glycolysis	GAPDHS,EPRS,VDAC1,GLO1,ABCC9,PGK1	0.0268812	15
Proteins/Chemicals Regulating Cell Processes of growth rate	Pathway	870	9	1	growth rate	CDH2,NPPC,RPS19,GLO1,PGK1,RPL12,RPL27,ATP6V0C,SH3KBP1	0.0361745	16
Proteins/Chemicals Regulating Cell Processes of spermatogenesis	Pathway	891	9	1	spermatogenesis	CDH2,KHDRBS1,NPPC,FGFR1,FHL1,COL1A1,COL1A2,SPTAN1,YWHAB	0.0411055	17
Proteins/Chemicals Regulating Cell Processes of regulation of cell shape	Pathway	625	7	1	regulation of cell shape	CDH2,CALD1,FHL1,ARHGDIA,EPRS,MYH10,DBN1	0.0435244	18

## Sheet: 100 nM SNa
Name	Type	Total # of Neighbors	Overlap	Percent Overlap	Gene Set Seed	Overlapping Entities	p-value	#
Proteins/Chemicals Regulating Cell Processes of translation initiation	Pathway	304	16	5	translation initiation	MAPK3,PABPC1,HSPA5,EIF4G1,PDCD4,SRSF1,EIF4A1,TIA1,YBX1,EIF5B,EIF3I,PYCR1,EIF4H,IGBP1,CSRP1,RPS7	1.73502e-07	1
Proteins/Chemicals Regulating Cell Processes of vesicle-mediated transport	Pathway	270	14	5	vesicle-mediated transport	EPS15,DCLK1,GIPC1,DNM2,ANP32A,ITSN1,SEPT2,DBNL,VAMP3,COPB1,CLINT1,EPS15L1,REPS1,RAB43	1.25901e-06	2
Proteins/Chemicals Regulating Cell Processes of mRNA processing	Pathway	555	16	2	mRNA processing	COPS8,PABPC1,ELAVL1,SRSF1,EIF4A1,TIA1,RBM4,CSTF2,RBMX,U2AF2,HSD17B10,NOVA1,FBL,SRRM1,SNRPD3,SND1	0.000303301	3
Proteins/Chemicals Regulating Cell Processes of RNA splicing	Pathway	1323	28	2	RNA splicing	MAPK3,JUN,HSPA5,ELAVL1,TJP1,ADA,SRSF1,TLN1,EIF4A1,TIA1,YBX1,RBM4,RBMX,U2AF2,QKI,NOVA1,SRRM1,SNRPD3,NDUFS4,RDH5,CLNS1A,SF3A3,RBM25,SNRPB,SND1,MED22,MBNL3,LUC7L	0.000363127	4
Proteins/Chemicals Regulating Cell Processes of actin organization	Pathway	1191	26	2	actin organization	NOTCH1,MAPK3,JUN,EPS15,EEF2,DNM2,FKBP1A,TJP1,ADA,CTSD,SLC9A1,TLN1,BASP1,ITSN1,SPTAN1,CAPZB,YBX1,SEPT2,LIMA1,ARPC2,DBNL,ABI2,BLOC1S4,CLINT1,CTNNA2,CDC42EP4	0.000376288	5
Proteins/Chemicals Regulating Cell Processes of cytokinesis	Pathway	1587	31	1	cytokinesis	COPS8,NOTCH1,MAPK3,JUN,OPTN,NINL,CD99,GIPC1,EIF4G1,DNM2,FKBP1A,TLN1,ITSN1,CHMP3,GNAO1,EIF4A1,EPN2,VPS4A,SEPT2,CHMP1A,LIMA1,NFYB,EIF3I,BLOC1S4,CLINT1,IGBP1,CCT4,SNRPE,UNC45A,METAP1,TPRA1	0.000674317	6
Proteins/Chemicals Regulating Cell Processes of site selection	Pathway	183	8	4	site selection	EIF4G1,SRSF1,RBM4,CSTF2,RBMX,U2AF2,EIF5B,RBM25	0.00079906	7
Proteins/Chemicals Regulating Cell Processes of DNA unwinding	Pathway	238	9	3	DNA unwinding	JUN,PABPC1,EIF4G1,EIF4A1,U2AF2,PURA,RPL26,EIF4H,ATP6V1A	0.00106062	8
Proteins/Chemicals Regulating Cell Processes of non-selective vesicle budding	Pathway	289	10	3	non-selective vesicle budding	OPTN,EPS15,DNM2,HIP1,ITSN1,CHMP3,VPS4A,SCAMP2,COPB1,CLINT1	0.00110617	9
Proteins/Chemicals Regulating Cell Processes of apoptosis	Pathway	6138	86	1	apoptosis	COPS8,NOTCH1,MAPK3,JUN,OPTN,SOD2,PABPC1,DAB2,NINL,CD99,DCLK1,HSPA5,NR5A1,GIPC1,EIF4G1,FSTL1,ELAVL1,PRDX3,PDCD4,EEF2,DNM2,FKBP1A,PHB2,ERO1L,ADA,UCHL1,CTSD,SLC9A1,SRSF1,ACO2,HIP1,TSN,EPRS,PDZD2,HSP90AB1,ANP32A,TLN1,BASP1,CAPNS1,ITSN1,ICMT,SPTAN1,ATP6V1C1,GNAO1,TIMM50,TIA1,YBX1,RRAS,SPTBN1,FDPS,SNCG,CSTF2,RUVBL1,YAP1,DNAJB11,DBNL,U2AF2,QKI,NFYB,HSPA4,RPL26,HSD17B10,PYCR1,NOVA1,UBE2K,CCT4,NDUFS4,ATP6…	0.00112686	10
Proteins/Chemicals Regulating Cell Processes of receptor mediated endocytosis	Pathway	203	8	3	receptor mediated endocytosis	OPTN,DAB2,EPS15,DNM2,HIP1,DBNL,EPS15L1,REPS1	0.00154871	11
Proteins/Chemicals Regulating Cell Processes of translation	Pathway	1459	28	1	translation	COPS8,NOTCH1,MAPK3,JUN,PABPC1,HSPA5,EIF4G1,ELAVL1,PDCD4,EEF2,FKBP1A,ADA,SLC9A1,SRSF1,EPRS,EIF4A1,YBX1,UBE2D1,EIF5B,RPL26,EIF3I,FBL,EIF4H,IGBP1,ATP6V1A,RPLP2,RPL8,PSMB2	0.00163801	12
Proteins/Chemicals Regulating Cell Processes of mRNA stabilization	Pathway	117	6	5	mRNA stabilization	MAPK3,PABPC1,EIF4G1,ELAVL1,YBX1,QKI	0.00163851	13
Proteins/Chemicals Regulating Cell Processes of cell death	Pathway	3662	56	1	cell death	COPS8,NOTCH1,MAPK3,JUN,OPTN,SOD2,PABPC1,DAB2,CD99,HSPA5,NR5A1,EIF4G1,FSTL1,ELAVL1,PRDX3,EEF2,DNM2,FKBP1A,PHB2,ERO1L,ADA,UCHL1,CTSD,SLC9A1,SRSF1,ACO2,HIP1,TSN,EPRS,HSP90AB1,ANP32A,CAPNS1,ITSN1,ICMT,SMC6,SPTAN1,TIMM50,EIF3M,SNCG,RUVBL1,YAP1,DNAJB11,DBNL,QKI,HSD17B10,PYCR1,UBE2K,CLINT1,IGBP1,NDUFS4,UACA,PPP2R4,CSRP1,AK4,OLA1,SLC25A24	0.00199309	14
Proteins/Chemicals Regulating Cell Processes of lipid binding	Pathway	124	6	4	lipid binding	HIP1,TLN1,CHMP3,TTPA,CLINT1,SNX5	0.00219458	15
Proteins/Chemicals Regulating Cell Processes of embryonal development	Pathway	2320	39	1	embryonal development	COPS8,NOTCH1,MAPK3,JUN,SOD2,DAB2,HSPA5,NR5A1,ELAVL1,TJP1,ADA,UCHL1,CTSD,SLC9A1,SRSF1,PDZD2,HSP90AB1,TLN1,CAPNS1,ICMT,ATP6V1C1,GNAO1,FABP7,RBM4,RUVBL1,RBMX,QKI,NFYB,TTPA,NOVA1,FBL,RDH5,GNPDA1,CSRP1,NARS,ARL6IP1,ZFYVE26,KPNA6,TPRA1	0.00229838	16
Proteins/Chemicals Regulating Cell Processes of cell proliferation	Pathway	6498	88	1	cell proliferation	COPS8,NOTCH1,MAPK3,JUN,OPTN,SOD2,ANO1,DAB2,NINL,CD99,DCLK1,HSPA5,NR5A1,GIPC1,IGF2BP2,EIF4G1,FSTL1,ELAVL1,PRDX3,PDCD4,DNM2,FKBP1A,PHB2,ERO1L,TJP1,ADA,UCHL1,CTSD,SLC9A1,MYH11,SRSF1,ACO2,HIP1,TSN,PDZD2,HSP90AB1,ANP32A,TLN1,BASP1,CAPNS1,ITSN1,SMC6,UGDH,GNAO1,EIF4A1,YBX1,SPTBN1,FABP7,EIF3M,FDPS,SNCG,SEPT2,RUVBL1,C14orf166,YAP1,CHMP1A,LIMA1,AZI1,RBMX,QKI,TAX1BP3,VAMP3,ABI2,PURA,NFYB,HSPA4,RPL26,EIF3I,P…	0.00293052	17
Proteins/Chemicals Regulating Cell Processes of mitochondrial membrane permeability	Pathway	333	10	2	mitochondrial membrane permeability	JUN,SOD2,HSPA5,FKBP1A,CTSD,SLC9A1,EPRS,HSD17B10,NDUFS4,AK4	0.00311202	18
Proteins/Chemicals Regulating Cell Processes of nonsense-mediated mRNA catabolism	Pathway	93	5	5	nonsense-mediated mRNA catabolism	PABPC1,EIF4G1,SRSF1,EIF4A1,YBX1	0.0032885	19
Proteins/Chemicals Regulating Cell Processes of synaptic vesicle transport	Pathway	94	5	5	synaptic vesicle transport	EPS15,DNM2,TLN1,ITSN1,EPS15L1	0.00344185	20
Proteins/Chemicals Regulating Cell Processes of poly(A)+ mRNA-nucleus export	Pathway	137	6	4	poly(A)+ mRNA-nucleus export	PABPC1,EIF4G1,SRSF1,QKI,ENY2,SRRM1	0.00359069	21
Proteins/Chemicals Regulating Cell Processes of oxidative stress	Pathway	1722	30	1	oxidative stress	NOTCH1,MAPK3,JUN,OPTN,SOD2,HSPA5,EIF4G1,PRDX3,PDCD4,EEF2,DDOST,PHB2,ERO1L,ADA,UCHL1,CTSD,SLC9A1,ACO2,EPRS,HSP90AB1,EIF4A1,HSPA4,HSD17B10,PYCR1,TTPA,NDUFS4,PSME1,GSTM2,AK4,OLA1	0.00472512	22
Proteins/Chemicals Regulating Cell Processes of cell growth	Pathway	4082	59	1	cell growth	COPS8,NOTCH1,MAPK3,JUN,OPTN,SOD2,DAB2,NINL,CD99,HSPA5,NR5A1,EIF4G1,FSTL1,PRDX3,PDCD4,EEF2,FKBP1A,PHB2,ADA,CTSD,SLC9A1,SRSF1,HIP1,TSN,SMARCC2,PDZD2,HSP90AB1,ANP32A,TLN1,ICMT,SMC6,UGDH,TIMM50,EIF4A1,YBX1,RRAS,FABP7,SNCG,CSTF2,RUVBL1,YAP1,CHMP1A,LIMA1,UBE2D1,ARPC2,ABI2,PURA,NFYB,EIF3I,PYCR1,FBL,CLNS1A,CSRP1,ARL6IP1,PSMD3,SND1,UCHL5,CRIP2,METAP1	0.00542505	23
Proteins/Chemicals Regulating Cell Processes of response to drug	Pathway	677	15	2	response to drug	NOTCH1,MAPK3,JUN,SOD2,HSPA5,FKBP1A,SLC9A1,HSP90AB1,UGDH,SPTAN1,YBX1,SNCG,RPL4,PSMB5,POTEF	0.00597068	24
Proteins/Chemicals Regulating Cell Processes of cell cycle	Pathway	3602	52	1	cell cycle	COPS8,NOTCH1,MAPK3,JUN,OPTN,SOD2,DAB2,CD99,DCLK1,HSPA5,NR5A1,EIF4G1,ELAVL1,PRDX3,PDCD4,EEF2,DNM2,FKBP1A,PHB2,ADA,UCHL1,MYH11,SRSF1,HIP1,PDZD2,HSP90AB1,ANP32A,TLN1,ITSN1,SPTAN1,EIF4A1,YBX1,SPTBN1,EIF3M,CSTF2,SEPT2,YAP1,CHMP1A,AZI1,U2AF2,QKI,PURA,RPL26,FBL,UBE2K,IGBP1,DPAGT1,CLNS1A,PSMB5,NARS,ARL6IP1,METAP1	0.00991707	25
Proteins/Chemicals Regulating Cell Processes of mitochondrial damage	Pathway	728	15	2	mitochondrial damage	MAPK3,JUN,OPTN,SOD2,HSPA5,PRDX3,UCHL1,CTSD,SLC9A1,HSP90AB1,ITSN1,TIMM50,HSD17B10,NDUFS4,AK4	0.011208	26
Proteins/Chemicals Regulating Cell Processes of microtubule cytoskeleton assembly	Pathway	468	11	2	microtubule cytoskeleton assembly	MAPK3,NINL,DCLK1,DNM2,UCHL1,HSP90AB1,GNAO1,SNCG,RUVBL1,ABI2,CLIP2	0.0117994	27
Proteins/Chemicals Regulating Cell Processes of cell survival	Pathway	2665	40	1	cell survival	NOTCH1,MAPK3,JUN,OPTN,SOD2,PABPC1,HSPA5,NR5A1,GIPC1,EIF4G1,FSTL1,ELAVL1,PRDX3,PDCD4,ADA,UCHL1,CTSD,SLC9A1,HIP1,TLN1,CAPNS1,ITSN1,TIMM50,TIA1,RRAS,FDPS,SNCG,RUVBL1,YAP1,QKI,HSD17B10,PYCR1,NOVA1,UBE2K,PPP2R4,PLS3,AK4,UCHL5,RPS7,SLC25A24	0.0137857	28
Proteins/Chemicals Regulating Cell Processes of autophagic cell death	Pathway	140	5	3	autophagic cell death	MAPK3,JUN,SOD2,HSPA5,ICMT	0.0174193	29
Proteins/Chemicals Regulating Cell Processes of RNA metabolism	Pathway	144	5	3	RNA metabolism	EIF4G1,PDCD4,SRSF1,QKI,SNRPB	0.0194127	30
Proteins/Chemicals Regulating Cell Processes of DNA degradation	Pathway	712	14	1	DNA degradation	MAPK3,JUN,OPTN,SOD2,EEF2,DNM2,CTSD,SLC9A1,SRSF1,ACO2,EPRS,SPTAN1,TIA1,RBMX	0.0202335	31
Proteins/Chemicals Regulating Cell Processes of smooth muscle cell differentiation	Pathway	150	5	3	smooth muscle cell differentiation	NOTCH1,MAPK3,JUN,QKI,CSRP1	0.0226747	32
Proteins/Chemicals Regulating Cell Processes of autophagy	Pathway	939	17	1	autophagy	NOTCH1,MAPK3,JUN,OPTN,SOD2,HSPA5,EIF4G1,EEF2,DNM2,FKBP1A,CTSD,CAPNS1,ICMT,FDPS,VPS4A,IGBP1,NDUFS4	0.022784	33
Proteins/Chemicals Regulating Cell Processes of endocytosis	Pathway	2198	33	1	endocytosis	NOTCH1,MAPK3,OPTN,SOD2,DAB2,EPS15,HSPA5,GIPC1,EEF2,DNM2,FKBP1A,TJP1,ADA,UCHL1,CTSD,SLC9A1,HIP1,TLN1,ITSN1,CHMP3,SPTBN1,FDPS,EPN2,SEPT2,ARPC2,DBNL,VAMP3,COPB1,CLINT1,EPS15L1,PPP2R4,REPS1,RAB43	0.0251978	34
Proteins/Chemicals Regulating Cell Processes of RNA processing	Pathway	271	7	2	RNA processing	COPS8,SRSF1,TSN,RBMX,FBL,CLNS1A,SNRPE	0.0264872	35
Proteins/Chemicals Regulating Cell Processes of interphase	Pathway	272	7	2	interphase	NOTCH1,MAPK3,NINL,DCLK1,SEPT2,RUVBL1,CLIP2	0.0269493	36
Proteins/Chemicals Regulating Cell Processes of mitochondrial depolarization	Pathway	543	11	2	mitochondrial depolarization	MAPK3,JUN,SOD2,HSPA5,EIF4G1,ELAVL1,SLC9A1,ACO2,HIP1,ITSN1,HSD17B10	0.0311694	37
Proteins/Chemicals Regulating Cell Processes of heart development	Pathway	478	10	2	heart development	NOTCH1,MAPK3,JUN,HSPA5,FKBP1A,SRSF1,SPTAN1,FABP7,QKI,PDLIM3	0.0323844	38
Proteins/Chemicals Regulating Cell Processes of myoblast proliferation	Pathway	166	5	2	myoblast proliferation	NOTCH1,MAPK3,JUN,IGF2BP2,FKBP1A	0.0330441	39
Proteins/Chemicals Regulating Cell Processes of ER-associated protein catabolism	Pathway	171	5	2	ER-associated protein catabolism	HSPA5,ERO1L,UCHL1,UBE2D1,DNAJB11	0.0368018	40
Proteins/Chemicals Regulating Cell Processes of protein folding	Pathway	710	13	1	protein folding	COPS8,NOTCH1,HSPA5,FKBP1A,PHB2,ERO1L,HSP90AB1,TLN1,STUB1,SNCG,DNAJB11,EIF5B,UBL5	0.0405016	41
Proteins/Chemicals Regulating Cell Processes of growth rate	Pathway	870	15	1	growth rate	NOTCH1,SOD2,DAB2,CD99,HSPA5,FSTL1,EEF2,SLC9A1,TSN,YBX1,SNCG,LIMA1,TAX1BP3,EIF5B,PSME1	0.0451123	42
Proteins/Chemicals Regulating Cell Processes of placenta development	Pathway	372	8	2	placenta development	NOTCH1,MAPK3,JUN,TJP1,ADA,UCHL1,HSP90AB1,TTPA	0.0462274	43
Proteins/Chemicals Regulating Cell Processes of tight junction assembly	Pathway	183	5	2	tight junction assembly	NOTCH1,TJP1,SORBS1,GNAO1,HSPA4	0.0468571	44
Proteins/Chemicals Regulating Cell Processes of oogenesis	Pathway	245	6	2	oogenesis	NOTCH1,PABPC1,RBM4,FBL,BLOC1S4,RBM25	0.0479078	45
Proteins/Chemicals Regulating Cell Processes of non-selective vesicle fusion	Pathway	247	6	2	non-selective vesicle fusion	OPTN,EPS15,HIP1,ITSN1,VAMP3,MICAL3	0.0494729	46

## Sheet: 1000 nM SNa
Name	Type	Total # of Neighbors	Overlap	Percent Overlap	Gene Set Seed	Overlapping Entities	p-value	#
Proteins/Chemicals Regulating Cell Processes of translation initiation	Pathway	304	29	9	translation initiation	MAPK3,PABPC1,HSPA1A,HSPA5,EIF2S1,EIF4G1,PDCD4,TXN,SRSF1,EIF4EBP2,GNB2L1,DDX3X,SRSF3,EIF4A1,TIA1,YBX1,EIF4B,HNRNPK,EIF2S2,RPS3A,EIF3I,PYCR1,RPS13,EIF4H,IGBP1,RPS3,EIF3B,CSRP1,RPS7	6.42853e-11	1
Proteins/Chemicals Regulating Cell Processes of RNA splicing	Pathway	1323	62	4	RNA splicing	MAPK3,JUN,LMNA,HSPA1A,HSPA5,CTNNA1,IDH1,ELAVL1,CALD1,TJP1,RPL30,NPM1,COL1A2,SRSF1,SRSF9,CD2AP,GNB2L1,DDX3X,HNRNPAB,TLN1,CTNND1,SF3B2,CRK,SRSF3,EIF4A1,TIA1,YBX1,SERPINH1,EIF4B,VCP,HNRNPK,RBM4,PRDX6,CISD2,RBMX,ASPH,RPS16,U2AF2,QKI,ETF1,RPS2,LSM4,NOVA1,SRRM1,RPS13,SNRPD3,PABPN1,HNRNPM,NDUFS4,RDH5,RPS3,HEXB,RBM8A,SF3A2,CLNS1A,SF3A3,RBM25,SNRPB,SND1,MED22,MBNL3,LUC7L	2.56619e-08	2
Proteins/Chemicals Regulating Cell Processes of non-selective vesicle budding	Pathway	289	24	8	non-selective vesicle budding	OPTN,RAC1,HSPA1A,EPS15,CALR,DNM2,APEX1,ANXA1,HIP1,CTTN,ITSN1,CHMP3,RAB1A,RAB1B,RAB2A,VPS4A,NPC2,SCAMP2,COPB1,CLINT1,SAR1A,ANXA11,ARFIP1,ARFGAP2	4.45183e-08	3
Proteins/Chemicals Regulating Cell Processes of cytokinesis	Pathway	1587	69	4	cytokinesis	COPS8,NOTCH1,MAPK3,JUN,OPTN,RAC1,LMNA,NINL,HSPA1A,KLC1,CDH2,FKBP4,GIPC1,EIF4G1,CALD1,TXN,DNM2,FKBP1A,APEX1,PPIA,NPM1,CD2AP,GNB2L1,MSN,TLN1,CTNND1,YWHAZ,ITSN1,CHMP3,AIMP1,GNAO1,EIF4A1,VCP,HNRNPK,EPN2,MAPRE1,VPS4A,SEPT2,CHMP1A,HSPA9,LIMA1,DYNLL1,ARL3,SYNE2,SH3GLB1,TPM3,EHD1,ETF1,NFYB,NAPA,EIF3I,DYNLRB1,BLOC1S4,CLINT1,IGBP1,CCT4,PKN2,PITPNB,ANXA11,GMFB,KRT4,NCAPG,EIF3B,SGTA,CLIC2,CHORDC1,IST1,METAP1…	7.13982e-08	4
Proteins/Chemicals Regulating Cell Processes of mRNA processing	Pathway	555	34	6	mRNA processing	COPS8,PABPC1,LMNA,HSPA1A,FKBP4,ELAVL1,PARK7,RPL30,NPM1,SRSF1,SRSF9,DDX3X,HNRNPAB,SRSF3,EIF4A1,TIA1,HNRNPK,RBM4,CSTF2,RBMX,U2AF2,AHNAK,LSM4,HSD17B10,NOVA1,FBL,SRRM1,RPS13,SNRPD3,PABPN1,HEXB,RBM8A,FUBP3,SND1	1.3752e-07	5
Proteins/Chemicals Regulating Cell Processes of protein folding	Pathway	710	39	5	protein folding	COPS8,NOTCH1,HSPA1A,HSPA5,FKBP4,EIF2S1,TXN,CALR,FKBP1A,HLA-DRB1,PHB2,ERO1L,PARK7,ANXA1,PPIA,NPM1,GSTP1,RTN4,HSP90AB1,TLN1,STUB1,YWHAZ,VCL,HSPE1,SERPINH1,RPL11,VCP,SNCG,HSPA9,DNAJB11,ASPH,NAPA,PABPN1,GPX7,CALU,SGTA,CHORDC1,PSMA1,UBL5	2.74899e-07	6
Proteins/Chemicals Regulating Cell Processes of apoptosis	Pathway	6138	185	3	apoptosis	COPS8,NOTCH1,MAPK3,COPS6,JUN,OPTN,SOD2,PABPC1,DAB2,RAC1,LMNA,NINL,HSPA1A,DCLK1,PDCD10,CDH2,HSPA5,NR5A1,CTNNA1,EIF2S1,IDH1,ENO2,GIPC1,EIF4G1,PGRMC1,FSTL1,ELAVL1,CALD1,GAPDHS,PRDX3,PDCD4,FABP3,EEF2,TXN,CALR,DNM2,FKBP1A,APEX1,PHB2,ERO1L,SNAP23,PARK7,ANXA1,UCHL1,SSTR3,PPIA,NPM1,CTSD,ANXA2,SLC9A1,SRSF1,S100A9,ACO2,HIP1,TSN,GPD2,ENO1,CTTN,PSMD9,CD2AP,GNB2L1,GSTP1,EPRS,PDZD2,RTN4,MSN,DDX3X,HSP90AB1,ANP3…	6.52002e-07	7
Proteins/Chemicals Regulating Cell Processes of translation	Pathway	1459	62	4	translation	COPS8,NOTCH1,MAPK3,JUN,PABPC1,RAC1,HSPA1A,HDLBP,HSPA5,EIF2S1,EIF4G1,ELAVL1,PDCD4,FABP3,EEF2,TXN,CALR,FKBP1A,APEX1,PARK7,NPM1,ANXA2,SLC9A1,SRSF1,GPD2,EIF4EBP2,GNB2L1,GSTP1,EPRS,DDX3X,CTNND1,VCL,RAB1A,EIF4A1,RPS9,YBX1,EIF4B,RPL11,EIF2S2,UBE2D1,ETF1,RPS2,KTN1,RPS3A,RPL26,EIF3I,FBL,RPS13,EIF4H,RPL31,IGBP1,ATP6V1A,RPS3,DARS,EIF3B,PSMC2,CAPRIN1,RPLP2,RPLP1,EIF3G,RPS8,PSMB2	8.08067e-07	8
Proteins/Chemicals Regulating Cell Processes of nonsense-mediated mRNA catabolism	Pathway	93	12	12	nonsense-mediated mRNA catabolism	PABPC1,EIF2S1,EIF4G1,SRSF1,EIF4A1,TPI1,YBX1,ETF1,UPF3B,PABPN1,RBM8A,EIF3G	1.28001e-06	9
Proteins/Chemicals Regulating Cell Processes of actin organization	Pathway	1191	53	4	actin organization	NOTCH1,MAPK3,JUN,RAC1,HSPA1A,EPS15,CDH2,CTNNA1,CALD1,EEF2,DNM2,FKBP1A,ANXA1,TJP1,NPM1,CTSD,ANXA2,SLC9A1,CTTN,CD2AP,GSTP1,MSN,TLN1,BASP1,CTNND1,YWHAZ,ITSN1,VCL,CRK,SPTAN1,RAB1A,PARVA,CAPZB,YBX1,SEPT2,LIMA1,FNBP1L,ARPC2,DBNL,ABI2,PALLD,AHNAK,KTN1,BLOC1S4,CLINT1,GMFB,FHL3,NCAPG,CTNNA2,DBN1,TUBB2A,CDC42EP4,LMOD1	1.47424e-06	10
Proteins/Chemicals Regulating Cell Processes of cell survival	Pathway	2665	95	3	cell survival	NOTCH1,MAPK3,COPS6,JUN,OPTN,SOD2,PABPC1,RAC1,LMNA,HSPA1A,CDH2,HSPA5,NR5A1,CTNNA1,EIF2S1,ENO2,GIPC1,EIF4G1,PGRMC1,FSTL1,ELAVL1,PRDX3,PDCD4,TXN,CALR,APEX1,PARK7,ANXA1,UCHL1,PPIA,NPM1,CTSD,ANXA2,SLC9A1,S100A9,HIP1,GPD2,ENO1,CD2AP,GNB2L1,GSTP1,RTN4,MSN,DDX3X,HNRNPAB,TLN1,CAPNS1,YWHAZ,ITSN1,VCL,HSPE1,CRK,CIITA,VDAC1,PARVA,TIA1,RRAS,EIF4B,YWHAB,VCP,HNRNPK,FDPS,SNCG,PRDX6,MAPRE1,RUVBL1,RAD23A,YAP1,HSPA9…	2.05427e-06	11
Proteins/Chemicals Regulating Cell Processes of poly(A)+ mRNA-nucleus export	Pathway	137	14	10	poly(A)+ mRNA-nucleus export	PABPC1,EIF4G1,RPL30,NPM1,SRSF1,DDX3X,SRSF3,HNRNPK,SYNE2,QKI,ENY2,SRRM1,PABPN1,ALYREF	2.81713e-06	12
Proteins/Chemicals Regulating Cell Processes of mRNA metabolism	Pathway	70	10	14	mRNA metabolism	PABPC1,HDLBP,SRSF1,TSN,PSMC5,TIA1,HNRNPK,PABPN1,PRRC2C,RBM8A	4.00327e-06	13
Proteins/Chemicals Regulating Cell Processes of cell cycle	Pathway	3602	117	3	cell cycle	COPS8,NOTCH1,MAPK3,COPS6,JUN,OPTN,SOD2,DAB2,RAC1,LMNA,HSPA1A,DCLK1,CDH2,HSPA5,NR5A1,CTNNA1,EIF2S1,EIF4G1,ELAVL1,PRDX3,PDCD4,EEF2,TXN,CALR,DNM2,FKBP1A,APEX1,PHB2,ANXA1,UCHL1,SSTR3,PPIA,NPM1,ANXA2,MYH11,SRSF1,HIP1,ENO1,CTTN,EIF4EBP2,GNB2L1,GSTP1,PDZD2,DDX3X,HSP90AB1,ANP32A,TLN1,GSTT1,CTNND1,SF3B2,YWHAZ,ITSN1,VCL,HSPE1,CRK,SPTAN1,AIMP1,SRSF3,EIF4A1,RPS9,TPI1,YBX1,SPTBN1,HBP1,YWHAB,RPL11,VCP,SUMO3,HN…	9.44891e-06	14
Proteins/Chemicals Regulating Cell Processes of cell proliferation	Pathway	6498	188	2	cell proliferation	COPS8,NOTCH1,MAPK3,COPS6,JUN,OPTN,SOD2,ANO1,DAB2,RAC1,LMNA,NINL,HSPA1A,DCLK1,PDCD10,KLC1,CDH2,HDLBP,HSPA5,NR5A1,FKBP4,CTNNA1,EIF2S1,IDH1,ENO2,GIPC1,IGF2BP2,EIF4G1,PGRMC1,FSTL1,ELAVL1,CALD1,PRDX3,PDCD4,FABP3,TXN,CALR,DNM2,FKBP1A,APEX1,HLA-DRB1,PHB2,ERO1L,PARK7,ANXA1,TJP1,UCHL1,SSTR3,PPIA,ABL2,NPM1,COL1A2,CTSD,ANXA2,SLC9A1,MYH11,SRSF1,S100A9,ACO2,HIP1,TSN,ENO1,CTTN,EIF4EBP2,CD2AP,GNB2L1,GSTP1,PDZD2…	9.56762e-06	15
Proteins/Chemicals Regulating Cell Processes of cell growth	Pathway	4082	129	3	cell growth	COPS8,NOTCH1,MAPK3,COPS6,JUN,OPTN,SOD2,DAB2,RAC1,LMNA,NINL,HSPA1A,PDCD10,CDH2,HSPA5,NR5A1,FKBP4,CTNNA1,EIF2S1,IDH1,ENO2,EIF4G1,FSTL1,CALD1,PRDX3,PDCD4,FABP3,EEF2,TXN,CALR,FKBP1A,APEX1,PHB2,PARK7,ANXA1,SSTR3,PPIA,NPM1,CTSD,ANXA2,SLC9A1,SRSF1,S100A9,HIP1,TSN,ENO1,CTTN,EIF4EBP2,PSMD9,GNB2L1,GSTP1,PDZD2,RTN4,MSN,DDX3X,HSP90AB1,ANP32A,TLN1,CTNND1,YWHAZ,ICMT,VCL,CRABP1,HSPE1,SMC6,CRK,UGDH,AIMP1,SRSF3,V…	1.06077e-05	16
Proteins/Chemicals Regulating Cell Processes of vesicle-mediated transport	Pathway	270	19	7	vesicle-mediated transport	EPS15,DCLK1,KLC1,GIPC1,DNM2,CTTN,ANP32A,ITSN1,RAB1A,RAB1B,SEPT2,DBNL,EHD1,VAMP3,COPB1,CLINT1,EPS15L1,REPS1,RAB43	1.29193e-05	17
Proteins/Chemicals Regulating Cell Processes of cytoskeleton organization and biogenesis	Pathway	1049	45	4	cytoskeleton organization and biogenesis	NOTCH1,MAPK3,JUN,DAB2,RAC1,LMNA,HSPA1A,CDH2,CTNNA1,CALD1,CALR,FKBP1A,APEX1,ANXA1,UCHL1,ABL2,ANXA2,SLC9A1,S100A9,CTTN,RTN4,MSN,TLN1,CTNND1,YWHAZ,ITSN1,VCL,CRK,SPTAN1,TPI1,NCALD,YWHAB,FDPS,SNCG,MAPRE1,DYNLL1,FNBP1L,SH3GLB1,PALLD,AHNAK,GMFB,CALU,CLNS1A,TPM4,TAGLN2	2.45001e-05	18
Proteins/Chemicals Regulating Cell Processes of response to drug	Pathway	677	32	4	response to drug	NOTCH1,MAPK3,JUN,SOD2,LMNA,HSPA1A,HSPA5,TXN,FKBP1A,APEX1,PARK7,ANXA1,PPIA,NPM1,SLC9A1,GNB2L1,GSTP1,MSN,HSP90AB1,VCL,UGDH,SPTAN1,YBX1,VCP,SNCG,PRDX6,RPS3,ANXA4,RPL4,PSMB5,RCN1,POTEF	6.69013e-05	19
Proteins/Chemicals Regulating Cell Processes of oxidative stress	Pathway	1722	63	3	oxidative stress	NOTCH1,MAPK3,JUN,OPTN,SOD2,RAC1,LMNA,HSPA1A,PDCD10,HSPA5,FKBP4,EIF2S1,IDH1,EIF4G1,PGRMC1,PRDX3,PDCD4,EEF2,TXN,DDOST,CALR,APEX1,PHB2,ERO1L,PARK7,ANXA1,UCHL1,PPIA,NPM1,CTSD,SLC9A1,S100A9,ACO2,GPD2,ENO1,GNB2L1,GSTP1,EPRS,HSP90AB1,GSTT1,VCL,VDAC1,EIF4A1,RPS9,SERPINH1,VCP,PRDX6,NPC2,HSPA9,HSPA4,HSD17B10,PYCR1,TTPA,NDUFS4,GPX7,ACIN1,GMFB,RPS3,TXNL1,PSME1,GSTM2,AK4,OLA1	7.43663e-05	20
Proteins/Chemicals Regulating Cell Processes of membrane fusion	Pathway	400	22	5	membrane fusion	MAPK3,RAC1,HSPA1A,SNAP23,ANXA1,ANXA2,MSN,TLN1,ATP6V1C1,RAB1A,SERPINH1,VCP,NPC2,ARL3,EHD1,VAMP3,NAPA,NUP35,SNAP29,ANXA4,PPP2R4,RAB43	0.000116878	21
Proteins/Chemicals Regulating Cell Processes of ER to Golgi transport	Pathway	106	10	9	ER to Golgi transport	EPS15,RAB1A,RAB1B,RAB2A,DBNL,NAPA,COPB1,SAR1A,ARFIP1,SEC24C	0.000148746	22
Proteins/Chemicals Regulating Cell Processes of non-selective vesicle fusion	Pathway	247	16	6	non-selective vesicle fusion	OPTN,RAC1,EPS15,CDH2,SNAP23,ANXA1,ANXA2,HIP1,ITSN1,VCP,NPC2,VAMP3,NAPA,SNAP29,ANXA11,MICAL3	0.000163695	23
Proteins/Chemicals Regulating Cell Processes of microtubule cytoskeleton assembly	Pathway	468	24	5	microtubule cytoskeleton assembly	MAPK3,RAC1,NINL,HSPA1A,DCLK1,KLC1,FKBP4,DNM2,PARK7,UCHL1,NPM1,S100A9,MSN,HSP90AB1,VCL,GNAO1,TPI1,SNCG,MAPRE1,RUVBL1,ABI2,GCC2,NIN,CLIP2	0.000167574	24
Proteins/Chemicals Regulating Cell Processes of autophagy	Pathway	939	39	4	autophagy	NOTCH1,MAPK3,JUN,OPTN,SOD2,RAC1,LMNA,HSPA1A,HSPA5,EIF2S1,EIF4G1,EEF2,DNM2,FKBP1A,PARK7,ANXA1,CTSD,CTTN,GNB2L1,CAPNS1,YWHAZ,ICMT,VDAC1,RAB1A,RAB1B,VCP,FDPS,PRDX6,VPS4A,CISD2,UFM1,DYNLL1,FNBP1L,SH3GLB1,RTN3,NAPA,ATG3,IGBP1,NDUFS4	0.000172046	25
Proteins/Chemicals Regulating Cell Processes of mitosis	Pathway	1792	63	3	mitosis	COPS8,NOTCH1,MAPK3,JUN,OPTN,SOD2,RAC1,LMNA,NINL,HSPA1A,DCLK1,KLC1,CDH2,NR5A1,FKBP4,CTNNA1,PGRMC1,CALD1,TXN,CALR,FKBP1A,APEX1,PHB2,UCHL1,PPIA,NPM1,CTSD,CTTN,GNB2L1,MSN,DDX3X,PSMC5,CTNND1,YWHAZ,SMC6,CRK,GNAO1,YBX1,HBP1,VCP,SUMO3,SNCG,EPN2,MAPRE1,RUVBL1,RAD23A,DYNLL1,ARPC2,SYNE2,U2AF2,VAMP3,DYNLRB1,IGBP1,RPS3,NCAPG,NIN,TUBB2A,SGTA,ARPP19,Hk,UBL4A,CHORDC1,MOB1B	0.000228256	26
Proteins/Chemicals Regulating Cell Processes of mitochondrial damage	Pathway	728	32	4	mitochondrial damage	MAPK3,JUN,OPTN,SOD2,RAC1,HSPA1A,HSPA5,EIF2S1,PRDX3,TXN,CALR,PARK7,UCHL1,PPIA,CTSD,SLC9A1,GSTP1,RTN4,HSP90AB1,YWHAZ,ITSN1,HSPE1,VDAC1,HSPA9,VDAC2,SH3GLB1,RTN3,HSD17B10,PABPN1,PDCD6,NDUFS4,AK4	0.000250991	27
Proteins/Chemicals Regulating Cell Processes of stress fiber assembly	Pathway	407	21	5	stress fiber assembly	MAPK3,JUN,RAC1,HSPA1A,CDH2,HSPA5,CALD1,TXN,DNM2,SLC9A1,GNB2L1,TLN1,CTNND1,YWHAZ,ITSN1,VCL,CRK,SORBS1,FNBP1L,PALLD,DYNLRB1	0.000392555	28
Proteins/Chemicals Regulating Cell Processes of RNA metabolism	Pathway	144	11	7	RNA metabolism	HDLBP,EIF4G1,PDCD4,APEX1,NPM1,SRSF1,DDX3X,HNRNPK,QKI,HNRNPM,SNRPB	0.000442125	29
Proteins/Chemicals Regulating Cell Processes of lipid binding	Pathway	124	10	8	lipid binding	ANXA1,ANXA2,HIP1,TLN1,CHMP3,VCL,TTPA,CLINT1,ANXA4,SNX5	0.00052556	30
Proteins/Chemicals Regulating Cell Processes of G2/M transition	Pathway	874	35	4	G2/M transition	NOTCH1,MAPK3,RAC1,LMNA,HSPA1A,CDH2,EEF2,TXN,ANXA1,UCHL1,SSTR3,NPM1,ANXA2,SLC9A1,SRSF1,CTTN,GSTP1,YWHAZ,SMC6,CRK,PARVA,YBX1,YWHAB,RPL11,VCP,HNRNPK,FDPS,RAD23A,PURA,NFYB,UBE2K,PDCD6,PSMD8,PSMB5,METAP1	0.000719081	31
Proteins/Chemicals Regulating Cell Processes of DNA degradation	Pathway	712	30	4	DNA degradation	MAPK3,JUN,OPTN,SOD2,RAC1,HSPA1A,EIF2S1,EEF2,TXN,DNM2,APEX1,PPIA,CTSD,SLC9A1,SRSF1,S100A9,ACO2,GSTP1,EPRS,RTN4,HSPE1,SPTAN1,AIMP1,TIA1,VCP,PRDX6,HSPA9,RBMX,RPS3,ATP5O	0.000778209	32
Proteins/Chemicals Regulating Cell Processes of regulation of translational fidelity	Pathway	33	5	14	regulation of translational fidelity	EEF2,RPL11,RPS2,RPL31,AARS	0.000909779	33
Proteins/Chemicals Regulating Cell Processes of regulation of cell shape	Pathway	625	27	4	regulation of cell shape	NOTCH1,JUN,OPTN,RAC1,CDH2,FSTL1,CALD1,TXN,CALR,DNM2,NPM1,SLC9A1,S100A9,CTTN,EPRS,MSN,TLN1,CTNND1,VCL,CRK,PARVA,FNBP1L,ASPH,PALLD,DBN1,CDC42EP4,SYNE3	0.000984129	34
Proteins/Chemicals Regulating Cell Processes of embryonal development	Pathway	2320	74	3	embryonal development	COPS8,NOTCH1,MAPK3,COPS6,JUN,SOD2,DAB2,RAC1,LMNA,HSPA1A,CDH2,HSPA5,NR5A1,FKBP4,CTNNA1,EIF2S1,ELAVL1,TXN,CALR,APEX1,ANXA1,TJP1,UCHL1,NPM1,CTSD,SLC9A1,SRSF1,S100A9,GPD2,CD2AP,GNB2L1,PDZD2,HSP90AB1,TLN1,CAPNS1,GSTT1,CTNND1,ICMT,VCL,HSPE1,ATP6V1C1,PARVA,GNAO1,TPI1,SERPINH1,RPL11,FABP7,VCP,RBM4,RUVBL1,RAD23A,RBMX,ASPH,TPM3,QKI,PALLD,NFYB,TTPA,NOVA1,FBL,SNAP29,PABPN1,RDH5,PITPNB,DBR1,CHMP5,GNPDA1,CSRP1…	0.0010953	35
Proteins/Chemicals Regulating Cell Processes of spliceosome assembly	Pathway	72	7	9	spliceosome assembly	RPL30,SRSF1,SRSF9,HNRNPK,U2AF2,SF3A2,SF3A3	0.00125183	36
Proteins/Chemicals Regulating Cell Processes of mitochondrial depolarization	Pathway	543	24	4	mitochondrial depolarization	MAPK3,JUN,SOD2,LMNA,HSPA1A,HSPA5,EIF4G1,ELAVL1,FABP3,TXN,APEX1,PARK7,NPM1,SLC9A1,ACO2,HIP1,ITSN1,VDAC1,VCP,PRDX6,CISD2,HSPA9,HSD17B10,ATG3	0.00137421	37
Proteins/Chemicals Regulating Cell Processes of protein processing	Pathway	117	9	7	protein processing	HSPA1A,HSPA5,EIF2S1,TXN,CALR,UCHL1,PPIA,CTSD,ICMT	0.0013863	38
Proteins/Chemicals Regulating Cell Processes of mitochondrial membrane permeability	Pathway	333	17	5	mitochondrial membrane permeability	JUN,SOD2,HSPA1A,HSPA5,TXN,FKBP1A,CTSD,SLC9A1,EPRS,RTN4,VDAC1,HSPA9,VDAC2,SH3GLB1,HSD17B10,NDUFS4,AK4	0.001548	39
Proteins/Chemicals Regulating Cell Processes of focal adhesion assembly	Pathway	249	14	5	focal adhesion assembly	RAC1,CALD1,CALR,SLC9A1,GNB2L1,GSTP1,MSN,TLN1,ITSN1,VCL,CRK,PARVA,RRAS,TAX1BP3	0.00163672	40
Proteins/Chemicals Regulating Cell Processes of ER-associated protein catabolism	Pathway	171	11	6	ER-associated protein catabolism	HSPA1A,HSPA5,EIF2S1,CALR,ERO1L,UCHL1,VCP,RAD23A,UBE2D1,DNAJB11,ERLIN1	0.00180035	41
Proteins/Chemicals Regulating Cell Processes of protein deubiquitination	Pathway	99	8	8	protein deubiquitination	COPS8,UCHL1,UBE2V2,CHMP3,VCP,RAD23A,PSMD8,UCHL5	0.00186866	42
Proteins/Chemicals Regulating Cell Processes of protein degradation	Pathway	690	28	4	protein degradation	COPS8,NOTCH1,MAPK3,SOD2,RAC1,HSPA1A,FKBP4,CTNNA1,EIF2S1,PDCD4,PARK7,UCHL1,CTSD,PSMD9,CD2AP,TLN1,PSMC5,VCL,CRK,PSMC3,YWHAB,VCP,RAD23A,SH3GLB1,HARS,DBN1,UBL4A,UCHL5	0.00200711	43
Proteins/Chemicals Regulating Cell Processes of actin filament depolymerization	Pathway	124	9	7	actin filament depolymerization	RAC1,CALD1,ANXA2,CTTN,MSN,VCL,LIMA1,TPM3,DBN1	0.00206766	44
Proteins/Chemicals Regulating Cell Processes of gap junction assembly	Pathway	80	7	8	gap junction assembly	MAPK3,RAC1,CDH2,CTNNA1,DNM2,TJP1,DBN1	0.00229294	45
Proteins/Chemicals Regulating Cell Processes of cell death	Pathway	3662	106	2	cell death	COPS8,NOTCH1,MAPK3,JUN,OPTN,SOD2,PABPC1,DAB2,RAC1,LMNA,HSPA1A,PDCD10,HSPA5,NR5A1,FKBP4,CTNNA1,EIF2S1,ENO2,EIF4G1,PGRMC1,FSTL1,ELAVL1,PRDX3,EEF2,TXN,CALR,DNM2,FKBP1A,APEX1,PHB2,ERO1L,SNAP23,PARK7,ANXA1,UCHL1,PPIA,NPM1,CTSD,SLC9A1,SRSF1,S100A9,ACO2,HIP1,TSN,ENO1,GNB2L1,GSTP1,EPRS,RTN4,MSN,HSP90AB1,ANP32A,CAPNS1,PSMC5,YWHAZ,ITSN1,ICMT,VCL,HSPE1,SMC6,CRK,SPTAN1,AIMP1,CIITA,VDAC1,RAB1A,SERPINH1,VCP,HN…	0.00241187	46
Proteins/Chemicals Regulating Cell Processes of cell invasion	Pathway	1264	44	3	cell invasion	NOTCH1,MAPK3,JUN,SOD2,RAC1,HSPA1A,CDH2,CTNNA1,GIPC1,FSTL1,CALD1,PDCD4,TXN,CALR,FKBP1A,ANXA1,UCHL1,PPIA,ABL2,NPM1,CTSD,ANXA2,SLC9A1,S100A9,ENO1,CTTN,GNB2L1,MSN,TLN1,CTNND1,YWHAZ,VCL,CRK,PARVA,YBX1,RRAS,FABP7,PRDX6,VANGL1,DBNL,PDCD6,RPS3,ARL6IP1,ESYT1	0.00259995	47
Proteins/Chemicals Regulating Cell Processes of DNA unwinding	Pathway	238	13	5	DNA unwinding	JUN,PABPC1,EIF4G1,APEX1,ANXA1,DDX3X,EIF4A1,EIF4B,U2AF2,PURA,RPL26,EIF4H,ATP6V1A	0.00304629	48
Proteins/Chemicals Regulating Cell Processes of tight junction assembly	Pathway	183	11	5	tight junction assembly	NOTCH1,RAC1,CTNNA1,TJP1,CTTN,VCL,SORBS1,GNAO1,HSPA4,CGNL1,DBN1	0.0030463	49
Proteins/Chemicals Regulating Cell Processes of site selection	Pathway	183	11	5	site selection	EIF2S1,EIF4G1,SRSF1,HNRNPAB,RBM4,CSTF2,RBMX,U2AF2,PABPN1,HEXB,RBM25	0.0030463	50
Proteins/Chemicals Regulating Cell Processes of interphase	Pathway	272	14	5	interphase	NOTCH1,MAPK3,NINL,HSPA1A,DCLK1,KLC1,NPM1,MSN,YWHAZ,SEPT2,RUVBL1,HSPA9,H2AFY,CLIP2	0.0036504	51
Proteins/Chemicals Regulating Cell Processes of DNA repair	Pathway	1038	37	3	DNA repair	COPS8,MAPK3,JUN,SOD2,DAB2,RAC1,LMNA,HSPA1A,HSPA5,TXN,APEX1,ANXA1,ABL2,NPM1,TSN,PSMD9,UBE2V2,GSTP1,EPRS,PSMC5,GSTT1,HSPE1,SMC6,SPTAN1,YBX1,VCP,SUMO3,RUVBL1,RAD23A,RBMX,RPS3A,ATP6V1A,RPS3,H2AFV,HIST1H1B,UCHL5,USP47	0.00386421	52
Proteins/Chemicals Regulating Cell Processes of establishment of cell polarity	Pathway	366	17	4	establishment of cell polarity	NOTCH1,RAC1,KLC1,CDH2,GIPC1,DNM2,TJP1,SLC9A1,CTTN,CD2AP,GNB2L1,MSN,CTNND1,CRK,SYNE2,TAX1BP3,DBN1	0.00408837	53
Proteins/Chemicals Regulating Cell Processes of vacuolization	Pathway	170	10	5	vacuolization	MAPK3,SOD2,RAC1,HSPA1A,CDH2,CD2AP,MAN2B1,VCP,VPS4A,NPC2	0.00539697	54
Proteins/Chemicals Regulating Cell Processes of cell redox homeostasis	Pathway	118	8	6	cell redox homeostasis	SOD2,IDH1,PRDX3,TXN,ERO1L,GSTP1,PRDX6,GPX7	0.00545928	55
Proteins/Chemicals Regulating Cell Processes of synaptic vesicle transport	Pathway	94	7	7	synaptic vesicle transport	EPS15,CDH2,DNM2,MSN,TLN1,ITSN1,EPS15L1	0.00558281	56
Proteins/Chemicals Regulating Cell Processes of free radical scavenging	Pathway	50	5	9	free radical scavenging	SOD2,IDH1,TXN,GSTP1,PRDX6	0.00562649	57
Proteins/Chemicals Regulating Cell Processes of receptor mediated endocytosis	Pathway	203	11	5	receptor mediated endocytosis	OPTN,DAB2,RAC1,HSPA1A,EPS15,DNM2,HIP1,CTTN,DBNL,EPS15L1,REPS1	0.00658358	58
Proteins/Chemicals Regulating Cell Processes of anoikis	Pathway	356	16	4	anoikis	NOTCH1,MAPK3,JUN,RAC1,HSPA1A,PDCD10,CDH2,CALR,ANXA2,CD2AP,GNB2L1,MSN,TLN1,YWHAZ,SH3GLB1,VPS28	0.00714717	59
Proteins/Chemicals Regulating Cell Processes of smooth muscle cell differentiation	Pathway	150	9	5	smooth muscle cell differentiation	NOTCH1,MAPK3,JUN,RAC1,CDH2,RBPMS2,QKI,PALLD,CSRP1	0.00719161	60
Proteins/Chemicals Regulating Cell Processes of ROS generation	Pathway	1568	50	3	ROS generation	NOTCH1,MAPK3,COPS6,JUN,SOD2,RAC1,LMNA,HSPA1A,HSPA5,EIF2S1,GIPC1,FSTL1,PRDX3,FABP3,TXN,DDOST,CALR,DNM2,APEX1,ERO1L,SNAP23,PARK7,ANXA1,PPIA,NPM1,CTSD,SLC9A1,S100A9,ACO2,GPD2,CTTN,GNB2L1,GSTP1,EPRS,RTN4,HSP90AB1,YWHAZ,ITSN1,ICMT,VDAC1,SERPINH1,HBP1,RPL11,HNRNPK,PRDX6,HSPA9,ATP5H,HSD17B10,NDUFS4,RPS3	0.00754076	61
Proteins/Chemicals Regulating Cell Processes of adherens junction assembly	Pathway	102	7	6	adherens junction assembly	RAC1,CDH2,CTNNA1,CTNND1,VCL,LIMA1,PALLD	0.00860264	62
Proteins/Chemicals Regulating Cell Processes of RNA processing	Pathway	271	13	4	RNA processing	COPS8,NPM1,SRSF1,TSN,HNRNPAB,PSMC5,HNRNPK,RBMX,RPS2,FBL,PABPN1,ALYREF,CLNS1A	0.00883377	63
Proteins/Chemicals Regulating Cell Processes of ubiquitin-dependent protein degradation	Pathway	302	14	4	ubiquitin-dependent protein degradation	MAPK3,JUN,OPTN,RAC1,HSPA1A,UCHL1,GNB2L1,PSMC5,VCP,RAD23A,HSPA9,DYNLRB1,UBE2K,PABPN1	0.00892137	64
Proteins/Chemicals Regulating Cell Processes of xenobiotic clearance	Pathway	535	21	3	xenobiotic clearance	JUN,SOD2,RAC1,HSPA1A,FKBP4,PRDX3,TXN,DDOST,FKBP1A,APEX1,PARK7,GSTP1,GSTT1,TPI1,YBX1,PRDX6,HSD17B10,GPX7,GSTM2,PTGR1,GLYAT	0.0100724	65
Proteins/Chemicals Regulating Cell Processes of viral reproduction	Pathway	675	25	3	viral reproduction	MAPK3,RAC1,HSPA1A,HDLBP,HSPA5,EIF2S1,TXN,CALR,APEX1,PPIA,NPM1,S100A9,MSN,DDX3X,HSP90AB1,CIITA,RAB1A,TIA1,HNRNPK,C14orf166,RAD23A,QKI,RTN3,PURA,ATG3	0.010521	66
Proteins/Chemicals Regulating Cell Processes of senescence	Pathway	1038	35	3	senescence	COPS8,NOTCH1,MAPK3,JUN,OPTN,SOD2,RAC1,LMNA,HSPA1A,HDLBP,HSPA5,EIF2S1,IDH1,TXN,CALR,APEX1,UCHL1,NPM1,SLC9A1,SRSF1,GNB2L1,SMC6,TPI1,YBX1,SPTBN1,HBP1,VCP,SUMO3,FDPS,HSPA9,ATG3,PABPN1,H2AFY,PSMB5,FILIP1L	0.011162	67
Proteins/Chemicals Regulating Cell Processes of response to heat shock	Pathway	60	5	8	response to heat shock	HSPA1A,CALR,APEX1,HSPA4,GPX7	0.0118837	68
Proteins/Chemicals Regulating Cell Processes of cell homeostasis	Pathway	477	19	3	cell homeostasis	NOTCH1,MAPK3,DAB2,HSPA1A,CDH2,HSPA5,EIF2S1,TXN,CALR,PHB2,UCHL1,NPM1,GSTP1,TIA1,VCP,PRDX6,HSPA9,RBMX,HSD17B10	0.0121551	69
Proteins/Chemicals Regulating Cell Processes of cell migration	Pathway	2880	82	2	cell migration	NOTCH1,MAPK3,JUN,OPTN,SOD2,ANO1,DAB2,RAC1,LMNA,HSPA1A,PDCD10,CDH2,HSPA5,CTNNA1,GIPC1,EIF4G1,PGRMC1,FSTL1,CALD1,PDCD4,CALR,DNM2,FKBP1A,APEX1,ANXA1,TJP1,UCHL1,PPIA,ABL2,NPM1,CTSD,ANXA2,SLC9A1,S100A9,ENO1,CTTN,CD2AP,GNB2L1,RTN4,MSN,TLN1,CAPNS1,CTNND1,YWHAZ,ICMT,VCL,CRK,AIMP1,PARVA,GNAO1,RRAS,YWHAB,FABP7,DYNC1I2,HNRNPK,SNCG,VANGL1,MAPRE1,LIMA1,FNBP1L,DBNL,SH3GLB1,TAX1BP3,VAMP3,ABI2,PALLD,DYNLRB1,CLIN…	0.0125142	70
Proteins/Chemicals Regulating Cell Processes of retrograde protein transport ER to cytosol	Pathway	61	5	8	retrograde protein transport ER to cytosol	HSPA1A,TXN,CALR,VCP,RAD23A	0.0126943	71
Proteins/Chemicals Regulating Cell Processes of secretory pathway	Pathway	285	13	4	secretory pathway	OPTN,RAC1,CDH2,CALR,DNM2,CTSD,TLN1,RAB1A,RAB2A,RTN3,VTI1A,CALU,SEC24C	0.0130346	72
Proteins/Chemicals Regulating Cell Processes of mitophagy	Pathway	114	7	6	mitophagy	MAPK3,SOD2,HSPA1A,PARK7,VDAC1,VCP,CHKB	0.0151691	73
Proteins/Chemicals Regulating Cell Processes of lipid peroxidation	Pathway	427	17	3	lipid peroxidation	MAPK3,SOD2,RAC1,HSPA1A,HSPA5,PRDX3,EEF2,TXN,ANXA1,UCHL1,GSTP1,EPRS,PRDX6,HSPA9,AARS,GPX7,RPS3	0.0172352	74
Proteins/Chemicals Regulating Cell Processes of cytoplasmic transport	Pathway	91	6	6	cytoplasmic transport	NOTCH1,HSPA1A,KLC1,FKBP4,DDX3X,BLOC1S4	0.0175384	75
Proteins/Chemicals Regulating Cell Processes of endocytosis	Pathway	2198	64	2	endocytosis	NOTCH1,MAPK3,OPTN,SOD2,DAB2,RAC1,HSPA1A,EPS15,CDH2,HDLBP,HSPA5,CTNNA1,EIF2S1,GIPC1,CALD1,EEF2,TXN,CALR,DNM2,FKBP1A,SNAP23,ANXA1,TJP1,UCHL1,SSTR3,CTSD,ANXA2,SLC9A1,HIP1,CTTN,CD2AP,GNB2L1,RTN4,MSN,TLN1,CTNND1,ITSN1,CHMP3,CRK,AIMP1,RAB1A,SPTBN1,YWHAB,DYNC1I2,FDPS,EPN2,SEPT2,HSPA9,FNBP1L,ARPC2,DBNL,SH3GLB1,EHD1,VAMP3,AHNAK,NAPA,COPB1,CLINT1,PABPN1,EPS15L1,PPP2R4,REPS1,RAB43,DBN1	0.0177692	76
Proteins/Chemicals Regulating Cell Processes of tissue morphogenesis	Pathway	118	7	5	tissue morphogenesis	NOTCH1,JUN,CDH2,CTNND1,VANGL1,PALLD,PPCS	0.0179892	77
Proteins/Chemicals Regulating Cell Processes of axon cargo transport	Pathway	237	11	4	axon cargo transport	MAPK3,HSPA1A,DCLK1,KLC1,HSPA5,FKBP4,FKBP1A,PPIA,YWHAZ,KTN1,COPB1	0.0191597	78
Proteins/Chemicals Regulating Cell Processes of microtubule sliding	Pathway	93	6	6	microtubule sliding	DCLK1,KLC1,RAB1A,LMNB2,DYNLL1,KTN1	0.0193007	79
Proteins/Chemicals Regulating Cell Processes of regeneration	Pathway	1399	43	3	regeneration	NOTCH1,MAPK3,JUN,RLBP1,RAC1,LMNA,HSPA1A,CDH2,FKBP4,EIF2S1,IDH1,ENO2,PRDX3,TXN,CALR,FKBP1A,APEX1,AK1,ANXA1,UCHL1,ANXA2,SLC9A1,TSN,ENO1,CTTN,GSTP1,RTN4,TLN1,BASP1,VCL,HSPE1,RRAS,SERPINH1,HNRNPK,YAP1,HSPA9,NACA,PALLD,RDH5,GMFB,RPL4,CSRP1,MMAB	0.0226981	80
Proteins/Chemicals Regulating Cell Processes of ER unfolded protein response	Pathway	476	18	3	ER unfolded protein response	MAPK3,JUN,OPTN,HSPA1A,HSPA5,EIF2S1,TXN,CALR,SLC9A1,RTN4,RAB1A,SERPINH1,VCP,PRDX6,CISD2,UBE2D1,DNAJB11,FKBP11	0.0230029	81
Proteins/Chemicals Regulating Cell Processes of response to oxidative stress	Pathway	308	13	4	response to oxidative stress	MAPK3,SOD2,HSPA1A,HSPA5,PRDX3,TXN,APEX1,PARK7,CTSD,GSTP1,EPRS,VDAC1,SUMO3	0.0230811	82
Proteins/Chemicals Regulating Cell Processes of luteolysis	Pathway	155	8	5	luteolysis	JUN,SOD2,LMNA,HSPA1A,CDH2,IDH1,ANXA1,CTSD	0.0248858	83
Proteins/Chemicals Regulating Cell Processes of rRNA processing	Pathway	155	8	5	rRNA processing	JUN,HSPA1A,NPM1,RPL11,RPS16,RPS2,FBL,DBR1	0.0248858	84
Proteins/Chemicals Regulating Cell Processes of nucleocytoplasmic transport	Pathway	185	9	4	nucleocytoplasmic transport	MAPK3,PABPC1,HSPA1A,CALR,NPM1,SRSF1,HNRNPAB,ANP32A,HNRNPM	0.0250399	85
Proteins/Chemicals Regulating Cell Processes of dormancy	Pathway	127	7	5	dormancy	MAPK3,OPTN,HSPA1A,HSPA5,CALR,PRDX6,ABI2	0.0256424	86
Proteins/Chemicals Regulating Cell Processes of exocytosis	Pathway	1068	34	3	exocytosis	MAPK3,OPTN,RAC1,CALD1,CALR,DNM2,FKBP1A,SNAP23,ANXA1,PPIA,ANXA2,GNB2L1,PDZD2,CTNND1,YWHAZ,ITSN1,SPTAN1,RAB1A,GNAO1,RAB1B,SPTBN1,SEPT2,ARL3,SCAMP2,FNBP1L,EHD1,VAMP3,AHNAK,NAPA,SNAP29,PDCD6,ANXA11,ANXA4,SGTA	0.026241	87
Proteins/Chemicals Regulating Cell Processes of membrane ruffling	Pathway	317	13	4	membrane ruffling	JUN,RAC1,CALD1,DNM2,SNAP23,CTTN,MSN,TLN1,VCL,CRK,LIMA1,VAMP3,ABI2	0.0282782	88
Proteins/Chemicals Regulating Cell Processes of DNA metabolism	Pathway	103	6	5	DNA metabolism	COPS8,SMC6,YBX1,SUMO3,RUVBL1,PSMC2	0.029926	89
Proteins/Chemicals Regulating Cell Processes of chromatin remodeling	Pathway	1081	34	3	chromatin remodeling	COPS8,NOTCH1,MAPK3,JUN,SOD2,LMNA,HSPA1A,DCLK1,HDLBP,NR5A1,PPIA,NPM1,SRSF1,HIP1,GNB2L1,ANP32A,CRABP1,SMC6,CIITA,EIF4A1,HBP1,VCP,HNRNPK,RUVBL1,LMNB2,CHMP1A,SYNE2,AHNAK,FBL,H2AFY,HIST1H1B,CHMP5,ARID1B,Hk	0.0305036	90
Proteins/Chemicals Regulating Cell Processes of cell adhesion	Pathway	1869	54	2	cell adhesion	NOTCH1,MAPK3,JUN,OPTN,DAB2,RAC1,LMNA,HSPA1A,CDH2,CTNNA1,TXN,CALR,DNM2,APEX1,SNAP23,ANXA1,TJP1,UCHL1,COL1A2,CTSD,ANXA2,SLC9A1,ENO1,CTTN,CD2AP,GNB2L1,RTN4,MSN,TLN1,CTNND1,YWHAZ,ICMT,VCL,CRK,SPTAN1,SORBS1,AIMP1,RAB1A,PARVA,RRAS,YWHAB,FABP7,HNRNPK,FDPS,SNCG,YAP1,ASPH,TAX1BP3,VAMP3,PALLD,AHNAK,HSD17B10,ARVCF,RAB31	0.0326123	91
Proteins/Chemicals Regulating Cell Processes of response to DNA damage	Pathway	713	24	3	response to DNA damage	MAPK3,JUN,RAC1,LMNA,PDCD4,APEX1,ANXA1,NPM1,PSMD9,UBE2V2,GSTP1,SMC6,VCP,HNRNPK,RUVBL1,RAD23A,AZI1,RPL26,PDCD6,H2AFY,RPS3,H2AFV,COPS7A,USP47	0.0330345	92
Proteins/Chemicals Regulating Cell Processes of M phase	Pathway	327	13	3	M phase	MAPK3,JUN,RAC1,DCLK1,CALD1,TXN,SRSF1,PDZD2,SMC6,VCP,HSPA4,NCAPG,NIN	0.0350035	93
Proteins/Chemicals Regulating Cell Processes of G1/S transition	Pathway	867	28	3	G1/S transition	COPS8,NOTCH1,MAPK3,JUN,SOD2,RAC1,HSPA1A,CDH2,EIF2S1,TXN,APEX1,TJP1,PPIA,NPM1,MYH11,GNB2L1,DDX3X,CRK,YBX1,SPTBN1,HBP1,HNRNPK,PURA,HSPA4,CGNL1,IGBP1,PSMD8,TAGLN2	0.0354975	94
Proteins/Chemicals Regulating Cell Processes of viral entry	Pathway	167	8	4	viral entry	MAPK3,RAC1,HSPA1A,EPS15,HSPA5,FKBP1A,PPIA,SERPINH1	0.0363509	95
Proteins/Chemicals Regulating Cell Processes of intracellular Ca2+ overload	Pathway	199	9	4	intracellular Ca2+ overload	MAPK3,SOD2,HSPA1A,HSPA5,CALR,SLC9A1,ATP6V1C1,HSPA9,ASPH	0.0373244	96
Proteins/Chemicals Regulating Cell Processes of epithelial to mesenchymal transition	Pathway	950	30	3	epithelial to mesenchymal transition	NOTCH1,MAPK3,JUN,DAB2,RAC1,HSPA1A,CDH2,CTNNA1,IDH1,GIPC1,CALR,ANXA1,TJP1,UCHL1,ANXA2,SRSF1,ENO1,CTTN,MSN,DDX3X,CTNND1,YWHAZ,CRK,YBX1,LIMA1,TPM3,AHNAK,EIF3I,NDUFS4,CTNNA2	0.0388442	97
Proteins/Chemicals Regulating Cell Processes of neurite outgrowth	Pathway	1378	41	2	neurite outgrowth	NOTCH1,MAPK3,JUN,SOD2,DAB2,RAC1,HSPA1A,PDCD10,CDH2,FKBP4,ENO2,EEF2,TXN,FKBP1A,SLC9A1,HIP1,CTTN,UBE2V2,GNB2L1,RTN4,MSN,ANP32A,BASP1,CTNND1,YWHAZ,CRK,SPTAN1,SORBS1,GNAO1,YBX1,SPTBN1,YWHAB,HNRNPK,SEPT2,TPM3,PALLD,KTN1,GMFB,TMOD2,DBN1,HNRNPR	0.0401925	98
Proteins/Chemicals Regulating Cell Processes of protein-protein cross-linking via L-cystine	Pathway	141	7	4	protein-protein cross-linking via L-cystine	JUN,PABPC1,TXN,CALR,APEX1,ERO1L,ASPH	0.0415313	99
Proteins/Chemicals Regulating Cell Processes of glycolysis	Pathway	440	16	3	glycolysis	MAPK3,SOD2,HSPA5,ENO2,GAPDHS,EEF2,CALR,AK1,SLC9A1,GPD2,ENO1,EPRS,YWHAZ,VDAC1,TPI1,SCO1	0.0417995	100
Proteins/Chemicals Regulating Cell Processes of presentation of endogenous peptide antigen	Pathway	84	5	5	presentation of endogenous peptide antigen	HSPA1A,ENO2,CALR,CIITA,PSME1	0.0425857	101
Proteins/Chemicals Regulating Cell Processes of SMC proliferation	Pathway	661	22	3	SMC proliferation	NOTCH1,MAPK3,JUN,SOD2,RAC1,HSPA1A,CDH2,FSTL1,PDCD4,TXN,CALR,FKBP1A,APEX1,UCHL1,PPIA,ANXA2,SLC9A1,S100A9,GNB2L1,RTN4,RBPMS2,SYNE2	0.0444481	102
Proteins/Chemicals Regulating Cell Processes of cell morphogenesis	Pathway	175	8	4	cell morphogenesis	NOTCH1,OPTN,RAC1,CDH2,CTTN,CTNND1,ABI2,DBN1	0.0457111	103

## Sheet: Disease 1000 nM SNa
Name	Type	Total # of Neighbors	Overlap	Percent Overlap	Gene Set Seed	Overlapping Entities	p-value	#	5 entities min
Proteins/Chemicals Regulating Diseases of Neoplasms	Pathway	4697	124	2	Neoplasms	COPS8,NOTCH1,MAPK3,COPS6,JUN,OPTN,SOD2,PABPC1,ANO1,DAB2,RAC1,LMNA,NINL,HSPA1A,EPS15,CDH2,HSPA5,NR5A1,FKBP4,CTNNA1,EIF2S1,IDH1,ENO2,GIPC1,EIF4G1,PGRMC1,ELAVL1,PRDX3,PDCD4,TXN,CALR,DNM2,FKBP1A,APEX1,PARK7,ANXA1,TJP1,UCHL1,SSTR3,PPIA,ABL2,NPM1,COL1A2,CTSD,ANXA2,SLC9A1,MYH11,SRSF1,S100A9,ACO2,HIP1,ENO1,CTTN,GNB2L1,GSTP1,RTN4,MSN,HSP90AB1,ANP32A,TLN1,GSTT1,CTNND1,YWHAZ,ICMT,VCL,CRABP1,HSPE1,CRK,AIMP1,…	3.88338e-08	1
Proteins/Chemicals Regulating Diseases of Cancer	Pathway	3014	89	2	Cancer	COPS8,NOTCH1,MAPK3,JUN,OPTN,SOD2,PABPC1,ANO1,DAB2,RAC1,NINL,HSPA1A,CDH2,HSPA5,NR5A1,FKBP4,CTNNA1,EIF2S1,IDH1,EIF4G1,PGRMC1,PRDX3,PDCD4,TXN,CALR,APEX1,ERO1L,PARK7,ANXA1,UCHL1,SSTR3,PPIA,NPM1,COL1A2,CTSD,ANXA2,SLC9A1,SRSF1,S100A9,HIP1,TSN,GPD2,CTTN,GNB2L1,GSTP1,EPRS,RTN4,MSN,DDX3X,HSP90AB1,HNRNPAB,TLN1,GSTT1,CTNND1,ICMT,VCL,CTSL2,HSPE1,CRK,UGDH,VDAC1,YBX1,SPTBN1,RPL11,VCP,SUMO3,HNRNPK,SNCG,PRDX6,VA…	7.66024e-08	2
Proteins/Chemicals Regulating Diseases of Nerve Degeneration	Pathway	981	38	3	Nerve Degeneration	NOTCH1,MAPK3,JUN,SOD2,PABPC1,RAC1,HSPA1A,EIF2S1,TXN,CALR,DNM2,HLA-DRB1,PARK7,ANXA1,UCHL1,CTSD,GNB2L1,GSTP1,RTN4,CAPNS1,YWHAZ,ITSN1,AIMP1,TPI1,VCP,NPC2,PURA,HSD17B10,TTPA,UBE2K,PABPN1,CCT4,PDCD6,AARS,GMFB,UACA,ARCN1,LZIC	2.65764e-06	3
Proteins/Chemicals Regulating Diseases of Alzheimer Disease	Pathway	948	36	3	Alzheimer Disease	NOTCH1,MAPK3,JUN,OPTN,SOD2,RAC1,HSPA1A,CDH2,HSPA5,EIF2S1,EEF2,DDOST,CALR,APEX1,PARK7,UCHL1,CTSD,S100A9,ENO1,CD2AP,GSTP1,RTN4,YWHAZ,ICMT,VDAC1,TPI1,SPTBN1,SNCG,SEPT2,HSPA9,RTN3,HSD17B10,UBE2K,GMFB,DBN1,CSNK2A2	7.77612e-06	4
Proteins/Chemicals Regulating Diseases of Death	Pathway	2307	67	2	Death	COPS8,NOTCH1,MAPK3,JUN,OPTN,SOD2,RAC1,LMNA,HSPA1A,CDH2,HSPA5,FKBP4,EIF2S1,ENO2,PGRMC1,PRDX3,PDCD4,EEF2,TXN,CALR,PARK7,ANXA1,UCHL1,PPIA,NPM1,CTSD,ANXA2,SLC9A1,MYH11,SRSF1,ACO2,HIP1,GNB2L1,GSTP1,EPRS,PDZD2,RTN4,HSP90AB1,YWHAZ,VCL,HSPE1,AIMP1,VDAC1,GNAO1,TPI1,SERPINH1,YWHAB,SNCG,PRDX6,NPC2,HSPA9,DYNLL1,VDAC2,SYNE2,PURA,RPS3A,ATP5H,SCO1,ATG3,PABPN1,PDCD6,NDUFS4,PITPNB,RPS3,NARS,SGTA,RPL38	9.92815e-06	5
Proteins/Chemicals Regulating Diseases of neuron dysfunction	Pathway	150	12	7	neuron dysfunction	HSPA1A,HSPA5,UCHL1,SLC9A1,HIP1,ITSN1,TPI1,SNCG,NPC2,DYNLL1,RTN3,HSD17B10	1.25559e-05	6
Proteins/Chemicals Regulating Diseases of Stomach Neoplasms	Pathway	783	31	3	Stomach Neoplasms	NOTCH1,MAPK3,SOD2,RAC1,LMNA,HSPA1A,HSPA5,PDCD4,CALR,FKBP1A,APEX1,HLA-DRB1,ANXA1,UCHL1,SSTR3,CTSD,ANXA2,S100A9,ENO1,CTTN,GNB2L1,GSTP1,GSTT1,HSPE1,YBX1,SPTBN1,YWHAB,VANGL1,YAP1,SH3GLB1,ABI2	1.57433e-05	7
Proteins/Chemicals Regulating Diseases of Ischemia	Pathway	993	35	3	Ischemia	MAPK3,JUN,SOD2,RAC1,HSPA1A,HSPA5,EIF2S1,ENO2,PRDX3,TXN,APEX1,PARK7,AK1,ANXA1,PPIA,CTSD,SLC9A1,GSTP1,EPRS,RTN4,HSP90AB1,CTNND1,HSPE1,SPTAN1,SERPINH1,FABP7,HSPA9,DYNLL1,ASPH,ATP5H,HSD17B10,ATG3,PDCD6,RPS3,DBN1	4.96037e-05	8
Proteins/Chemicals Regulating Diseases of head size	Pathway	40	6	14	head size	NOTCH1,RAC1,CDH2,CTNND1,DBNL,CTNNA2	6.85487e-05	9
Proteins/Chemicals Regulating Diseases of Prostatic Neoplasms	Pathway	1149	38	3	Prostatic Neoplasms	NOTCH1,MAPK3,JUN,SOD2,ANO1,RAC1,LMNA,HSPA1A,CDH2,HSPA5,FKBP4,CTNNA1,TXN,CALR,APEX1,ANXA1,UCHL1,SSTR3,PPIA,CTSD,ANXA2,S100A9,SRSF9,HIP1,GSTP1,PDZD2,ANP32A,GSTT1,CTNND1,YWHAZ,VCL,YBX1,SERPINH1,SUMO3,FDPS,RUVBL1,LIMA1,PYCR1	8.93796e-05	10
Proteins/Chemicals Regulating Diseases of Infection	Pathway	1914	55	2	Infection	NOTCH1,MAPK3,JUN,OPTN,SOD2,RAC1,LMNA,HSPA1A,EPS15,KLC1,HSPA5,CTNNA1,EIF2S1,ENO2,EIF4G1,TXN,CALR,DNM2,APEX1,HLA-DRB1,TJP1,PPIA,NPM1,ANXA2,HIP1,ENO1,CTTN,EIF4EBP2,GSTP1,EPRS,RTN4,MSN,ANP32A,TLN1,VCL,HSPE1,CRK,ATP6V1C1,AIMP1,CIITA,EIF4A1,TPI1,YBX1,SERPINH1,SUMO3,RTN3,ETF1,AHNAK,NAPA,HSD17B10,PABPN1,TXNL1,PPP2R4,CCT8,RAB14	0.000100818	11
Proteins/Chemicals Regulating Diseases of Neurodegenerative Diseases	Pathway	606	24	3	Neurodegenerative Diseases	MAPK3,JUN,OPTN,RAC1,HSPA1A,CDH2,HSPA5,EIF2S1,FKBP1A,APEX1,PARK7,UCHL1,CTSD,ENO1,RTN4,TPI1,VCP,SNCG,NPC2,TTPA,HEXB,DBN1,GSTM2,CLN5	0.000149184	12
Proteins/Chemicals Regulating Diseases of Tauopathies	Pathway	41	5	11	Tauopathies	HSPA1A,FKBP4,PARK7,STUB1,RBM4	0.000751959	13
Proteins/Chemicals Regulating Diseases of Nasopharyngeal Neoplasms	Pathway	202	11	5	Nasopharyngeal Neoplasms	NOTCH1,SOD2,DAB2,RAC1,HSPA1A,EIF4G1,ANXA2,YBX1,HNRNPK,MAPRE1,TUBB2A	0.00083513	14
Proteins/Chemicals Regulating Diseases of Neoplasm Metastasis	Pathway	1947	52	2	Neoplasm Metastasis	NOTCH1,MAPK3,JUN,OPTN,SOD2,PABPC1,DAB2,RAC1,LMNA,HSPA1A,CDH2,HSPA5,CTNNA1,IDH1,ELAVL1,CALD1,PDCD4,CALR,ANXA1,UCHL1,PPIA,NPM1,CTSD,ANXA2,SLC9A1,SRSF1,S100A9,ENO1,CTTN,GNB2L1,GSTP1,MSN,HNRNPAB,TLN1,CAPNS1,CTNND1,YWHAZ,VCL,AIMP1,PARVA,YBX1,SERPINH1,YWHAB,VCP,HNRNPK,FDPS,SNCG,VANGL1,PALLD,RPS3,ANXA4,UCHL5	0.000923569	15
Proteins/Chemicals Regulating Diseases of neuron toxicity	Pathway	870	28	3	neuron toxicity	MAPK3,JUN,SOD2,HSPA1A,HSPA5,EIF2S1,ENO2,EIF4G1,PRDX3,EEF2,TXN,PARK7,ANXA1,UCHL1,SSTR3,SLC9A1,HIP1,UBE2V2,EPRS,RTN4,ANP32A,CAPNS1,YWHAZ,HNRNPK,PURA,HSD17B10,GMFB,ALDOC	0.00120271	16
Proteins/Chemicals Regulating Diseases of Carcinoma, Squamous Cell	Pathway	792	26	3	Carcinoma, Squamous Cell	NOTCH1,MAPK3,JUN,SOD2,NINL,HSPA1A,CDH2,HSPA5,CALR,APEX1,ANXA1,PPIA,COL1A2,CTSD,ANXA2,SLC9A1,S100A9,ENO1,CTTN,GSTP1,GSTT1,CRK,HNRNPK,VANGL1,MAPRE1,CRIP2	0.00136315	17
Proteins/Chemicals Regulating Diseases of Astrocytoma	Pathway	188	10	5	Astrocytoma	SOD2,RAC1,CDH2,HSPA5,IDH1,TXN,PARK7,ANXA1,YWHAB,PRDX6	0.00170207	18
Proteins/Chemicals Regulating Diseases of Head and Neck Neoplasms	Pathway	99	7	7	Head and Neck Neoplasms	SOD2,HSPA1A,CDH2,HSPA5,ANXA1,GSTT1,VANGL1	0.00174741	19
Proteins/Chemicals Regulating Diseases of Breast Neoplasms	Pathway	1691	45	2	Breast Neoplasms	COPS8,NOTCH1,MAPK3,JUN,SOD2,RAC1,HSPA1A,CDH2,HSPA5,FKBP4,GIPC1,EIF4G1,PGRMC1,PDCD4,FABP3,TXN,CALR,APEX1,HLA-DRB1,ANXA1,SSTR3,NPM1,CTSD,ANXA2,SLC9A1,SRSF1,S100A9,CTTN,GSTP1,MSN,DDX3X,CAPNS1,GSTT1,CTNND1,YWHAZ,CRK,YBX1,HBP1,FABP7,SNCG,PRDX6,YAP1,TAX1BP3,GPX7,GSTM2	0.00228497	20
Proteins/Chemicals Regulating Diseases of Cardiomegaly	Pathway	696	23	3	Cardiomegaly	NOTCH1,MAPK3,JUN,SOD2,RAC1,HSPA1A,CDH2,FABP3,TXN,CALR,PPIA,SLC9A1,ENO1,GNB2L1,CTNND1,VCL,RAB1A,CAPZB,SERPINH1,FDPS,ASPH,HSPA4,CRIP2	0.00236094	21
Proteins/Chemicals Regulating Diseases of Carcinoma, Ductal, Breast	Pathway	54	5	9	Carcinoma, Ductal, Breast	CDH2,PDCD4,ANXA1,S100A9,SERPINH1	0.00256259	22
Proteins/Chemicals Regulating Diseases of Neurofibrillary Tangles	Pathway	107	7	6	Neurofibrillary Tangles	MAPK3,RAC1,HSPA1A,UCHL1,YWHAZ,PRDX6,RTN3	0.00270912	23
Proteins/Chemicals Regulating Diseases of muscle injury	Pathway	399	15	3	muscle injury	NOTCH1,MAPK3,SOD2,RAC1,HSPA1A,FABP3,TXN,FKBP1A,ANXA1,NPM1,CTSD,SLC9A1,EPRS,CIITA,SYNC	0.00424493	24
Proteins/Chemicals Regulating Diseases of Amyotrophic Lateral Sclerosis	Pathway	253	11	4	Amyotrophic Lateral Sclerosis	JUN,OPTN,SOD2,HSPA1A,KLC1,HSPA5,TXN,UCHL1,PPIA,RTN4,VCP	0.00481692	25
Proteins/Chemicals Regulating Diseases of Wounds	Pathway	656	21	3	Wounds	NOTCH1,MAPK3,JUN,SOD2,ANO1,RAC1,HSPA1A,CDH2,CALR,ANXA2,HSP90AB1,CAPNS1,VCL,CRK,SRSF3,PARVA,SERPINH1,PRDX6,VANGL1,PALLD,RAB14	0.00518609	26
Proteins/Chemicals Regulating Diseases of Lung Neoplasms	Pathway	1060	30	2	Lung Neoplasms	NOTCH1,MAPK3,JUN,SOD2,DAB2,RAC1,HSPA1A,CDH2,HSPA5,FSTL1,CALR,APEX1,HLA-DRB1,PARK7,UCHL1,PPIA,CTSD,ANXA2,SRSF1,S100A9,GSTP1,GSTT1,CTNND1,YWHAZ,AIMP1,CIITA,SPTBN1,PRDX6,CSTF2,TAX1BP3	0.00548598	27
Proteins/Chemicals Regulating Diseases of Neurotoxicity Syndromes	Pathway	791	24	3	Neurotoxicity Syndromes	NOTCH1,MAPK3,JUN,SOD2,RAC1,HSPA1A,HSPA5,TXN,CALR,APEX1,PARK7,UCHL1,PPIA,CTSD,SLC9A1,ACO2,EPRS,GSTT1,ITSN1,GNAO1,PRDX6,HSPA9,HSD17B10,UBE2K	0.00558041	28
Proteins/Chemicals Regulating Diseases of Cell Transformation, Neoplastic	Pathway	373	14	3	Cell Transformation, Neoplastic	NOTCH1,MAPK3,JUN,SOD2,RAC1,HSPA1A,NR5A1,PDCD4,ANXA1,NPM1,GSTP1,GNAO1,HNRNPK,RUVBL1	0.00573746	29
Proteins/Chemicals Regulating Diseases of Reperfusion Injury	Pathway	795	24	3	Reperfusion Injury	MAPK3,SOD2,RAC1,HSPA1A,FSTL1,FABP3,TXN,CALR,APEX1,PARK7,ANXA1,UCHL1,PPIA,CTSD,SLC9A1,EPRS,RTN4,STUB1,HSPE1,VDAC1,ANXA4,PSME1,ARID1B,PHGDH	0.00592958	30
Proteins/Chemicals Regulating Diseases of Heart Injuries	Pathway	336	13	3	Heart Injuries	NOTCH1,SOD2,RAC1,LMNA,HSPA1A,FABP3,TXN,APEX1,CTSD,SLC9A1,GSTP1,EPRS,RTN4	0.00599443	31
Proteins/Chemicals Regulating Diseases of Cardiomyopathy, Dilated	Pathway	298	12	4	Cardiomyopathy, Dilated	NOTCH1,MAPK3,SOD2,LMNA,CDH2,CTNNA1,CALR,CTSD,RTN4,VCL,ASPH,PABPN1	0.00601221	32
Proteins/Chemicals Regulating Diseases of Mitochondrial Diseases	Pathway	68	5	7	Mitochondrial Diseases	SOD2,VDAC1,HSPA9,SCO1,NDUFS4	0.00681074	33
Proteins/Chemicals Regulating Diseases of Mouth Neoplasms	Pathway	195	9	4	Mouth Neoplasms	MAPK3,JUN,SOD2,HSPA1A,CTTN,GSTP1,GSTT1,RBMX,DPAGT1	0.00718435	34
Proteins/Chemicals Regulating Diseases of Leukemia, Myelogenous, Chronic, BCR-ABL Positive	Pathway	201	9	4	Leukemia, Myelogenous, Chronic, BCR-ABL Positive	NOTCH1,HSPA1A,EIF2S1,HLA-DRB1,ABL2,ENO1,GSTP1,GSTT1,HNRNPK	0.00867311	35
Proteins/Chemicals Regulating Diseases of Carcinoma, Hepatocellular	Pathway	921	26	2	Carcinoma, Hepatocellular	NOTCH1,JUN,SOD2,RAC1,HSPA1A,HSPA5,PRDX3,PDCD4,APEX1,HLA-DRB1,ANXA1,NPM1,ANXA2,SLC9A1,CTTN,GNB2L1,GSTP1,TLN1,CAPNS1,YWHAB,C14orf166,YAP1,ASPH,TPM3,EIF3I,PTGR1	0.00981609	36
Proteins/Chemicals Regulating Diseases of Wounds and Injuries	Pathway	2035	49	2	Wounds and Injuries	NOTCH1,MAPK3,JUN,SOD2,DAB2,RAC1,HSPA1A,CDH2,HSPA5,FKBP4,EIF2S1,ENO2,FSTL1,PRDX3,TXN,DDOST,CALR,APEX1,PARK7,ANXA1,TJP1,UCHL1,PPIA,CTSD,SLC9A1,S100A9,CTTN,CD2AP,EPRS,RTN4,MSN,HSP90AB1,TLN1,CAPNS1,GSTT1,CTNND1,YWHAZ,VCL,AIMP1,CIITA,VDAC1,SERPINH1,PRDX6,HSPA9,VDAC2,PALLD,CHKB,PABPN1,GMFB	0.0100924	37
Proteins/Chemicals Regulating Diseases of Retinal Diseases	Pathway	243	10	4	Retinal Diseases	NOTCH1,MAPK3,SOD2,RLBP1,RAC1,TXN,ENO1,PRDX6,NDUFS4,RDH5	0.0101714	38
Proteins/Chemicals Regulating Diseases of Ovarian Neoplasms	Pathway	748	22	2	Ovarian Neoplasms	NOTCH1,MAPK3,JUN,DAB2,CDH2,PGRMC1,PRDX3,PDCD4,APEX1,PARK7,CTSD,SRSF9,CTTN,YWHAZ,HSPE1,CRK,YBX1,SNCG,PDCD6,ANXA11,GMFB,FILIP1L	0.0110075	39
Proteins/Chemicals Regulating Diseases of Colorectal Neoplasms	Pathway	983	27	2	Colorectal Neoplasms	NOTCH1,MAPK3,JUN,SOD2,RAC1,HSPA1A,HSPA5,CTNNA1,EIF2S1,PDCD4,CALR,ANXA1,UCHL1,CTSD,MYH11,S100A9,ENO1,CTTN,GSTP1,GSTT1,UGDH,AIMP1,TIA1,SNCG,RUVBL1,HSPA9,CSRP1	0.0119949	40
Proteins/Chemicals Regulating Diseases of Cardiomyopathies	Pathway	410	14	3	Cardiomyopathies	COPS8,MAPK3,JUN,SOD2,LMNA,CDH2,CTNNA1,TXN,CTSD,SLC9A1,SRSF1,CTNND1,VCL,HSPE1	0.0125279	41
Proteins/Chemicals Regulating Diseases of Glioma	Pathway	584	18	3	Glioma	NOTCH1,MAPK3,RAC1,HSPA1A,IDH1,CALD1,TXN,DNM2,ANXA2,SLC9A1,GSTP1,RTN4,CRK,AIMP1,YWHAB,FABP7,QKI,GMFB	0.0133936	42
Proteins/Chemicals Regulating Diseases of Parkinson Disease	Pathway	500	16	3	Parkinson Disease	JUN,SOD2,RAC1,HSPA1A,EIF4G1,APEX1,PARK7,UCHL1,ACO2,GSTP1,VCP,SNCG,VPS4A,HSD17B10,RPS3,UACA	0.0139477	43
Proteins/Chemicals Regulating Diseases of Neuroblastoma	Pathway	420	14	3	Neuroblastoma	NOTCH1,RAC1,HSPA1A,DCLK1,CDH2,HSPA5,ENO2,TXN,CALR,PARK7,UCHL1,CTSL2,CIITA,HSPA9	0.0151548	44
Proteins/Chemicals Regulating Diseases of kidney toxicity	Pathway	596	18	3	kidney toxicity	MAPK3,SOD2,RAC1,HSPA1A,EIF2S1,FSTL1,TXN,FKBP1A,ANXA1,PPIA,CTSD,SLC9A1,ENO1,CD2AP,GSTP1,EPRS,RTN4,SERPINH1	0.0161466	45
Proteins/Chemicals Regulating Diseases of Cysts	Pathway	341	12	3	Cysts	COPS8,NOTCH1,MAPK3,OPTN,RAC1,CDH2,ENO2,TJP1,ANXA2,YAP1,HSPA4,H2AFV	0.0162382	46
Proteins/Chemicals Regulating Diseases of Laryngeal Neoplasms	Pathway	91	5	5	Laryngeal Neoplasms	HSPA1A,PARK7,CTTN,GSTP1,GSTT1	0.0216862	47
Proteins/Chemicals Regulating Diseases of Virus Diseases	Pathway	670	19	2	Virus Diseases	MAPK3,JUN,SOD2,PABPC1,LMNA,HSPA1A,EIF2S1,PPIA,NPM1,ANXA2,GNB2L1,EPRS,MSN,TLN1,YWHAZ,VCL,SERPINH1,RTN3,FBL	0.0244747	48
Proteins/Chemicals Regulating Diseases of Heart Failure	Pathway	718	20	2	Heart Failure	MAPK3,JUN,SOD2,RAC1,LMNA,HSPA1A,PRDX3,FABP3,TXN,CALR,ERO1L,CTSD,SLC9A1,RTN4,GOT2,VCL,RAB1A,CAPZB,ASPH,SYNC	0.0251714	49
Proteins/Chemicals Regulating Diseases of Papilloma	Pathway	132	6	4	Papilloma	NOTCH1,JUN,SOD2,RAC1,PDCD4,HNRNPK	0.0281273	50
Proteins/Chemicals Regulating Diseases of Carcinoma, Non-Small-Cell Lung	Pathway	462	14	3	Carcinoma, Non-Small-Cell Lung	NOTCH1,MAPK3,JUN,SOD2,RAC1,HSPA5,CTNNA1,APEX1,ANXA2,SRSF1,ENO1,GNB2L1,GSTP1,CTNND1	0.0310302	51
Proteins/Chemicals Regulating Diseases of Anoxia	Pathway	173	7	4	Anoxia	MAPK3,HSPA1A,EIF2S1,SLC9A1,GPD2,YWHAZ,TPM3	0.0318385	52
Proteins/Chemicals Regulating Diseases of Glioblastoma	Pathway	377	12	3	Glioblastoma	NOTCH1,HSPA1A,HSPA5,IDH1,DNM2,PPIA,CRK,EIF3M,PRDX6,YAP1,QKI,EIF3B	0.0320832	53
Proteins/Chemicals Regulating Diseases of Brain Injuries	Pathway	608	17	2	Brain Injuries	MAPK3,JUN,SOD2,HSPA1A,ENO2,TXN,APEX1,ANXA1,TJP1,PPIA,SLC9A1,S100A9,EPRS,RTN4,TPI1,SERPINH1,GMFB	0.0362046	54
Proteins/Chemicals Regulating Diseases of Peripheral Nervous System Diseases	Pathway	179	7	3	Peripheral Nervous System Diseases	LMNA,DNM2,UCHL1,TTPA,CCT4,DARS,CCT5	0.0372137	55
Proteins/Chemicals Regulating Diseases of Fibrosarcoma	Pathway	143	6	4	Fibrosarcoma	NOTCH1,MAPK3,JUN,SOD2,HSPA5,HSPA9	0.0391897	56
Proteins/Chemicals Regulating Diseases of Osteosarcoma	Pathway	262	9	3	Osteosarcoma	NOTCH1,JUN,HSPA1A,CDH2,APEX1,ANXA2,GSTP1,HSPA9,EIF4H	0.0397552	57
Proteins/Chemicals Regulating Diseases of Pre-Eclampsia	Pathway	304	10	3	Pre-Eclampsia	NOTCH1,RAC1,HSPA1A,PRDX3,CALR,APEX1,SLC9A1,GSTP1,AIMP1,PRDX6	0.0399208	58
Proteins/Chemicals Regulating Diseases of Mycobacterium Infections	Pathway	223	8	3	Mycobacterium Infections	RAC1,HSPA1A,ABL2,CIITA,PYCR1,RPS13,PPP2R4,RAB14	0.0413418	59
Proteins/Chemicals Regulating Diseases of Cerebral Infarction	Pathway	146	6	4	Cerebral Infarction	SOD2,RAC1,HSPA1A,ENO2,SLC9A1,HSD17B10	0.0426251	60
Proteins/Chemicals Regulating Diseases of Pancreatic Neoplasms	Pathway	675	18	2	Pancreatic Neoplasms	NOTCH1,MAPK3,SOD2,RAC1,HSPA1A,CDH2,GIPC1,PDCD4,ANXA2,HIP1,GSTP1,GSTT1,CTNND1,VCL,CRABP1,AIMP1,HNRNPK,PALLD	0.0466459	61
Proteins/Chemicals Regulating Diseases of Endometrial Neoplasms	Pathway	271	9	3	Endometrial Neoplasms	NOTCH1,MAPK3,DAB2,HSPA1A,HSPA5,PPIA,CTSD,ANXA2,CTSL2	0.0474313	62
Proteins/Chemicals Regulating Diseases of Hypoxia-Ischemia, Brain	Pathway	190	7	3	Hypoxia-Ischemia, Brain	MAPK3,JUN,SOD2,HSPA1A,EEF2,SLC9A1,RTN4	0.0485508	63
