# Supplementary material for: Secretoneurin A Directly Regulates the Proteome of Goldfish Radial Glial Cells In Vitro
Source: Front Endocrinol (Lausanne). 2018 Mar 6;9:68. doi: 10.3389/fendo.2018.00068 (PMC5845582; doi:10.3389/fendo.2018.00068)
Supplement: Supplementary file 4 [file data_sheet_4.XLSX]

## Sheet: 10 nM SNa
Name	Type	Description	Connectivity	Probe Value	Local Connectivity	Indegree	Outdegree	Owner
LIN7C	Protein	lin-7 homolog C (C. elegans)	50	3.3535	1	0	1
CDH2	Protein	cadherin 2, type 1, N-cadherin (neuronal)	1273	1.7288	5	0	5
VDAC1	Protein	voltage-dependent anion channel 1	231	1.9114	1	0	1
ABCC9	Protein	ATP-binding cassette, sub-family C (CFTR/MRP), member 9	148	1.6633	1	0	1
GSTM1	Protein	glutathione S-transferase mu 1	361	4.072	1	0	1
PGK1	Protein	phosphoglycerate kinase 1	156	5.4171	5	0	5
NDUFS3	Protein	NADH dehydrogenase (ubiquinone) Fe-S protein 3, 30kDa (NADH-coenzyme Q reductase)	40	1.8375	1	0	1
COX4I1	Protein	cytochrome c oxidase subunit IV isoform 1	124	2.1263	1	0	1
EPRS	Protein	glutamyl-prolyl-tRNA synthetase	267	4.5719	1	0	1
MDH2	Protein	malate dehydrogenase 2, NAD (mitochondrial)	81	2.6454	1	0	1
IDH1	Protein	isocitrate dehydrogenase 1 (NADP+), soluble	195	1.9064	3	0	3
CNBP	Protein	CCHC-type zinc finger, nucleic acid binding protein	77	1.7028	2	0	2
FGFR1	Protein	fibroblast growth factor receptor 1	1019	1.542	4	0	4
YWHAB	Protein	tyrosine 3-monooxygenase/tryptophan 5-monooxygenase activation protein, beta polypeptide	252	-6.7238	4	0	4
PAWR	Protein	PRKC, apoptosis, WT1, regulator	246	2.292	4	0	4
HBP1	Protein	HMG-box transcription factor 1	109	2.0151	1	0	1
HMGN2	Protein	high mobility group nucleosomal binding domain 2	96	-14.6495	1	0	1
CCT7	Protein	chaperonin containing TCP1, subunit 7 (eta)	35	2.24	2	0	2
CCT6A	Protein	chaperonin containing TCP1, subunit 6A (zeta 1)	27	2.1409	1	0	1
CCT2	Protein	chaperonin containing TCP1, subunit 2 (beta)	24	2.9163	1	0	1
RPS19	Protein	ribosomal protein S19	114	3.1157	1	0	1
CNN3	Protein	calponin 3, acidic	56	2.7874	1	0	1
DBN1	Protein	drebrin 1	190	2.1765	4	0	4
PLS3	Protein	plastin 3	49	-2.2656	2	0	2
WASF2	Protein	WAS protein family, member 2	214	7.3365	4	0	4
TAGLN	Protein	transgelin	477	2.6857	6	0	6
CALD1	Protein	caldesmon 1	362	1.662	8	0	8
SPTAN1	Protein	spectrin, alpha, non-erythrocytic 1	201	1.798	2	0	2
MYH10	Protein	myosin, heavy chain 10, non-muscle	220	1.6326	6	0	6
CNN2	Protein	calponin 2	41	1.6484	6	0	6
HNRNPAB	Protein	heterogeneous nuclear ribonucleoprotein A/B	60	7.3043	1	0	1
SRSF4	Protein	serine/arginine-rich splicing factor 4	35	1.5657	1	0	1
COL1A1	Protein	collagen, type I, alpha 1	792	2.7621	4	0	4
COL1A2	Protein	collagen, type I, alpha 2	362	1.5964	2	0	2
RPL27	Protein	ribosomal protein L27	52	2.5927	1	0	1
RPL30	Protein	ribosomal protein L30	44	2.7654	1	0	1
RPS10	Protein	ribosomal protein S10	35	2.7628	1	0	1
RPL22	Protein	ribosomal protein L22	236	1.5996	1	0	1
KHDRBS1	Protein	KH domain containing, RNA binding, signal transduction associated 1	312	3.8549	3	0	3
NPPC	Protein	natriuretic peptide precursor C	712	2.4453	3	0	3
ABL2	Protein	v-abl Abelson murine leukemia viral oncogene homolog 2	57	3.0026	4	0	4
RAB43	Protein	RAB43, member RAS oncogene family	15	3.3741	1	0	1
PRDX1	Protein	peroxiredoxin 1	393	2.5126	2	0	2
GLO1	Protein	glyoxalase I	202	2.8299	2	0	2
CTSL	Protein	cathepsin L1	704	2.6618	3	0	3
UNC13D	Protein	unc-13 homolog D (C. elegans)	76	10.3231	2	0	2
USP47	Protein	ubiquitin specific peptidase 47	29	8.7507	1	0	1
CRABP2	Protein	cellular retinoic acid binding protein 2	158	5.0651	1	0	1
DBI	Protein	diazepam binding inhibitor (GABA receptor modulator, acyl-Coenzyme A binding protein)	291	2.2201	2	0	2
PDCD10	Protein	programmed cell death 10	119	2.1527	6	0	6
SNAP29	Protein	synaptosomal-associated protein, 29kDa	60	4.2871	1	0	1
ARHGDIA	Protein	Rho GDP dissociation inhibitor (GDI) alpha	212	2.6998	5	0	5
TXNDC5	Protein	thioredoxin domain containing 5 (endoplasmic reticulum)	80	1.8296	2	0	2
LRPAP1	Protein	low density lipoprotein receptor-related protein associated protein 1	50	3.4896	2	0	2
MANF	Protein	mesencephalic astrocyte-derived neurotrophic factor	114	1.9748	2	0	2
MMRN2	Protein	multimerin 2	15	2.2406	2	0	2
ANXA4	Protein	annexin A4	104	1.8003	2	0	2
EFHD1	Protein	EF-hand domain family, member D1	13	2.7832	1	0	1
CFL2	Protein	cofilin 2 (muscle)	63	2.9171	1	0	1
SH3KBP1	Protein	SH3-domain kinase binding protein 1	228	2.2118	4	0	4
TMSB10	Protein	thymosin beta 10	82	2.3538	5	0	5
MOB1A	Protein	MOB1, Mps One Binder kinase activator-like 1B (yeast)	97	2.1849	1	0	1
IMMT	Protein	inner membrane protein, mitochondrial	132	3.0764	2	0	2
C14orf166	Protein	chromosome 14 open reading frame 166	23	2.5942	2	0	2
ABHD14A	Protein	abhydrolase domain containing 14A	4	2.5778	1	0	1
VBP1	Protein	von Hippel-Lindau binding protein 1	30	2.5577	1	0	1
PDLIM4	Protein	PDZ and LIM domain 4	24	3.9892	1	0	1
cell proliferation	Cell Process		8204		64	64	0
actin organization	Cell Process		1738	4.2862	24	24	0
cell migration	Cell Process		3915		41	41	0
blood vessel development	Cell Process		726		10	10	0
cytoskeleton organization and biogenesis	Cell Process		1624		19	19	0

## Sheet: 100 nM SNa
Name	Type	Description	Connectivity	Probe Value	Local Connectivity	Indegree	Outdegree	Owner
TJP1	Protein	tight junction protein 1	528	-20.7268	2	0	2
SORBS1	Protein	sorbin and SH3 domain containing 1	94	3.5209	2	0	2
CTNNA2	Protein	catenin (cadherin-associated protein), alpha 2	49	-3.7972	1	0	1
FKBP1A	Protein	FK506 binding protein 1A, 12kDa	448	-2.6759	3	0	3
SLC9A1	Protein	solute carrier family 9, subfamily A (NHE1, cation proton antiporter 1), member 1	822	-10.362	3	0	3
ATP6V1C1	Protein	ATPase, H+ transporting, lysosomal 42kDa, V1 subunit C1	95	-13.4751	1	0	1
FDPS	Protein	farnesyl diphosphate synthase	161	1.5076	2	0	2
GPI	Protein	glucose-6-phosphate isomerase	333	-17.6895	2	0	2
UGDH	Protein	UDP-glucose 6-dehydrogenase	85	-8.6304	2	0	2
PYCR1	Protein	pyrroline-5-carboxylate reductase 1	77	-3.9674	1	0	1
ADA	Protein	adenosine deaminase	610	-6.1401	3	0	3
AK3	Protein	adenylate kinase 3	29	-41.609	1	0	1
NDUFS4	Protein	NADH dehydrogenase (ubiquinone) Fe-S protein 4, 18kDa (NADH-coenzyme Q reductase)	117	-4.1867	1	0	1
SOD2	Protein	superoxide dismutase 2, mitochondrial	1507	-23.8831	2	0	2
ACO2	Protein	aconitase 2, mitochondrial	140	-21.2719	1	0	1
NFYB	Protein	nuclear transcription factor Y, beta	146	-35.3536	2	0	2
YBX1	Protein	Y box binding protein 1	417	2.0931	3	0	3
NR5A1	Protein	nuclear receptor subfamily 5, group A, member 1	574	1.8803	2	0	2
CSRP1	Protein	cysteine and glycine-rich protein 1	80	2.1806	3	0	3
JUN	Protein	jun proto-oncogene	3166	-2.6503	3	0	3
BASP1	Protein	brain abundant, membrane attached signal protein 1	92	-25.0127	2	0	2
PHB2	Protein	prohibitin 2	167	5.3728	2	0	2
YAP1	Protein	Yes-associated protein 1	394	2.0067	3	0	3
CD99	Protein	CD99 molecule	208	-19.1416	3	0	3
DNM2	Protein	dynamin 2	413	4.9159	3	0	3
CHMP1A	Protein	charged multivesicular body protein 1A	51	-11.6025	2	0	2
NINL	Protein	ninein-like	45	-17.1365	2	0	2
CLIP1	Protein	CAP-GLY domain containing linker protein 1	200	-12.2233	3	0	3
PURA	Protein	purine-rich element binding protein A	135	2.3039	2	0	2
TSN	Protein	translin	79	-2.7661	2	0	2
H2AFX	Protein	H2A histone family, member X	872	-6.4212	2	0	2
RUVBL1	Protein	RuvB-like 1 (E. coli)	179	-7.232	2	0	2
ANP32A	Protein	acidic (leucine-rich) nuclear phosphoprotein 32 family, member A	182	-7.1632	2	0	2
SMARCC2	Protein	SWI/SNF related, matrix associated, actin dependent regulator of chromatin, subfamily c, member 2	54	-10.0737	2	0	2
MED22	Protein	mediator complex subunit 22	22	-90.3649	1	0	1
HSPA4	Protein	heat shock 70kDa protein 4	70	-6.9603	1	0	1
HSPA5	Protein	heat shock 70kDa protein 5 (glucose-regulated protein, 78kDa)	1216	-11.2035	2	0	2
PSMD3	Protein	proteasome (prosome, macropain) 26S subunit, non-ATPase, 3	34	-54.2169	1	0	1
COPB1	Protein	coatomer protein complex, subunit beta 1	105	-3.6038	1	0	1
ITSN1	Protein	intersectin 1 (SH3 domain protein)	267	-3.2292	3	0	3
HIP1	Protein	huntingtin interacting protein 1	155	-2.5142	3	0	3
GIPC1	Protein	GIPC PDZ domain containing family, member 1	228	-2.3085	1	0	1
DBNL	Protein	drebrin-like	109	1.6255	2	0	2
EPS15	Protein	epidermal growth factor receptor pathway substrate 15	231	-15.9863	3	0	3
FBL	Protein	fibrillarin	154	2.6424	2	0	2
RPS7	Protein	ribosomal protein S7	63	-19.7178	1	0	1
SPTBN1	Protein	spectrin, beta, non-erythrocytic 1	118	2.5649	1	0	1
ARPC2	Protein	actin related protein 2/3 complex, subunit 2, 34kDa	49	-9.2693	2	0	2
PLS3	Protein	plastin 3	49	1.5007	1	0	1
CAPZB	Protein	capping protein (actin filament) muscle Z-line, beta	34	2.3439	1	0	1
LIMA1	Protein	LIM domain and actin binding 1	78	-15.168	3	0	3
SPTAN1	Protein	spectrin, alpha, non-erythrocytic 1	201	-2.2797	1	0	1
AZI1	Protein	5-azacytidine induced 1	27	-11.9398	1	0	1
VPS4A	Protein	vacuolar protein sorting 4 homolog A (S. cerevisiae)	112	1.5171	1	0	1
CLINT1	Protein	clathrin interactor 1	73	-5.5091	2	0	2
PABPC1	Protein	poly(A) binding protein, cytoplasmic 1	197	-58.7069	1	0	1
SRSF1	Protein	serine/arginine-rich splicing factor 1	384	1.8047	2	0	2
U2AF2	Protein	U2 small nuclear RNA auxiliary factor 2	149	-2.5171	1	0	1
CSTF2	Protein	cleavage stimulation factor, 3' pre-RNA, subunit 2, 64kDa	71	1.713	2	0	2
MYH11	Protein	myosin, heavy chain 11, smooth muscle	274	2.4113	1	0	1
TIMM50	Protein	translocase of inner mitochondrial membrane 50 homolog (S. cerevisiae)	52	-26.5481	1	0	1
EIF3I	Protein	eukaryotic translation initiation factor 3, subunit I	89	1.508	3	0	3
RPL26	Protein	ribosomal protein L26	93	-11.1967	1	0	1
EEF2	Protein	eukaryotic translation elongation factor 2	320	-4.1295	3	0	3
EIF4A1	Protein	eukaryotic translation initiation factor 4A1	203	-6.9155	2	0	2
NARS	Protein	asparaginyl-tRNA synthetase	31	-23.7703	1	0	1
EIF5B	Protein	eukaryotic translation initiation factor 5B	41	-4.6818	1	0	1
EIF4H	Protein	eukaryotic translation initiation factor 4H	30	2.4172	1	0	1
EIF4G1	Protein	eukaryotic translation initiation factor 4 gamma, 1	376	-2.8355	2	0	2
SNCG	Protein	synuclein, gamma (breast cancer-specific protein 1)	178	-5.1753	2	0	2
TLN1	Protein	talin 1	492	1.829	3	0	3
NUP35	Protein	nucleoporin 35kDa	24	-7.6907	1	0	1
CLNS1A	Protein	chloride channel, nucleotide-sensitive, 1A	46	-6.843	1	0	1
MAPK3	Protein	mitogen-activated protein kinase 3	4940	-9.2351	3	0	3
RRAS	Protein	related RAS viral (r-ras) oncogene homolog	116	-12.0587	2	0	2
DCLK1	Protein	doublecortin-like kinase 1	119	-11.2813	1	0	1
GNAO1	Protein	guanine nucleotide binding protein (G protein), alpha activating activity polypeptide O	364	-19.7713	2	0	2
PPP2R4	Protein	protein phosphatase 2A activator, regulatory subunit 4	78	-89.5365	1	0	1
QKI	Protein	QKI, KH domain containing, RNA binding	140	-4.609	2	0	2
PRDX3	Protein	peroxiredoxin 3	205	3.89	2	0	2
CRIP2	Protein	cysteine-rich protein 2	48	-29.2213	2	0	2
DAB2	Protein	disabled homolog 2, mitogen-responsive phosphoprotein (Drosophila)	256	-11.2873	2	0	2
UBE2D1	Protein	ubiquitin-conjugating enzyme E2D 1 (UBC4/5 homolog, yeast)	164	-26.0559	1	0	1
HSP90AB1	Protein	heat shock protein 90kDa alpha (cytosolic), class B member 1	267	5.2562	2	0	2
IGBP1	Protein	immunoglobulin (CD79A) binding protein 1	61	-7.1486	1	0	1
SAR1B	Protein	SAR1 homolog B (S. cerevisiae)	51	2.0383	1	0	1
PSMB5	Protein	proteasome (prosome, macropain) subunit, beta type, 5	31	-18.8152	1	0	1
CTSD	Protein	cathepsin D	863	-6.5888	3	0	3
UCHL5	Protein	ubiquitin carboxyl-terminal hydrolase L5	69	-19.4574	1	0	1
SMC6	Protein	structural maintenance of chromosomes 6	98	-12.1992	2	0	2
PDCD4	Protein	programmed cell death 4 (neoplastic transformation inhibitor)	405	-22.8984	2	0	2
UCHL1	Protein	ubiquitin carboxyl-terminal esterase L1 (ubiquitin thiolesterase)	495	2.8145	3	0	3
DTD1	Protein	D-tyrosyl-tRNA deacylase 1	27	-18.1572	1	0	1
TAX1BP3	Protein	Tax1 (human T-cell leukemia virus type I) binding protein 3	45	-14.0403	1	0	1
OLA1	Protein	Obg-like ATPase 1	28	-11.9346	1	0	1
ERO1L	Protein	ERO1-like (S. cerevisiae)	104	2.9399	1	0	1
TPP1	Protein	tripeptidyl peptidase I	115	-17.9368	1	0	1
ICMT	Protein	isoprenylcysteine carboxyl methyltransferase	114	-2.0051	2	0	2
IGF2BP2	Protein	insulin-like growth factor 2 mRNA binding protein 2	52	-89.5365	2	0	2
TIA1	Protein	TIA1 cytotoxic granule-associated RNA binding protein	160	-27.976	1	0	1
OPTN	Protein	optineurin	188	-5.7323	1	0	1
BLOC1S4	Protein	biogenesis of lysosomal organelles complex-1, subunit 4, cappuccino	20	-13.3789	1	0	1
FABP7	Protein	fatty acid binding protein 7, brain	161	-3.5379	2	0	2
ABI2	Protein	abl-interactor 2	66	-16.4051	3	0	3
UNC45A	Protein	unc-45 homolog A (C. elegans)	27	-6.1125	1	0	1
ELAVL1	Protein	ELAV (embryonic lethal, abnormal vision, Drosophila)-like 1 (Hu antigen R)	575	4.0847	2	0	2
ANO1	Protein	anoctamin 1, calcium activated chloride channel	201	4.8252	3	0	3
C15orf38	Protein	chromosome 15 open reading frame 38	6	-4.8007	1	0	1
CDC42EP4	Protein	CDC42 effector protein (Rho GTPase binding) 4	8	-7.1507	1	0	1
ARPC5L	Protein	actin related protein 2/3 complex, subunit 5-like	3	8.6479	1	0	1
2016-09-06	Protein	septin 6	42	1.8354	1	0	1
PDZD2	Protein	PDZ domain containing 2	76	-2.2658	1	0	1
UACA	Protein	uveal autoantigen with coiled-coil domains and ankyrin repeats	38	-2.6469	1	0	1
METAP1	Protein	methionyl aminopeptidase 1	14	-2.7424	2	0	2
FSTL1	Protein	follistatin-like 1	231	-6.8555	2	0	2
SND1	Protein	staphylococcal nuclease and tudor domain containing 1	55	-8.9423	2	0	2
CAPNS1	Protein	calpain, small subunit 1	120	-2.0891	2	0	2
ARL6IP1	Protein	ADP-ribosylation factor-like 6 interacting protein 1	60	-10.7655	1	0	1
C14orf166	Protein	chromosome 14 open reading frame 166	23	1.7612	1	0	1
EIF3M	Protein	eukaryotic translation initiation factor 3, subunit M	23	-5.0141	1	0	1
COPS4	Protein	COP9 signalosome subunit 4	18	-7.4546	1	0	1
COPS8	Protein	COP9 constitutive photomorphogenic homolog subunit 8 (Arabidopsis)	343	-3.0882	2	0	2
FILIP1L	Protein	filamin A interacting protein 1-like	29	-24.1413	2	0	2
cell proliferation	Cell Process		8204		101	101	0
actin organization	Cell Process		1738	-15.168	38	38	0
cell growth	Cell Process		5112		75	75	0

## Sheet: 1000 nM Nerve fibre regen
Name	Type	Description	Connectivity	Probe Value	Local Connectivity	Indegree	Outdegree	Owner
SORBS1	Protein	sorbin and SH3 domain containing 1	94	-5.5011	1	0	1
CDH2	Protein	cadherin 2, type 1, N-cadherin (neuronal)	1273	-2.442	2	0	2
FKBP1A	Protein	FK506 binding protein 1A, 12kDa	448	-13.8583	2	0	2
SLC9A1	Protein	solute carrier family 9, subfamily A (NHE1, cation proton antiporter 1), member 1	822	-48.6721	2	0	2
ENO2	Protein	enolase 2 (gamma, neuronal)	338	-3.6861	1	0	1
SH3GLB1	Protein	SH3-domain GRB2-like endophilin B1	117	-2.5596	1	0	1
GPI	Protein	glucose-6-phosphate isomerase	333	-90.3649	1	0	1
SOD2	Protein	superoxide dismutase 2, mitochondrial	1507	-66.8474	2	0	2
TXN	Protein	thioredoxin	1408	-3.8573	1	0	1
YBX1	Protein	Y box binding protein 1	417	-9.8967	1	0	1
NR5A1	Protein	nuclear receptor subfamily 5, group A, member 1	574	-5.0755	1	0	1
CSRP1	Protein	cysteine and glycine-rich protein 1	80	1.5406	2	0	2
JUN	Protein	jun proto-oncogene	3166	-9.9083	2	0	2
KMT2A	Protein	myeloid/lymphoid or mixed-lineage leukemia (trithorax homolog, Drosophila)	813	-2.3139	1	0	1
YWHAB	Protein	tyrosine 3-monooxygenase/tryptophan 5-monooxygenase activation protein, beta polypeptide	252	13.1526	1	0	1
CTNND1	Protein	catenin (cadherin-associated protein), delta 1	587	-3.4212	2	0	2
BASP1	Protein	brain abundant, membrane attached signal protein 1	92	-24.2306	2	0	2
CD99	Protein	CD99 molecule	208	-87.0963	1	0	1
CLIP2	Protein	CAP-GLY domain containing linker protein 2	25	-63.5518	1	0	1
UBE2V2	Protein	ubiquitin-conjugating enzyme E2 variant 2	76	-2.5519	1	0	1
ANP32A	Protein	acidic (leucine-rich) nuclear phosphoprotein 32 family, member A	182	-24.0927	1	0	1
HSPA1A	Protein	heat shock 70kDa protein 1A	2702	3.0558	1	0	1
FKBP4	Protein	FK506 binding protein 4, 59kDa	211	1.5531	2	0	2
HSPA5	Protein	heat shock 70kDa protein 5 (glucose-regulated protein, 78kDa)	1216	-90.3649	2	0	2
ITSN1	Protein	intersectin 1 (SH3 domain protein)	267	-5.8332	1	0	1
HIP1	Protein	huntingtin interacting protein 1	155	-7.1968	1	0	1
SPTBN1	Protein	spectrin, beta, non-erythrocytic 1	118	-5.8438	1	0	1
DBN1	Protein	drebrin 1	190	-5.3014	2	0	2
TMOD2	Protein	tropomodulin 2 (neuronal)	18	-2.8599	1	0	1
AHNAK	Protein	AHNAK nucleoprotein	110	2.8577	2	0	2
CTTN	Protein	cortactin	628	-3.3452	1	0	1
CALD1	Protein	caldesmon 1	362	-2.2442	1	0	1
MSN	Protein	moesin	427	-2.7467	1	0	1
TPM3	Protein	tropomyosin 3	106	-5.7412	1	0	1
SPTAN1	Protein	spectrin, alpha, non-erythrocytic 1	201	-7.9686	1	0	1
DYNC1I2	Protein	dynein, cytoplasmic 1, intermediate chain 2	33	-2.883	1	0	1
HNRNPR	Protein	heterogeneous nuclear ribonucleoprotein R	37	-4.3376	1	0	1
HNRNPK	Protein	heterogeneous nuclear ribonucleoprotein K	413	-2.4463	2	0	2
GJA1	Protein	gap junction protein, alpha 1, 43kDa	1654	-2.1048	2	0	2
EEF2	Protein	eukaryotic translation elongation factor 2	320	-12.8184	1	0	1
EIF4A1	Protein	eukaryotic translation initiation factor 4A1	203	-4.5871	1	0	1
RPL4	Protein	ribosomal protein L4	33	-40.7455	1	0	1
MAPK3	Protein	mitogen-activated protein kinase 3	4940	-2.744	3	0	3
RAC1	Protein	ras-related C3 botulinum toxin substrate 1 (rho family, small GTP binding protein Rac1)	2805	-2.3278	2	0	2
DCLK1	Protein	doublecortin-like kinase 1	119	-23.0086	1	0	1
CRK	Protein	v-crk sarcoma virus CT10 oncogene homolog (avian)	513	-3.3728	2	0	2
GNAO1	Protein	guanine nucleotide binding protein (G protein), alpha activating activity polypeptide O	364	-35.6607	1	0	1
RTN4	Protein	reticulon 4	468	2.6121	3	0	3
GNB2L1	Protein	guanine nucleotide binding protein (G protein), beta polypeptide 2-like 1	683	-2.4703	2	0	2
DAB2	Protein	disabled homolog 2, mitogen-responsive phosphoprotein (Drosophila)	256	-16.5509	1	0	1
YWHAZ	Protein	tyrosine 3-monooxygenase/tryptophan 5-monooxygenase activation protein, zeta polypeptide	558	-4.1037	3	0	3
PDCD10	Protein	programmed cell death 10	119	9.5064	2	0	2
FABP7	Protein	fatty acid binding protein 7, brain	161	-2.9986	1	0	1
TPM4	Protein	tropomyosin 4	40	-44.423	1	0	1
GMFB	Protein	glia maturation factor, beta	137	-3.4898	2	0	2
LAMC1	Protein	laminin, gamma 1 (formerly LAMB2)	157	-6.89	3	0	3
PGRMC1	Protein	progesterone receptor membrane component 1	157	-2.9566	1	0	1
MAP7D1	Protein	MAP7 domain containing 1	4	-33.204	1	0	1
SYNE2	Protein	spectrin repeat containing, nuclear envelope 2	82	1.7039	1	0	1
KTN1	Protein	kinectin 1 (kinesin receptor)	65	-5.0133	1	0	1
FNBP1L	Protein	formin binding protein 1-like	113	-2.1593	1	0	1
neurite outgrowth	Cell Process		1769		58	58	0
neuronal migration	Cell Process		614		20	20	0
nerve fiber regeneration	Cell Process		266		10	10	0

## Sheet: 1000 nM Gap Tight Junc
Name	Type	Description	Connectivity	Probe Value	Local Connectivity	Indegree	Outdegree	Owner
CGNL1	Protein	cingulin-like 1	37	-2.2414	1	0	1
TJP1	Protein	tight junction protein 1	528	-6.876	2	0	2
SORBS1	Protein	sorbin and SH3 domain containing 1	94	-5.5011	1	0	1
CDH2	Protein	cadherin 2, type 1, N-cadherin (neuronal)	1273	-2.442	1	0	1
CTNNA1	Protein	catenin (cadherin-associated protein), alpha 1, 102kDa	410	-3.089	2	0	2
DNM2	Protein	dynamin 2	413	-4.5749	1	0	1
HSPA4	Protein	heat shock 70kDa protein 4	70	-11.7058	1	0	1
ANXA1	Protein	annexin A1	697	-2.433	1	0	1
ANXA2	Protein	annexin A2	736	-7.0041	1	0	1
SPTBN1	Protein	spectrin, beta, non-erythrocytic 1	118	-5.8438	1	0	1
DBN1	Protein	drebrin 1	190	-5.3014	2	0	2
VCL	Protein	vinculin	613	-3.9448	2	0	2
CTTN	Protein	cortactin	628	-3.3452	1	0	1
GJA1	Protein	gap junction protein, alpha 1, 43kDa	1654	-2.1048	2	0	2
MAPK3	Protein	mitogen-activated protein kinase 3	4940	-2.744	2	0	2
RAC1	Protein	ras-related C3 botulinum toxin substrate 1 (rho family, small GTP binding protein Rac1)	2805	-2.3278	2	0	2
GNAO1	Protein	guanine nucleotide binding protein (G protein), alpha activating activity polypeptide O	364	-35.6607	1	0	1
tight junction assembly	Cell Process		244	-6.876	15	15	0
gap junction assembly	Cell Process		103	-2.1048	9	9	0

## Sheet: 1000 nM Disease Pathways
Name	Type	Description	Connectivity	Probe Value	Local Connectivity	Indegree	Outdegree	Owner
CDH2	Protein	cadherin 2, type 1, N-cadherin (neuronal)	1273	-2.442	2	0	2
FKBP1A	Protein	FK506 binding protein 1A, 12kDa	448	-13.8583	1	0	1
CALR	Protein	calreticulin	1098	-3.615	1	0	1
VDAC1	Protein	voltage-dependent anion channel 1	231	-4.651	1	0	1
GSTP1	Protein	glutathione S-transferase pi 1	690	-2.6949	2	0	2
ENO1	Protein	enolase 1, (alpha)	341	-3.9714	2	0	2
SOD2	Protein	superoxide dismutase 2, mitochondrial	1507	-66.8474	2	0	2
TXN	Protein	thioredoxin	1408	-3.8573	2	0	2
ACO2	Protein	aconitase 2, mitochondrial	140	-59.8969	2	0	2
JUN	Protein	jun proto-oncogene	3166	-9.9083	3	0	3
DNM2	Protein	dynamin 2	413	-4.5749	1	0	1
APEX1	Protein	APEX nuclease (multifunctional DNA repair enzyme) 1	656	1.5027	3	0	3
ANP32A	Protein	acidic (leucine-rich) nuclear phosphoprotein 32 family, member A	182	-24.0927	1	0	1
HSPA9	Protein	heat shock 70kDa protein 9 (mortalin)	355	-4.4927	3	0	3
HSPA1A	Protein	heat shock 70kDa protein 1A	2702	3.0558	4	0	4
HSPA5	Protein	heat shock 70kDa protein 5 (glucose-regulated protein, 78kDa)	1216	-90.3649	2	0	2
FABP3	Protein	fatty acid binding protein 3, muscle and heart (mammary-derived growth inhibitor)	230	-2.0798	1	0	1
ITSN1	Protein	intersectin 1 (SH3 domain protein)	267	-5.8332	1	0	1
CD2AP	Protein	CD2-associated protein	220	-2.055	1	0	1
SPTBN1	Protein	spectrin, beta, non-erythrocytic 1	118	-5.8438	2	0	2
DBN1	Protein	drebrin 1	190	-5.3014	2	0	2
KLC1	Protein	kinesin light chain 1	156	-3.2294	1	0	1
VPS4A	Protein	vacuolar protein sorting 4 homolog A (S. cerevisiae)	112	-90.3649	1	0	1
GJA1	Protein	gap junction protein, alpha 1, 43kDa	1654	-2.1048	3	0	3
VCP	Protein	valosin containing protein	457	-3.0305	2	0	2
RPS3	Protein	ribosomal protein S3	181	-3.6839	1	0	1
EEF2	Protein	eukaryotic translation elongation factor 2	320	-12.8184	1	0	1
EIF2S1	Protein	eukaryotic translation initiation factor 2, subunit 1 alpha, 35kDa	768	-2.169	2	0	2
EIF4G1	Protein	eukaryotic translation initiation factor 4 gamma, 1	376	-14.3003	1	0	1
SNCG	Protein	synuclein, gamma (breast cancer-specific protein 1)	178	-5.2256	3	0	3
MAPK3	Protein	mitogen-activated protein kinase 3	4940	-2.744	2	0	2
RAC1	Protein	ras-related C3 botulinum toxin substrate 1 (rho family, small GTP binding protein Rac1)	2805	-2.3278	3	0	3
RTN4	Protein	reticulon 4	468	2.6121	2	0	2
CSNK2A2	Protein	casein kinase 2, alpha prime polypeptide	111	-3.2678	1	0	1
PARK7	Protein	parkinson protein 7	458	-2.1346	3	0	3
S100A9	Protein	S100 calcium binding protein A9	613	-2.4546	1	0	1
PRDX1	Protein	peroxiredoxin 1	393	-2.9158	1	0	1
CTSL	Protein	cathepsin L1	704	-89.9488	1	0	1
CTSD	Protein	cathepsin D	863	-9.8964	3	0	3
GSTT1	Protein	glutathione S-transferase theta 1	242	-2.3644	1	0	1
UCHL1	Protein	ubiquitin carboxyl-terminal esterase L1 (ubiquitin thiolesterase)	495	-2.3464	3	0	3
OLA1	Protein	Obg-like ATPase 1	28	-29.5925	1	0	1
NPC2	Protein	Niemann-Pick disease, type C2	137	-4.5188	1	0	1
TPP1	Protein	tripeptidyl peptidase I	115	-90.3649	1	0	1
CKB	Protein	creatine kinase, brain	157	-3.3312	1	0	1
ICMT	Protein	isoprenylcysteine carboxyl methyltransferase	114	-2.9152	1	0	1
OPTN	Protein	optineurin	188	-15.335	2	0	2
GMFB	Protein	glia maturation factor, beta	137	-3.4898	2	0	2
UACA	Protein	uveal autoantigen with coiled-coil domains and ankyrin repeats	38	-13.3488	1	0	1
COPS8	Protein	COP9 constitutive photomorphogenic homolog subunit 8 (Arabidopsis)	343	-9.2122	1	0	1
Alzheimer Disease	Disease		1172		37	37	0
Neurodegenerative Diseases	Disease		831		28	28	0
Parkinson Disease	Disease		640		21	21	0
